# Supplementary material for: Network analysis of coronary artery disease risk genes elucidates disease mechanisms and druggable targets
Source: Sci Rep. 2018 Feb 21;8:3434. doi: 10.1038/s41598-018-20721-6 (PMC5821758; doi:10.1038/s41598-018-20721-6)
Supplement: Supplementary file 2 — Supplementary Table 1 [file 41598_2018_20721_MOESM2_ESM.xlsx]

## Sheet: Supplementary table 1a
Supplementary Table 1. Prioritization of CAD candidate genes to GWAS loci (A) Linking and scoring the 264 GWAS loci to genes. The 6 scoring categories and the total score for the SNP-to-Gene link are show. (B) 184 genes based on selecting the top scoring gene per each genome-wide significant (P<5x10-8) and suggestive (FDR 5%) locus. Loci where no genes gained a score greater than zero are exclude…
HGNC Gene Name	Refseq Gene Name	Lead SNP(s)	Scoring						Weighted Score (sum)
			Mouse phenotype	Damaging	eQTL	Non-synonymous	Transcribed	LRI
IRX1	IRX1	rs10071096	0	0	0	0	0	0	0
SPHKAP	SPHKAP	rs10168194	0	0	0	0	1	0	2
GIGYF2	GIGYF2	rs1801251	0	0	1	0	1	0	10
DDAH2	DDAH2	rs3130683	0	0	1	0	0	0	8
HLA-DQA1	HLA-DQA1	rs3130683	0	0	1	0	0	0	8
NA	LOC642073	rs3130683	0	0	1	0	0	0	8
SKIV2L	SKIV2L	rs3130683	0	0	1	0	0	0	8
DAB2IP	DAB2IP	rs10818576	1	0	0	0	1	0	34
ADM	ADM	rs10840293	1	0	1	0	0	0	40
SWAP70	SWAP70	rs10840293	0	0	1	1	1	0	14
NA	AC026250.16	rs10840293	0	0	1	0	0	0	8
NA	LOC100506393	rs10841443	0	0	0	0	0	0	0
FGF5	FGF5	rs10857147	0	0	0	0	0	0	0
SAYSD1	C6ORF64	rs10947789	0	0	0	0	0	0	0
KCNK5	KCNK5	rs10947789 rs56336142	0	0	0	0	1	0	2
PIK3CG	PIK3CG	rs10953541 rs68170813	1	0	1	0	0	0	40
COG5	COG5	rs10953541 rs68170813	0	0	1	0	1	0	10
HBP1	HBP1	rs10953541 rs68170813	0	0	1	0	0	0	8
BCAP29	BCAP29	rs10953541 rs68170813	0	0	0	0	1	0	2
DUS4L	DUS4L	rs10953541 rs68170813	0	0	0	0	1	0	2
CBLL1	CBLL1	rs10953541 rs68170813	0	0	0	0	0	1	1
GPR22	GPR22	rs10953541 rs68170813	0	0	0	0	0	0	0
MRVI1	MRVI1	rs11042937	0	0	0	0	1	0	2
SCARB1	SCARB1	rs11057830 rs10846744 chr12:125209562:I	1	0	0	0	1	0	34
SVEP1	SVEP1	rs111245230	0	1	0	1	1	0	22
EXOC6B	EXOC6B	rs11126366	0	0	0	0	1	0	2
SFXN5	SFXN5	rs11126387	0	0	0	0	0	0	0
NA	FLJ12825	rs11170820	0	0	0	0	1	0	2
NA	LOC400043	rs11170820	0	0	0	0	1	0	2
LINC00936	LINC00936	rs2681472 rs11170820	0	0	0	0	0	0	0
LRP1	LRP1	rs11172113	1	0	0	0	1	0	34
NAB2	NAB2	rs11172113	0	0	1	0	0	0	8
NDUFA4L2	NDUFA4L2	rs11172113	0	0	1	0	0	0	8
SHMT2	SHMT2	rs11172113	0	0	1	0	0	0	8
STAT6	STAT6	rs11172113	0	0	1	0	0	0	8
FAM19A2	FAM19A2	rs11174220	0	0	0	0	1	0	2
CYP17A1	CYP17A1	rs11191416	1	0	0	0	1	0	34
ACTR1A	ACTR1A	rs11191416	0	0	1	0	0	0	8
TMEM180	C10orf77	rs11191416	0	0	1	0	0	0	8
FAS	FAS	rs11203042	0	0	1	0	0	0	8
LIPA	LIPA	rs11203042 rs1412444	1	0	1	1	1	0	46
ACTA2	ACTA2	rs11203042 rs1412444	0	0	1	0	0	0	8
PCSK9	PCSK9	rs11206510	1	0	0	0	0	0	32
BSND	BSND	rs11206510	0	0	0	0	0	0	0
KANK2	KANK2	rs1122608	0	0	1	0	0	1	9
SLC44A2	SLC44A2	rs1122608	0	0	1	0	0	0	8
CARM1	CARM1	rs1122608 rs881227 rs12979495	0	0	1	0	1	0	10
SMARCA4	SMARCA4	rs1122608 rs881227 rs12979495	0	0	1	0	1	0	10
HNRNPA3P1	HNRNPA3P1	rs11238720	0	0	0	0	0	0	0
LINC00619	LINC00619	rs11238720	0	0	0	0	0	0	0
NA	BC034788	rs11240980	0	0	0	0	0	0	0
NA	HP07349	rs11240980	0	0	0	0	0	0	0
PPP2R2A	PPP2R2A	rs113756303	0	0	0	0	0	0	0
ZC3HC1	ZC3HC1	rs11556924	0	1	0	1	1	0	22
KLHDC10	KIAA0265	rs11556924	0	0	1	0	0	0	8
KLHDC10	KLHDC10	rs11556924	0	0	1	0	0	0	8
NA	LOC407835	rs11556924	0	0	1	0	0	0	8
MICA	MICA	rs115696548	0	0	0	0	0	0	0
CRABP1	CRABP1	rs11635330	0	0	0	0	0	0	0
ANGPTL4	ANGPTL4	rs116843064	1	1	0	1	1	0	54
MAD2L1	MAD2L1	rs11723436	0	0	0	0	0	0	0
OAZ3	OAZ3	rs11810571	0	0	1	0	1	0	10
TDRKH	TDRKH	rs11810571	0	0	1	0	1	0	10
ARNT	ARNT	rs11810571	0	0	1	0	0	0	8
MRPL9	MRPL9	rs11810571	0	0	1	0	0	0	8
SCNM1	SCNM1	rs11810571	0	0	1	0	0	0	8
RORC	RORC	rs11810571	0	0	0	0	1	0	2
NA	BC038201	rs11810571	0	0	0	0	0	0	0
NA	LING04	rs11810571	0	0	0	0	0	0	0
SH3PXD2A	SH3PXD2A	rs11813268	0	0	1	0	0	0	8
BCAM	BCAM	rs118147862	0	0	0	0	1	0	2
ARHGAP15	ARHGAP15	rs11898671	0	0	0	0	1	0	2
MAP3K7CL	C21ORF7	rs11911017	0	0	1	0	0	0	8
NA	LOC643720	rs11911017	0	0	1	0	0	0	8
LINC00189	LINC00189	rs11911017	0	0	0	0	1	0	2
MAP3K7CL	MAP3K7CL	rs11911017	0	0	0	0	1	0	2
TCF21	TCF21	rs12190287 rs12202017 rs2327433	0	0	1	0	1	0	10
LINC01312	LINC01312	rs12202017	0	0	0	0	0	0	0
EYA4-AS1	EYA4-AS1	rs12202017 rs2327433	0	0	0	0	0	0	0
NT5C2	NT5C2	rs12413409	0	0	1	0	1	1	11
CNNM2	CNNM2	rs12413409	0	0	0	0	1	1	3
NA	BC040734	rs12413409	0	0	0	0	0	0	0
ARL3	ARL3	rs12413409 rs11191416	0	0	1	0	0	0	8
C10orf32	C10orf32	rs12413409 rs11191416	0	0	1	0	0	0	8
SFXN2	SFXN2	rs12413409 rs11191416	0	0	1	0	0	0	8
TMEM180	TMEM180	rs12413409 rs11191416	0	0	1	0	0	0	8
USMG5	USMG5	rs12413409 rs11191416	0	0	1	0	0	0	8
C10orf32-AS3MT	C10orf32-AS3MT	rs12413409 rs11191416	0	0	0	0	0	1	1
AS3MT	AS3MT	rs12413409 rs11191416	0	0	0	0	0	0	0
PHACTR1	PHACTR1	rs12526453 rs9369640 rs9349379 chr6:12619932:D	0	0	0	0	1	0	2
GOSR2	GOSR2	rs12600562	0	0	1	0	0	0	8
FIGN	FIGN	rs12619842	0	0	0	0	0	0	0
RELA	RELA	rs12801636	1	0	1	0	0	0	40
AP5B1	DKFZP761E198	rs12801636	0	0	1	0	0	0	8
SIPA1	SIPA1	rs12801636	0	0	1	0	0	0	8
MAP3K11	MAP3K11	rs12801636	0	0	0	0	1	0	2
PCNXL3	PCNXL3	rs12801636	0	0	0	0	1	0	2
PPHLN1	PPHLN1	rs12826942	0	0	1	0	1	0	10
ZCRB1	ZCRB1	rs12826942	0	0	1	0	0	0	8
IGF1R	IGF1R	rs12899265	0	0	0	0	1	0	2
PEMT	PEMT	rs12936587	1	0	1	0	0	0	40
SREBF1	SREBF1	rs12936587	1	0	1	0	0	0	40
FLCN	FLCN	rs12936587	0	0	1	0	0	0	8
RASD1	RASD1	rs12936587	0	0	1	0	0	0	8
TOM1L2	TOM1L2	rs12936587	0	0	1	0	0	0	8
RAI1	RAI1	rs12936587	0	0	0	0	0	1	1
GNGT2	GNGT2	rs12940887	0	0	1	0	0	0	8
NA	FLJ40194	rs12940887	0	0	0	0	1	0	2
ZNF652	ZNF652	rs12940887	0	0	0	0	1	0	2
NA	LOC102724596	rs12940887	0	0	0	0	0	0	0
ZNF507	ZNF507	rs12976411	0	0	0	0	1	0	2
NA	LOC400684	rs12976411	0	0	0	0	0	0	0
C19orf38	C19orf38	rs12979495	0	0	1	0	1	0	10
IFNA21	IFNA21	rs13301437	0	0	0	0	0	0	0
IFNA4	IFNA4	rs13301437	0	0	0	0	0	0	0
CDKN2B-AS1	CDKN2B-AS1	rs1333049 rs3217992 rs1333046 rs1970112 rs7855162 rs62555370	0	0	0	0	1	0	2
THADA	THADA	rs13420649	0	0	1	0	1	0	10
ZFP36L2	ZFP36L2	rs13420649	0	0	1	0	1	0	10
LINC01126	LINC01126	rs13420649	0	0	0	0	0	0	0
ARNTL	ARNTL	rs1351525	0	0	1	0	1	0	10
RRBP1	RRBP1	rs13734	0	0	1	1	1	0	14
DSTN	DSTN	rs13734	0	0	1	0	1	0	10
RBBP9	RBBP9	rs13734	0	0	1	0	0	0	8
IFIT3	IFIT3	rs1412444	0	0	1	0	0	0	8
ITGB5	ITGB5	rs142695226	0	0	1	0	1	0	10
UMPS	UMPS	rs142695226	0	0	0	0	1	0	2
KANSL1	KANSL1	rs143627262	0	0	0	1	1	0	6
CRHR1	CRHR1	rs143627262	0	0	0	0	1	0	2
KANSL1-AS1	KANSL1-AS1	rs143627262	0	0	0	0	1	0	2
NA	MGC57346	rs143627262	0	0	0	0	1	0	2
AGAP1	AGAP1	rs143803699	0	0	0	0	1	0	2
VAMP8	VAMP8	rs1561198 rs7568458	1	0	1	0	1	0	42
GGCX	GGCX	rs1561198 rs7568458	0	0	1	0	1	0	10
MAT2A	MAT2A	rs1561198 rs7568458	0	0	1	0	1	0	10
VAMP5	VAMP5	rs1561198 rs7568458	0	0	1	0	1	0	10
GNLY	GNLY	rs1561198 rs7568458	0	0	1	0	0	0	8
NA	LOC388969	rs1561198 rs7568458	0	0	1	0	0	0	8
USP39	USP39	rs1561198 rs7568458	0	0	1	0	0	0	8
NA	LOC100630918	rs1561198 rs7568458	0	0	0	0	1	0	2
CENPW	C6ORF173	rs1591805	0	0	1	0	0	0	8
CENPW	CENPW	rs1591805	0	0	0	0	1	0	2
NA	AK127472	rs16986953 rs1591805	0	0	0	0	0	0	0
REST	REST	rs17087335	0	0	1	1	1	0	14
NOA1	NOA1	rs17087335	0	0	0	0	1	0	2
PPAP2B	PPAP2B	rs17114036 rs9970807 rs61772626	0	0	1	0	1	0	10
TAF1A	TAF1A	rs17465637	0	0	1	0	0	0	8
AIDA	AIDA	rs17465637	0	0	0	0	1	0	2
BROX	BROX	rs17465637	0	0	0	0	1	0	2
FAM177B	FAM177B	rs67180937	0	0	0	0	1	0	2
MIA3	MIA3	rs17465637	0	0	0	0	1	0	2
FES	FES	rs17514846 rs2521501	0	0	1	0	1	0	10
FURIN	FURIN	rs17514846 rs2521501	0	0	1	0	1	0	10
MAN2A2	MAN2A2	rs17514846 rs2521501	0	0	1	0	0	0	8
LINC00924	LINC00924	rs17581137	0	0	0	0	0	0	0
C6orf106	C6orf106	rs17609940	0	0	1	0	1	1	11
DEF6	DEF6	rs17609940	0	0	1	0	0	0	8
TCP11	TCP11	rs17609940	0	0	0	0	1	0	2
ZNF76	ZNF76	rs17609940	0	0	0	0	1	0	2
UHRF1BP1	UHRF1BP1	rs17609940 rs4472337	0	0	1	1	1	0	14
ANKS1A	ANKS1A	rs17609940 rs4472337	0	0	1	0	1	0	10
NDST3	NDST3	rs17626479	0	0	0	0	1	0	2
PRSS12	PRSS12	rs17626479	0	0	0	0	1	0	2
SNHG8	SNHG8	rs17626479	0	0	0	0	1	0	2
LINC01412	LINC01412	rs17678683	0	0	0	0	0	0	0
KCNJ13	KCNJ13	rs1801251	0	1	0	1	1	0	22
NA	LOC375313	rs1801251	0	0	1	0	0	0	8
UNQ830	UNQ830	rs1801251	0	0	1	0	0	0	8
C2orf82	C2orf82	rs1801251	0	0	0	0	1	0	2
POM121L9P	POM121L9P	rs180803	0	0	0	0	1	0	2
SPECC1L-ADORA2A	SPECC1L-ADORA2A	rs180803	0	0	0	0	1	0	2
SPECC1L	SPECC1L	rs180803	0	0	0	0	0	0	0
TLR10	TLR10	rs1873197	0	0	1	0	0	0	8
FAM114A1	FAM114A1	rs1873197	0	0	0	0	1	0	2
EDNRA	EDNRA	rs1878406 rs4593108 rs6842241	1	0	0	0	1	0	34
FAM46A	FAM46A	rs194937	0	0	0	0	0	0	0
FHL5	FHL5	rs194937 rs9486719	0	0	0	0	1	0	2
QPCTL	QPCTL	rs1964272	0	0	0	0	1	0	2
SNRPD2	SNRPD2	rs1964272	0	0	0	0	0	0	0
LINC00841	LINC00841	rs2047009 rs1870634	0	0	0	0	0	0	0
LPAL2	LPAL2	rs2048327 rs3798220 rs9457927	0	0	1	0	1	0	10
FBXO46	FBXO46	rs2075650	0	0	1	0	0	0	8
PVRL2	PVRL2	rs2075650 rs405509	0	0	1	0	1	0	10
HDAC9	HDAC9	rs2107595 rs2023938	0	0	0	0	1	0	2
ZC3H12D	ZC3H12D	rs2153219	0	0	0	1	1	0	6
SRR	SRR	rs216172 rs9914266	0	0	1	0	0	0	8
SMG6	SMG6	rs216172 rs9914266	0	0	0	0	1	1	3
TSR1	TSR1	rs216172 rs9914266	0	0	0	0	0	1	1
NA	LOC101927839	rs216172 rs9914266	0	0	0	0	0	0	0
C12orf43	C12ORF43	rs2244608	0	0	1	0	0	0	8
HNF1A	HNF1A	rs2244608	0	0	0	1	1	0	6
HNF1A-AS1	HNF1A-AS1	rs2244608	0	0	0	0	0	0	0
NA	BC040861	rs2252641	0	0	0	0	0	0	0
TEX41	TEX41	rs2252641 rs2252654	0	0	0	0	1	0	2
C17orf82	C17orf82	rs2270114	0	0	0	0	1	0	2
TBX2	TBX2	rs2270114	0	0	0	0	1	0	2
NA	AX74786	rs2327433	0	0	0	0	0	0	0
KIAA1462	KIAA1462	rs2505083 rs2487928 rs7917431	0	0	0	1	1	0	6
TNS1	TNS1	rs2552527	0	0	1	0	1	0	10
INTS10	INTS10	rs264	0	0	1	0	0	0	8
LPL	LPL	rs264 rs17411031	1	0	1	0	1	0	42
ATP2B1	ATP2B1	rs2681472	0	0	1	0	1	0	10
GALNT4	GALNT4	rs2681472	0	0	1	0	0	0	8
SLC22A5	SLC22A5	rs273909	0	0	1	0	1	0	10
P4HA2	P4HA2	rs273909	0	0	1	0	0	0	8
RAPGEF6	RAPGEF6	rs273909	0	0	1	0	0	0	8
SLC22A4	SLC22A4	rs273909	0	0	1	0	0	0	8
NA	LOC553103	rs273909	0	0	0	0	1	0	2
TAGLN2	TAGLN2	rs2789422	0	0	0	0	1	0	2
IPO9	IPO9	rs2820315	0	0	1	0	1	0	10
LMOD1	LMOD1	rs2820315	0	0	0	1	1	0	6
SHISA4	SHISA4	rs2820315	0	0	0	1	1	0	6
IPO9-AS1	IPO9-AS1	rs2820315	0	0	0	0	1	0	2
MIR6739	MIR6739	rs2820315	0	0	0	0	0	0	0
NAV1	NAV1	rs2820315	0	0	0	0	0	0	0
SKI	SKI	rs2843152	0	0	0	0	0	0	0
INPP5B	INPP5B	rs28470722	0	0	1	0	1	0	10
C1orf122	C1ORF122	rs28470722	0	0	1	0	0	0	8
FHL3	FHL3	rs28470722	0	0	1	0	0	0	8
SNIP1	SNIP1	rs28470722	0	0	1	0	0	0	8
UTP11L	UTP11L	rs28470722	0	0	1	0	0	0	8
YRDC	YRDC	rs28470722	0	0	1	0	0	0	8
SF3A3	SF3A3	rs28470722	0	0	0	0	1	0	2
HDGFL1	HDGFL1	rs2876643	0	0	0	0	0	0	0
FBXL17	FBXL17	rs288187	0	0	1	0	1	0	10
HHIPL1	HHIPL1	rs2895811 rs10139550	0	0	0	1	1	0	6
TRIB1	TRIB1	rs2954029 rs2001846	0	0	0	0	0	0	0
AIF1	AIF1	rs3130683	1	0	1	0	0	0	40
TNF	TNF	rs3130683	1	0	1	0	0	0	40
PRRC2A	BAT2	rs3130683	0	0	1	0	0	0	8
C6orf48	C6orf48	rs3130683	0	0	1	0	0	0	8
HCG27	HCG27	rs3130683	0	0	1	0	0	0	8
HLA-C	HLA-C	rs3130683	0	0	1	0	0	0	8
HLA-DQB1	HLA-DQB1	rs3130683	0	0	1	0	0	0	8
HLA-DRB1	HLA-DRB1	rs3130683	0	0	1	0	0	0	8
HLA-DRB3	HLA-DRB3	rs3130683	0	0	1	0	0	0	8
HLA-DRB4	HLA-DRB4	rs3130683	0	0	1	0	0	0	8
HLA-DRB5	HLA-DRB5	rs3130683	0	0	1	0	0	0	8
LST1	LST1	rs3130683	0	0	1	0	0	0	8
LTA	LTA	rs3130683	0	0	1	0	0	0	8
LTB	LTB	rs3130683	0	0	1	0	0	0	8
MICB	MICB	rs3130683	0	0	1	0	0	0	8
PSMB9	PSMB9	rs3130683	0	0	1	0	0	0	8
TAP2	TAP2	rs3130683	0	0	1	0	0	0	8
SLC44A4	SLC44A4	rs3130683	0	0	0	0	1	0	2
TNXB	TNXB	rs3130683	0	0	0	0	1	0	2
HSPA1L	HSPA1L	rs3130683	0	0	0	0	0	1	1
C2	C2	rs3130683	0	0	0	0	0	0	0
HSPA1A	HSPA1A	rs3130683	0	0	0	0	0	0	0
IER3	IER3	rs3130683	0	0	0	0	0	0	0
SNORD52	SNORD52	rs3130683	0	0	0	0	0	0	0
ACAD10	ACAD10	rs3184504 rs4766578	0	0	1	0	0	0	8
ALDH2	ALDH2	rs3184504 rs4766578	0	0	1	0	0	0	8
FAM216A	C12ORF24	rs3184504 rs4766578	0	0	1	0	0	0	8
GPN3	GPN3	rs3184504 rs4766578	0	0	1	0	0	0	8
TCTN1	TCTN1	rs3184504 rs4766578	0	0	1	0	0	0	8
ATXN2	ATXN2	rs3184504 rs4766578	0	0	0	0	1	0	2
BRAP	BRAP	rs3184504 rs4766578	0	0	0	0	1	0	2
HECTD4	HECTD4	rs3184504 rs4766578	0	0	0	0	1	0	2
NAA25	NAA25	rs3184504 rs4766578	0	0	0	0	1	0	2
PTPN11	PTPN11	rs3184504 rs4766578	0	0	0	0	1	0	2
SH2B3	SM2B3	rs3184504 rs4766578	0	0	0	0	0	0	0
TRAFD1	TRAFD1	rs3184504 rs4766578	0	0	0	0	0	0	0
SH2B3	SH2B3	rs3184504 rs4766578	0	0	1	1	1	0	14
CDKN2B	CDKN2B	rs3217992	0	0	1	0	0	1	9
KCNH7	KCNH7	rs33998987	0	0	0	0	1	0	2
LDLRAD2	LDLRAD2	rs35465346	0	0	0	0	0	0	0
ZNF827	ZNF827	rs35879803	0	0	0	0	1	0	2
DPYSL2	DPYSL2	rs367948	0	0	0	0	1	0	2
ATIC	ATIC	rs3732355	0	0	1	0	0	0	8
FN1	FN1	rs3732355 rs17517928	1	0	0	0	1	0	34
PARP12	PARP12	rs3735352	0	0	1	0	1	0	10
TBXAS1	TBXAS1	rs3735352	0	0	1	0	1	0	10
DAP3	DAP3	rs3738591	0	0	1	0	1	0	10
HCN3	HCN3	rs3738591	0	0	1	0	1	0	10
ASH1L	ASH1L	rs3738591	0	0	0	0	1	0	2
ASHIL	ASH1L	rs3738591	0	0	0	0	1	0	2
GON4L	GON4L	rs3738591	0	0	0	0	1	0	2
PKLR	PKLR	rs3738591	0	0	0	0	1	0	2
YY1AP1	YY1AP1	rs3738591	0	0	0	0	1	0	2
NA	ASHIL-AS1	rs3738591	0	0	0	0	0	0	0
ACOX1	ACOX1	rs3760128	0	0	1	1	1	0	14
MRPL38	MRPL38	rs3760128	0	0	1	0	1	0	10
TRIM47	TRIM47	rs3760128	0	0	1	0	1	0	10
WBP2	WBP2	rs3760128	0	0	1	0	1	0	10
TEN1	C17ORF106	rs3760128	0	0	1	0	0	0	8
GALK1	GALK1	rs3760128	0	0	1	0	0	0	8
H3F3B	H3F3B	rs3760128	0	0	1	0	0	0	8
FBF1	FBF1	rs3760128	0	0	0	1	1	0	6
TRIM65	TRIM65	rs3760128	0	0	0	1	1	0	6
CETP	CETP	rs1800775	1	0	1	0	1	0	42
LPA	LPA	rs3798220 rs55730499 chr6:160776695:I chr6:160427471:D rs144078421 chr6:160434842:I rs1998043 rs12201989 rs6935921 rs56393506	1	1	0	1	1	0	54
CTSH	CTSH	rs3825807 rs4468572 rs4887109	0	0	1	0	0	0	8
ADAMTS7	ADAMTS7	rs3825807 rs4468572	1	0	0	1	1	0	38
MIR544	MIR_544	rs3858602	0	0	0	0	0	0	0
SNORD81	SNORD81	rs3858602	0	0	0	0	0	0	0
NOS3	NOS3	rs3918226	1	0	0	0	1	0	34
NA	AK094934	rs421329	0	0	0	0	0	0	0
PLG	PLG	rs4252120 rs112215831 rs75176946 rs186696265	1	0	1	1	1	0	46
MAPK14	MAPK14	rs4321818	1	0	1	0	0	0	40
ARMC12	ARMC12	rs4321818	0	0	0	0	1	0	2
DHX36	DHX36	rs433903	0	0	1	0	1	0	10
ARHGEF26	ARHGEF26	rs433903	0	0	0	0	1	0	2
GPR149	GPR149	rs433903	0	0	0	0	1	0	2
APOC1P1	APOC1P1	rs4420638	0	0	0	0	0	0	0
APOE	APOE	rs445925 rs405509	1	0	1	0	0	0	40
APOC1	APOC1	rs445925 rs4420638	1	0	1	0	1	0	42
SNRPC	SNRPC	rs4472337	0	0	1	0	1	1	11
TMEM41B	TMEM41B	rs4627080	0	0	0	0	1	0	2
ATP5G1	ATP5G1	rs46522	0	0	1	0	1	1	11
SNF8	SNF8	rs46522	0	0	1	0	1	1	11
UBE2Z	UBE2Z	rs46522	0	0	1	0	1	1	11
SKAP1	SKAP1	rs46522	0	0	1	0	0	0	8
CALCOCO2	CALCOCO2	rs46522	0	0	0	0	0	1	1
GIP	GIP	rs46522 rs35895680	1	0	1	1	1	0	46
MACC1	MACC1	rs4719608	0	0	0	0	0	0	0
COL4A1	COL4A1	rs4773144 rs11617955 rs4773141	0	0	0	0	1	0	2
COL4A2	COL4A2	rs4773144 rs9515203 rs11838776 rs56003851 rs34905765	0	0	0	0	1	0	2
IL6R	IL6R	rs4845625 rs6689306	0	0	1	0	1	0	10
ATP8B2	ATP8B2	rs4845625 rs6689306	0	0	1	0	0	0	8
NA	LOC100130539	rs501120 rs1746050	0	0	0	0	0	0	0
APOB	APOB	rs515135 chr2:21378433:D	1	0	0	0	0	0	32
SMAD3	SMAD3	rs56062135 rs17293632	0	0	0	0	1	0	2
LDLR	LDLR	rs56289821 rs6511721	1	0	0	0	1	1	35
ADRA1A	ADRA1A	rs56307388	0	0	0	0	0	0	0
CCDC167	CCDC167	rs57349798	0	0	0	0	0	0	0
ACVR2A	ACVR2A	rs57759964	1	0	0	0	0	0	32
PCMT1	PCMT1	rs57938011	0	0	1	1	1	1	15
NUP43	NUP43	rs57938011	0	0	1	0	1	1	11
GINM1	C6ORF72	rs57938011	0	0	1	0	0	0	8
KATNA1	KATNA1	rs57938011	0	0	0	0	1	1	3
LATS1	LATS1	rs57938011	0	0	0	0	1	1	3
GINM1	GINM1	rs57938011	0	0	0	0	1	0	2
LRP11	LRP11	rs57938011	0	0	0	0	1	0	2
PPIL4	PPIL4	rs57938011	0	0	0	0	0	1	1
DDX31	DDX31	rs579459 rs2519093	0	0	1	0	0	0	8
SURF1	SURF1	rs579459 rs2519093	0	0	1	0	0	0	8
SURF6	SURF6	rs579459 rs2519093	0	0	1	0	0	0	8
ABO	ABO	rs579459 rs2519093	0	0	0	0	1	0	2
BMS1	BMS1	rs58030109	0	0	0	0	0	0	0
KIAA1324	KIAA1324	rs599839 rs7528419 rs1277930	0	0	1	0	0	0	8
PSMA5	PSMA5	rs599839 rs7528419 rs1277930	0	0	1	0	0	0	8
PSRC1	PSRC1	rs599839 rs7528419 rs1277930	0	0	1	0	0	0	8
SORT1	SORT1	rs599839 rs7528419 rs1277930	0	0	1	0	0	0	8
CELSR2	CELSR2	rs599839 rs7528419 rs1277930	0	0	1	0	1	0	10
B4GALT5	B4GALT5	rs6095611	0	0	1	0	1	0	10
PLCG1	PLCG1	rs6129767	0	0	0	0	1	0	2
ZHX3	ZHX3	rs6129767	0	0	0	0	1	0	2
CARS2	CARS2	rs61969072	0	0	1	0	1	0	10
ING1	ING1	rs61969072	0	0	1	0	1	0	10
NA	HS.553301	rs61969072	0	0	1	0	0	0	8
SLC22A2	SLC22A2	rs624249	0	0	0	0	1	0	2
UNC13A	UNC13A	rs6512216	0	0	0	0	1	0	2
ABCG8	ABCG8	rs6544713 chr2:44074126:D	1	0	0	0	1	0	34
MC4R	MC4R	rs663129	0	0	0	0	0	0	0
ICA1L	ICA1L	rs6725887 chr2:203828796:I	0	0	1	0	1	0	10
FAM117B	ALS2CR13	rs6725887 chr2:203828796:I	0	0	1	0	0	0	8
FAM117B	FAM117B	rs6725887 chr2:203828796:I	0	0	1	0	0	0	8
CARF	CARF	rs6725887 chr2:203828796:I	0	0	0	1	1	0	6
WDR12	WDR12	rs6725887 chr2:203828796:I	0	0	0	1	1	0	6
CYP20A1	CYP20A1	rs6725887 chr2:203828796:I	0	0	0	0	1	1	3
NBEAL1	NBEAL1	rs6725887 chr2:203828796:I	0	0	0	0	1	0	2
CARF	ALS2CR8	rs6725887 chr2:203828796:I	0	0	0	0	0	0	0
ARL15	ARL15	rs6876322	0	0	0	0	1	0	2
SOD2	SOD2	rs6935921	1	0	1	0	0	0	40
ANXA11	ANXA11	rs7082705	0	0	1	0	0	0	8
DYDC1	DYDC1	rs7082705	0	0	0	0	1	0	2
DYDC2	DYDC2	rs7082705	0	0	0	0	1	0	2
FAM213A	FAM213A	rs7082705	0	0	0	0	1	0	2
MAT1A	MAT1A	rs7082705	0	0	0	0	0	0	0
TSPAN14	TSPAN14	rs7082705 rs17680741	0	0	1	0	1	1	11
NA	HS.568777	rs7082705 rs17680741	0	0	1	0	0	0	8
SHC1	SHC1	rs72702224	1	0	1	0	1	0	42
ADAM15	ADAM15	rs72702224	1	0	1	0	0	0	40
PBXIP1	PBXIP1	rs72702224	0	0	1	1	1	0	14
PMVK	PMVK	rs72702224	0	0	1	0	0	0	8
KCNN3	KCNN3	rs72702224	0	0	0	0	1	0	2
SON	SON	rs7280276	0	0	1	0	0	0	8
KCNE2	KCNE2	rs7280276	0	0	0	0	0	0	0
PTRF	PTRF	rs72823056	0	0	0	0	1	0	2
MSL2	MSL2	rs73222236	0	0	1	0	1	0	10
PCCB	PCCB	rs73222236	0	0	1	0	1	0	10
STAG1	STAG1	rs73222236	0	0	1	0	1	0	10
NA	HS.126889	rs73222236	0	0	1	0	0	0	8
PPP2R3A	PPP2R3A	rs73222236	0	0	0	0	1	0	2
FGD5	FGD5	rs748431	0	0	0	0	1	0	2
CDH13	CDH13	rs7500448	0	0	0	0	1	0	2
TMEM91	TMEM91	rs75041078	0	0	0	0	1	0	2
DISP1	DISP1	rs75082168	0	0	0	0	1	0	2
CDK15	CDK15	rs7559543	0	0	0	0	0	0	0
ZEB2	ZEB2	rs7564469	0	0	0	0	1	0	2
PAPPA	PAPPA	rs75657982	1	0	0	0	0	0	32
LINC00474	LINC00474	rs75657982	0	0	0	0	0	0	0
PTPRT	PTPRT	rs763475	0	0	0	0	1	0	2
GUCY1A3	GUCY1A3	rs7692387 rs1001037 rs72685791	1	0	1	0	1	0	42
ASCC1	ASCC1	rs7901016	0	0	1	0	0	0	8
CBARA1	CBARA1	rs7901016	0	0	1	0	0	0	8
ZSWIM8	KIAA0913	rs7901016	0	0	1	0	0	0	8
MCU	MCU	rs7901016	0	0	0	0	1	0	2
OIT3	OIT3	rs7901016	0	0	0	0	1	0	2
PLA2G12B	PLA2G12B	rs7901016	0	0	0	0	1	0	2
DHX37	DHX37	rs7973725	0	0	0	0	1	0	2
BCAS3	BCAS3	rs8080784 rs7212798 rs2270114	0	0	0	0	1	0	2
CNPY2	CNPY2	rs808919	0	0	1	0	1	0	10
CNYP2	CNPY2	rs808919	0	0	1	0	1	0	10
CS	CS	rs808919	0	0	1	0	1	0	10
PAN2	PAN2	rs808919	0	0	1	0	1	0	10
STAT2	STAT2	rs808919	0	0	1	0	1	0	10
RAB5B	RAB5B	rs808919	0	0	1	0	0	0	8
RBMS2	RBMS2	rs808919	0	0	1	0	0	0	8
SPRYD4	SPRYD4	rs808919	0	0	1	0	0	0	8
TMEM4	TMEM4	rs808919	0	0	1	0	0	0	8
ANKRD52	ANKRD52	rs808919	0	0	0	1	1	0	6
COQ10A	COQ10A	rs808919	0	0	0	1	1	0	6
APOF	APOF	rs808919	0	0	0	0	1	0	2
IL23A	IL23A	rs808919	0	0	0	0	1	0	2
SLC39A5	SLC39A5	rs808919	0	0	0	0	1	0	2
RPS26	RPS26	rs808919	0	0	0	0	0	0	0
CYP4F2	CYP4F2	rs8104311	0	0	0	0	1	0	2
C19orf52	C19ORF52	rs881227 rs12979495	0	0	1	0	0	0	8
ILF3	ILF3	rs881227 rs12979495	0	0	1	0	0	0	8
NA	LOC147727	rs881227 rs12979495	0	0	1	0	0	0	8
FLT1	FLT1	rs9319428 rs1924981	1	0	0	0	1	0	34
PNLDC1	PNLDC1	rs9364537	0	0	0	0	0	0	0
ALDH5A1	ALDH5A1	rs9379774	0	0	1	0	0	0	8
LRRC16A	LRRC16A	rs9379774	0	0	0	0	1	0	2
PNLDC1	PNLDC1	rs9457761 chr6:160265331:D	0	0	0	0	0	0	0
UFL1	UFL1	rs9486719	0	0	0	0	1	0	2
ANKRD10	ANKRD10	rs9515203	0	0	1	0	0	0	8
DGKH	DGKH	rs9532984	0	0	1	0	1	0	10
UBL3	UBL3	rs9551751	0	0	0	0	1	0	2
N4BP2L1	N4BP2L1	rs9591012	0	0	1	0	1	0	10
N4BP2L2	N4BP2L2	rs9591012	0	0	1	0	1	0	10
PDS5B	PDS5B	rs9591012	0	0	1	0	1	0	10
NA	LOC88523	rs9591012	0	0	1	0	0	0	8
MINOS1P1	MINOS1P1	rs9591012	0	0	0	0	1	0	2
N4BP2L2-IT2	N4BP2L2-IT2	rs9591012	0	0	0	0	1	0	2
SF3A1	SF3A1	rs9608859	0	0	1	0	0	0	8
OSM	OSM	rs9608859	0	0	0	0	0	0	0
FCHO1	FCHO1	rs9630903	0	0	1	0	1	0	10
MAP1S	MAP1S	rs9630903	0	0	1	0	1	0	10
TAGLN	TAGLN	rs964184	1	0	1	0	0	0	40
SIDT2	SIDT2	rs964184	0	0	1	0	0	0	8
ZPR1	ZPR1	rs964184	0	0	0	0	0	0	0
MIR4693	MIR4693	rs974819 rs2128739	0	0	0	0	0	0	0
PDGFD	PGDFD	rs974819 rs2128739	0	0	0	0	0	0	0
NME9	NME9	rs9818870	0	0	0	0	0	0	0
MRAS	MRAS	rs9818870 chr3:138099161:I	1	0	0	0	1	0	34
NA	LOC653764	rs9818870 chr3:138099161:I	0	0	1	0	0	0	8
UBALD2	FAM100B	rs9907921	0	0	1	0	0	0	8
MXRA7	MXRA7	rs9907921	0	0	1	0	0	0	8
RNF157	RNF157	rs9907921	0	0	0	0	1	0	2
UBALD2	UBALD2	rs9907921	0	0	0	0	1	0	2
LINC00310	LINC00310	rs9982601 rs28451064	0	0	0	0	0	0	0
GSTM1	GSTM1	chr1:110299165:I	0	0	1	0	0	0	8
EPS8L3	EPS8L3	chr1:110299165:I	0	0	0	0	1	0	2
CAMK2G	CAMK2G	chr10:75595440:D	0	0	1	0	1	0	10
FUT11	FUT11	chr10:75595440:D	0	0	0	0	0	0	0
ARHGAP42	ARHGAP42	chr11:100634736:D	0	0	0	0	1	0	2
ACYP1	ACYP1	chr14:75614504:I	0	0	1	0	1	0	10
MLH3	MLH3	chr14:75614504:I	0	0	1	0	1	0	10
TMED10	TMED10	chr14:75614504:I	0	0	1	0	1	0	10
EIF2B2	EIF2B2	chr14:75614504:I	0	0	1	0	0	0	8
SNX6	SNX6	chr14:75614504:I	0	0	1	0	0	0	8
NEK9	NEK9	chr14:75614504:I	0	0	0	1	1	0	6
ZC2HC1C	ZC2HC1C	chr14:75614504:I	0	0	0	1	1	0	6
NA	Contig35424_RC	chr14:75614504:I	0	0	0	0	0	0	0
BCAR1	BCAR1	chr16:75308440:D	0	0	1	0	0	0	8
CCDC97	CCDC97	chr19:41790086:D	0	0	0	0	1	0	2
HNRNPUL1	HNRNPUL1	chr19:41790086:D	0	0	0	0	1	0	2
MARK4	MARK4	chr19:45801579:D	0	0	0	0	1	0	2
PREX1	PREX1	chr20:47456892:I	0	0	0	0	0	0	0
FNDC3B	FNDC3B	chr3:172117455:D	0	0	0	0	1	0	2
MAP9	MAP9	chr4:156366138:I rs13140296	0	0	0	0	0	0	0
RASGEF1B	RASGEF1B	chr4:82625720:D	0	0	0	0	0	0	0
IGF2R	IGF2R	chr6:160427471:D rs144078421 chr6:160434842:I rs6932293	0	0	0	0	1	0	2
SLC22A3	SLC22A3	chr6:160776695:I rs2048327 rs3798220 rs9457927	0	0	0	0	1	0	2
SLC45A4	SLC45A4	chr8:142230002:D	0	0	0	0	1	0	2
NA	LOC100129942	rs8042271	0	0	0	0	0	0	0
GWS lead SNPs are highlighted in bold

## Sheet: Supplementary table 1b
List of prioritized genes at GWS (p<5x10-8) and FDR (5%) loci.
HGNC Gene	Lead SNP(s)	Binary Score
ANGPTL4	rs116843064	54
LPA	rs3798220 rs55730499 chr6:160776695:I chr6:160427471:D rs144078421 chr6:160434842:I rs1998043 rs12201989 rs6935921 rs56393506	54
GIP	rs46522 rs35895680	46
LIPA	rs11203042 rs1412444	46
PLG	rs4252120 rs112215831 rs75176946 rs186696265	46
APOC1	rs445925 rs4420638	42
CETP	rs1800775	42
GUCY1A3	rs7692387 rs1001037 rs72685791	42
LPL	rs264 rs17411031	42
SHC1	rs72702224	42
VAMP8	rs1561198 rs7568458	42
ADM	rs10840293	40
AIF1	rs3130683	40
APOE	rs405509	40
MAPK14	rs4321818	40
PEMT	rs12936587	40
PIK3CG	rs10953541 rs68170813	40
RELA	rs12801636	40
SREBF1	rs12936587	40
TAGLN	rs964184 rs2789422	40
TNF	rs3130683	40
ADAMTS7	rs3825807 rs4468572	38
LDLR	rs1122608 rs6511721	35
ABCG8	rs6544713 chr2:44074126:D	34
CYP17A1	rs11191416	34
DAB2IP	rs10818576	34
EDNRA	rs1878406 rs4593108 rs6842241	34
FLT1	rs9319428 rs1924981	34
FN1	rs3732355 rs17517928	34
LRP1	rs11172113	34
MRAS	rs9818870 chr3:138099161:I	34
NOS3	rs3918226	34
SCARB1	rs11057830 rs10846744 chr12:125209562:I	34
ACVR2A	rs57759964	32
APOB	rs515135 chr2:21378433:D	32
PAPPA	rs75657982	32
PCSK9	rs11206510	32
KCNJ13	rs1801251	22
SVEP1	rs111245230	22
ZC3HC1	rs11556924	22
PCMT1	rs57938011	15
ACOX1	rs3760128	14
REST	rs17087335	14
RRBP1	rs13734	14
SH2B3	rs3184504 rs4766578	14
SH3PXD2A	rs11813268	14
UHRF1BP1	rs17609940 rs4472337	14
NT5C2	rs12413409	11
TSPAN14	rs7082705 rs17680741	11
ACYP1	chr14:75614504:I	10
ARNTL	rs1351525	10
ATP2B1	rs2681472	10
B4GALT5	rs6095611	10
C19orf38	rs12979495	10
CAMK2G	chr10:75595440:D	10
CARM1	rs1122608 rs881227 rs12979495	10
CARS2	rs61969072	10
CELSR2	rs599839	10
CNPY2	rs808919	10
CS	rs808919	10
DAP3	rs3738591	10
DGKH	rs9532984	10
DHX36	rs433903	10
FBXL17	rs288187	10
FCHO1	rs9630903	10
FES	rs17514846 rs2521501	10
FURIN	rs17514846 rs2521501	10
HCN3	rs3738591	10
ICA1L	rs6725887 chr2:203828796:I	10
IL6R	rs4845625 rs6689306	10
ING1	rs61969072	10
INPP5B	rs28470722	10
IPO9	rs2820315	10
ITGB5	rs142695226	10
LPAL2	rs2048327	10
MAP1S	rs9630903	10
MSL2	rs73222236	10
N4BP2L1	rs9591012	10
N4BP2L2	rs9591012	10
OAZ3	rs11810571	10
PAN2	rs808919	10
PARP12	rs3735352	10
PCCB	rs73222236	10
PDS5B	rs9591012	10
PPAP2B	rs17114036 rs9970807 rs61772626	10
PPHLN1	rs12826942	10
PVRL2	rs2075650 rs405509	10
SLC22A5	rs273909	10
SMARCA4	rs1122608 rs881227 rs12979495	10
STAG1	rs73222236	10
STAT2	rs808919	10
TBXAS1	rs3735352	10
TCF21	rs12190287 rs12202017 rs2327433	10
TDRKH	rs11810571	10
THADA	rs13420649	10
TMED10	chr14:75614504:I	10
TNS1	rs2552527	10
ZFP36L2	rs13420649	10
MLH3	chr14:75614504:I	10
CDKN2B	rs3217992	9
ALDH5A1	rs9379774	8
ANKRD10	rs9515203	8
ASCC1	rs7901016	8
BCAR1	chr16:75308440:D	8
C12orf43	rs2244608	8
CBARA1	rs7901016	8
CTSH	rs4887109	8
DDX31	rs579459 rs2519093	8
FAM177B	rs17465637 rs67180937	8
GNGT2	rs12940887	8
GOSR2	rs12600562	8
GSTM1	chr1:110299165:I	8
MAP3K7CL	rs11911017	8
MXRA7	rs9907921	8
SF3A1	rs9608859	8
SON	rs7280276	8
SRR	rs216172 rs9914266	8
SURF1	rs579459 rs2519093	8
SURF6	rs579459 rs2519093	8
TAF1A	rs17465637	8
TLR10	rs1873197	8
UBALD2	rs9907921	8
ZSWIM8	rs7901016	8
HHIPL1	rs2895811 rs10139550	6
KANSL1	rs143627262	6
KIAA1462	rs2505083 rs2487928 rs7917431	6
ZC3H12D	rs2153219	6
AGAP1	rs143803699	2
ARHGAP15	rs11898671	2
ARHGAP42	chr11:100634736:D	2
ARL15	rs6876322	2
BCAM	rs118147862	2
BCAS3	rs8080784 rs7212798 rs2270114	2
C17orf82	rs2270114	2
CCDC97	chr19:41790086:D	2
CDH13	rs7500448	2
CDKN2B-AS1	rs1333049 rs1333046 rs1970112 rs7855162 rs62555370	2
CENPW	rs1591805	2
COL4A1	rs4773144 rs11617955 rs4773141	2
COL4A2	rs4773144 rs9515203 rs11838776 rs56003851 rs34905765	2
CYP4F2	rs8104311	2
DHX37	rs7973725	2
DISP1	rs75082168	2
DPYSL2	rs367948	2
EXOC6B	rs11126366	2
FAM19A2	rs11174220	2
FGD5	rs748431	2
FHL5	rs194937 rs9486719	2
FNDC3B	chr3:172117455:D	2
HDAC9	rs2107595 rs2023938	2
HNRNPUL1	chr19:41790086:D	2
IGF1R	rs12899265	2
KCNH7	rs33998987	2
KCNK5	rs10947789 rs56336142	2
MARK4	chr19:45801579:D	2
MRVI1	rs11042937	2
NDST3	rs17626479	2
PHACTR1	rs12526453 rs9369640 rs9349379 chr6:12619932:D	2
PLCG1	rs6129767	2
POM121L9P	rs180803	2
PRSS12	rs17626479	2
PTPRT	rs763475	2
PTRF	rs72823056	2
QPCTL	rs1964272	2
SLC22A2	rs624249	2
SLC22A3	rs9457927	2
SLC45A4	chr8:142230002:D	2
SMAD3	rs56062135 rs17293632	2
SNHG8	rs17626479	2
SPECC1L-ADORA2A	rs180803	2
SPHKAP	rs10168194	2
TAGLN2	rs2789422	2
TBX2	rs2270114	2
TEX41	rs2252641	2
TMEM41B	rs4627080	2
TMEM91	rs75041078	2
UBL3	rs9551751	2
UFL1	rs9486719	2
UNC13A	rs6512216	2
ZEB2	rs7564469	2
ZHX3	rs6129767	2
ZNF507	rs12976411	2
ZNF827	rs35879803	2
IGF2R	rs6932293	2
GWS lead SNPs are highlighted in bold
