# Supplementary material for: Network analysis of coronary artery disease risk genes elucidates disease mechanisms and druggable targets
Source: Sci Rep. 2018 Feb 21;8:3434. doi: 10.1038/s41598-018-20721-6 (PMC5821758; doi:10.1038/s41598-018-20721-6)
Supplement: Supplementary file 3 — Supplementary Table 2 [file 41598_2018_20721_MOESM3_ESM.xlsx]

## Sheet: Sheet0
Supplementary Table 2. Characteristics of all 953 subnetwork modules. The module name, CAD-feasibility score (only for modules containing genome wide significant (p<5x10-8) CAD candidate genes), size, GWA genes and results from Gene Ontology biological processes and drug enrichment analysis are shown.
Module	Module_Size	Tissue	Module_has_GWS_gene_(p<5x10-8)	Module_Score	GWS&FDR_Hits	Top_GO_term	Number of all CAD drug target genes	FisherExactP_cadDrugGenes	Number of all drug target genes	FisherExactP_allDrugGenes	GWAS genes CAD drug targets
119_6	10	VF	Yes	5.71263	LDLR	GO:0006935-chemotaxis	2	0.004253553	9	3.31E-08	LDLR
18_4	6	VF	Yes	5.65491	COL4A1	GO:0002576-platelet degranulation	1	0.058318806	5	0.000111739
130_2	65	SM	Yes	5.43189	IGF1R : SHC1 : IL6R	GO:0007173-epidermal growth factor receptor signaling pathway	0	0.999999998	45	2.16E-27
36_4	9	SM	Yes	5.37039	ADM	GO:0014826-vein smooth muscle contraction	1	0.086184951	6	0.000146421
142_4	14	AAW	Yes	5.34921	LRP1 : FN1	GO:0006956-complement activation	4	9.33E-06	11	1.29E-08	LRP1
139_5	4	LIV	Yes	5.15871	SLC22A5 : SLC22A3	GO:0015697-quaternary ammonium group transport	0	0.999999999	3	0.005636482
1_5	5	IMA;AAW;WB	Yes	5.09206	ADM	"GO:0006957-complement activation, alternative pathway"	1	0.048841722	3	0.012867031
134_1	38	IMA;SM	Yes	4.98068	RELA : TNF : SHC1 : LRP1	GO:0045087-innate immune response	4	0.000566933	22	8.60E-12	TNF,LRP1
17_3	12	IMA;WB;VF	Yes	4.93423	LRP1	GO:0022617-extracellular matrix disassembly	4	4.69E-06	8	1.02E-05	LRP1
82_4	37	AAW;SF	Yes	4.93013	LRP1 : FN1 : COL4A1	GO:0030198-extracellular matrix organization	6	1.85E-06	25	1.78E-15	LRP1
171_2	59	SF	Yes	4.85266	SHC1 : MRAS	GO:0007173-epidermal growth factor receptor signaling pathway	0	0.999999999	41	3.39E-25
108_3	75	VF	Yes	4.82509	PLCG1 : LRP1 : ITGB5 : SHC1	GO:0007596-blood coagulation	4	0.006950539	43	2.04E-21	LRP1
163_1	46	SF	Yes	4.78151	TNF : FN1	GO:0030198-extracellular matrix organization	4	0.001175449	32	5.17E-20	TNF
137_2	111	SM	Yes	4.76297	PLCG1 : BCAR1 : SHC1 : FLT1	GO:0018108-peptidyl-tyrosine phosphorylation	3	0.100346465	61	2.72E-28
126_2	44	SM	Yes	4.7425	LRP1 : FN1 : COL4A1	GO:0030198-extracellular matrix organization	6	5.27E-06	28	3.89E-16	LRP1
89_3	58	SM	Yes	4.72936	FN1 : COL4A1	GO:0030198-extracellular matrix organization	8	1.32E-07	34	1.13E-17
143_5	56	IMA	Yes	4.71962	RELA : NOS3 : IGF1R : SMAD3	GO:0045087-innate immune response	2	0.107756416	36	1.51E-20	NOS3
91_4	29	IMA;SF;VF;SM	Yes	4.70127	LDLR : APOE : SCARB1 : NOS3	GO:0006898-receptor-mediated endocytosis	3	0.003009554	17	1.55E-09	APOE,LDLR,NOS3
116_1	10	LIV;SF	Yes	4.67618	FURIN	GO:0072584-caveolin-mediated endocytosis	1	0.09528844	8	1.16E-06
84_3	63	VF	Yes	4.64806	FN1 : COL4A1	GO:0007596-blood coagulation	19	7.30E-23	50	4.06E-35
10_3	15	AAW;LIV;SF;VF	Yes	4.5706	PLG	GO:0022617-extracellular matrix disassembly	4	1.26E-05	10	7.37E-07	PLG
72_6	7	IMA	Yes	4.56002	EDNRA	GO:0051301-cell division	1	0.067701073	3	0.037678903	EDNRA
130_3	108	SM	Yes	4.55949	MAPK14 : RELA : TNF : FN1	GO:0051092-positive regulation of NF-kappaB transcription factor activity	3	0.094353465	58	2.76E-26	TNF
69_5	31	AAW	Yes	4.53637	FN1 : COL4A2 : COL4A1	GO:0030198-extracellular matrix organization	1	0.266769195	16	5.53E-08
124_1	43	SM	Yes	4.51994	MAPK14 : RELA : SMAD3	GO:0000186-activation of MAPKK activity	1	0.349686532	23	2.68E-11
101_2	59	IMA;SF;WB	Yes	4.47599	PLCG1 : NOS3 : LRP1	GO:0007596-blood coagulation	15	3.75E-17	38	1.20E-21	LRP1,NOS3
125_1	113	SM	Yes	4.47271	MARK4 : IGF1R : FES : SHC1 : FLT1	GO:0006468-protein phosphorylation	2	0.310656264	59	7.44E-26
61_1	92	SF	Yes	4.46315	PLCG1 : BCAR1 : SHC1 : FLT1	GO:0007596-blood coagulation	3	0.06509444	43	5.69E-17
116_4	19	SF;VF	Yes	4.44122	PLCG1 : MRAS	GO:0007411-axon guidance	0	0.999999999	9	0.000114224
121_3	101	SF	Yes	4.38534	PLCG1 : BCAR1 : SHC1 : SH2B3 : PIK3CG	GO:0007173-epidermal growth factor receptor signaling pathway	1	0.999999999	46	1.73E-17
133_1	35	AAW	Yes	4.35731	FN1 : COL4A1	GO:0030198-extracellular matrix organization	3	0.005154215	18	8.79E-09
120_1	107	IMA	Yes	4.3525	PLCG1 : BCAR1 : SHC1 : SH2B3 : PIK3CG	GO:0007173-epidermal growth factor receptor signaling pathway	2	0.288702006	51	2.70E-20
136_4	45	SF;VF	Yes	4.3318	PLCG1 : BCAR1 : FLT1	GO:0007165-signal transduction	1	0.362560508	20	3.22E-08
69_2	261	AAW	Yes	4.32209	PAN2 : IGF1R : SHC1 : MAPK14 : TNF : RELA	GO:0045087-innate immune response	9	0.001497955	130	1.73E-51	TNF
104_3	271	IMA;SF	Yes	4.31633	IGF1R : SHC1 : IL6R : MAPK14 : PLCG1 : BCAR1	GO:0045087-innate immune response	4	0.351135413	128	1.80E-47
110_3	287	IMA	Yes	4.31322	IGF1R : SHC1 : IL6R : MAPK14 : PLCG1 : BCAR1	GO:0048011-neurotrophin TRK receptor signaling pathway	1	0.53680443	147	6.57E-60
164_3	48	SF	Yes	4.29359	TNF : FN1 : SLC22A3	GO:0050900-leukocyte migration	1	0.381393248	25	8.12E-12	TNF
105_1	73	SF	Yes	4.27676	VAMP8 : TBXAS1 : FN1	GO:0006954-inflammatory response	9	6.01E-08	36	2.18E-15	TBXAS1
112_1	46	IMA;LIV	Yes	4.27494	PCSK9 : APOB : MAPK14 : LDLR : APOE : FLT1	GO:0006898-receptor-mediated endocytosis	4	0.001175449	25	2.31E-12	APOB,APOE,LDLR
101_3	20	IMA	Yes	4.24669	COL4A1 : COL4A2 : FN1	GO:0030198-extracellular matrix organization	1	0.181462664	8	0.001104696
59_2	122	VF;SM	Yes	4.23687	COL4A1 : COL4A2 : FN1 : AIF1	GO:0045087-innate immune response	8	3.72E-05	47	2.04E-14
11_3	42	IMA	Yes	4.23541	COL4A2 : COL4A1 : PAPPA	GO:0022617-extracellular matrix disassembly	6	3.99E-06	21	1.00E-09
86_3	92	IMA	Yes	4.21549	CTSH : VAMP8 : TBXAS1 : FN1 : AIF1	GO:0045087-innate immune response	7	4.36E-05	37	2.39E-12	TBXAS1
12_4	5	IMA	Yes	4.21302	COL4A1	GO:0030198-extracellular matrix organization	1	0.048841722	2	0.105168384
74_2	127	IMA	Yes	4.17848	SHC1 : FN1 : MAPK14 : PLCG1 : FLT1 : FURIN	GO:0007596-blood coagulation	5	0.009390948	66	1.49E-28
79_3	209	SM	Yes	4.17353	IGF1R : SHC1 : MAPK14 : PLCG1 : BCAR1 : TAGLN	GO:0048011-neurotrophin TRK receptor signaling pathway	3	0.468001038	104	1.31E-41
148_1	177	AAW;SF	Yes	4.16478	STAT2 : MRAS : PIK3CG : PLCG1 : C19orf38 : SHC1	GO:0007165-signal transduction	2	0.696365427	80	7.71E-29
120_3	134	IMA	Yes	4.11976	HDAC9 : MAPK14 : RELA : IGF2R : SMAD3	GO:0045944-positive regulation of transcription from RNA polymerase II promoter	4	0.046322112	68	1.50E-28
103_3	62	AAW	Yes	4.11244	VAMP8 : TBXAS1 : FN1 : AIF1	GO:0006954-inflammatory response	6	3.93E-05	18	0.000161254	TBXAS1
94_2	117	WB	Yes	4.11014	RELA : SMARCA4 : SMAD3	GO:0048011-neurotrophin TRK receptor signaling pathway	1	0.999999999	60	1.02E-25
73_4	9	LIV	Yes	4.09741	FURIN	GO:0030198-extracellular matrix organization	0	0.999999999	5	0.001734125
132_4	11	AAW	Yes	4.07748	NOS3	GO:1901841-regulation of high voltage-gated calcium channel activity	1	0.104300863	6	0.000654727	NOS3
37_1	323	AAW	Yes	4.04452	IGF1R : APOE : SHC1 : SCARB1 : PIK3CG : PLCG1 : ALDH5A1 : BCAR1	GO:0018108-peptidyl-tyrosine phosphorylation	14	7.85E-06	132	2.45E-40	APOE
109_1	133	LIV;SF;SM	Yes	4.02911	HDAC9 : MAPK14 : RELA : SMAD3	GO:0045944-positive regulation of transcription from RNA polymerase II promoter	3	0.148436276	54	1.69E-17
47_1	137	WB	Yes	4.02071	TAGLN2 : LRP1 : IGF1R : SHC1 : FURIN	GO:0045087-innate immune response	8	8.43E-05	69	1.10E-28	LRP1
54_1	208	AAW	Yes	4.01791	LRP1 : SHC1 : FN1 : PLCG1 : MAPK14 : LDLR : COL4A2 : COL4A1 : FLT1	GO:0007596-blood coagulation	5	0.059336552	99	1.36E-37	LRP1,LDLR
117_3	78	WB	Yes	4.00945	IGF2R : TNF	GO:0045087-innate immune response	1	0.541582324	38	6.23E-16	TNF
55_2	86	IMA	Yes	3.9959	PLCG1 : PIK3CG	GO:0045087-innate immune response	1	0.576765216	43	2.30E-18
20_4	25	AAW	Yes	3.99388	EDNRA	GO:0007188-adenylate cyclase-modulating G-protein coupled receptor signaling pathway	2	0.02567174	13	8.86E-07	EDNRA
137_1	134	SM	Yes	3.98855	MAPK14 : SMAD3	GO:0045087-innate immune response	2	0.385941	59	4.77E-21
133_2	45	AAW	Yes	3.95213	NOS3 : TNF	GO:0030168-platelet activation	6	6.03E-06	23	9.10E-11	TNF,NOS3
56_3	129	IMA;VF;LIV;AAW;SM;SF	Yes	3.93344	HDAC9 : MAPK14 : IGF1R : CARM1 : SMAD3	GO:0006367-transcription initiation from RNA polymerase II promoter	9	7.57E-06	73	1.20E-34
59_1	310	SM	Yes	3.93225	ITGB5 : STAT2 : DAB2IP : SMAD3 : MAPK14 : PLCG1 : RELA : SMARCA4 : TAGLN2 : SHC1	GO:0016032-viral process	6	0.136343644	129	1.80E-40
117_4	66	WB	Yes	3.92322	ACVR2A : RELA : SMAD3	GO:0045944-positive regulation of transcription from RNA polymerase II promoter	1	0.4832231	29	4.00E-11
55_4	57	IMA	Yes	3.8798	FN1 : COL4A2 : COL4A1	"GO:0002479-antigen processing and presentation of exogenous peptide antigen via MHC class I, TAP-dependent"	4	0.002605954	34	5.27E-18
155_2	61	LIV	Yes	3.87875	MAPK14 : MARK4 : AIF1 : SHC1 : TAGLN	GO:0007173-epidermal growth factor receptor signaling pathway	0	0.999999999	24	2.61E-08
121_2	93	SF	Yes	3.86214	MAPK14 : SMAD3	GO:0016032-viral process	2	0.237265328	43	9.38E-17
123_4	70	IMA;VF;LIV;AAW;SM;SF	Yes	3.85663	HDAC9 : SMARCA4 : SMAD3	"GO:0045892-negative regulation of transcription, DNA-templated"	5	0.000716544	29	2.26E-10
73_1	211	LIV	Yes	3.83416	PAN2 : SHC1 : CAMK2G : SMAD3 : MAPK14 : PLCG1 : SH2B3 : RELA : TAGLN2	GO:0048011-neurotrophin TRK receptor signaling pathway	7	0.005863965	86	6.15E-27
153_4	56	VF	Yes	3.82845	ACOX1 : NOS3	GO:0097193-intrinsic apoptotic signaling pathway	1	0.428927631	34	2.40E-18	NOS3
72_2	393	IMA	Yes	3.82285	IGF1R : SHC1 : MRAS : PIK3CG : PLCG1 : BCAR1 : AIF1 : FLT1	GO:0045087-innate immune response	13	0.000237919	156	2.67E-45
99_3	123	SM	Yes	3.82071	LRP1 : SHC1 : NOS3	GO:0048011-neurotrophin TRK receptor signaling pathway	4	0.035654654	62	5.52E-26	NOS3,LRP1
113_5	7	SF	Yes	3.81817	COL4A2 : COL4A1	GO:0030574-collagen catabolic process	0	0.999999999	1	0.576380312
166_2	39	SF	Yes	3.80341	RELA : SMAD3	GO:0045944-positive regulation of transcription from RNA polymerase II promoter	0	0.999999999	17	4.83E-07
145_3	82	SM	Yes	3.80327	LRP1 : FN1 : COL4A1 : COL4A2	GO:0030198-extracellular matrix organization	7	2.07E-05	47	2.99E-23	LRP1
150_4	20	AAW;VF	Yes	3.80016	SLC22A5	GO:0015697-quaternary ammonium group transport	0	0.999999999	12	2.93E-07
150_3	72	AAW;VF	Yes	3.7842	SMAD3 : ITGB5 : FHL5	GO:0045944-positive regulation of transcription from RNA polymerase II promoter	1	0.513280258	31	1.65E-11
92_1	145	IMA	Yes	3.76743	LDLR : LPL : SHC1 : LRP1	GO:0007596-blood coagulation	10	2.69E-06	72	2.38E-29	LPL,LDLR,LRP1
36_2	428	SM	Yes	3.7161	PPHLN1 : IGF1R : NOS3 : SHC1 : FN1 : MRAS : PLCG1 : SMAD3 : MAPK14 : GUCY1A3 : SREBF1 : RELA : FURIN	GO:0007596-blood coagulation	11	0.004719732	167	4.06E-47	NOS3,GUCY1A3
108_2	81	VF	Yes	3.7066	RELA : DAB2IP : LDLR : SMAD3	GO:0042059-negative regulation of epidermal growth factor receptor signaling pathway	1	0.55510759	33	2.32E-11	LDLR
20_1	880	AAW	Yes	3.69128	IGF1R : APOE : SHC1 : FN1 : HDAC9 : SMARCA4 : SMAD3 : MAPK14 : PLCG1 : LRP1 : SH2B3 : FES : STAT2 : RELA : IGF2R : BCAR1 : AIF1 : FLT1	GO:0045087-innate immune response	16	0.024764826	340	1.69E-90	APOE,LRP1
59_3	31	SM	Yes	3.68702	LRP1	GO:0019886-antigen processing and presentation of exogenous peptide antigen via MHC class II	2	0.038253357	15	4.29E-07	LRP1
52_2	310	SM	Yes	3.68681	PAN2 : NOS3 : SHC1 : FN1 : MAPK14 : PLCG1 : SH2B3 : SMARCA4	GO:0007596-blood coagulation	7	0.038439732	141	1.45E-49	NOS3
37_2	515	AAW	Yes	3.68017	LRP1 : APOB : FN1 : CAMK2G : MRAS : NOS3 : MAPK14 : LDLR : MAP1S : CS : RELA : TAGLN2 : TNF	GO:0045087-innate immune response	13	0.002677112	217	2.95E-67	APOB,LRP1,TNF,LDLR,NOS3
14_5	5	SF	Yes	3.67935	COL4A1	GO:0071711-basement membrane organization	1	0.048841722	1	0.458568569
91_2	79	IMA;AAW;SF;VF;WB	Yes	3.67469	LRP1 : DPYSL2 : FN1 : SMAD3	GO:0045944-positive regulation of transcription from RNA polymerase II promoter	11	5.69E-10	39	1.47E-16	LRP1
101_1	56	IMA;WB	Yes	3.67388	ADM : SVEP1 : PAPPA	GO:0030449-regulation of complement activation	2	0.107756416	15	0.001375344
64_3	278	IMA;WB;VF;LIV;AAW;SM;SF	Yes	3.67171	HDAC9 : PLCG1 : APOE : SHC1 : PIK3CG	GO:0045087-innate immune response	7	0.023320798	146	2.30E-61	APOE
76_2	319	VF	Yes	3.65403	IGF1R : LRP1 : MAPK14 : RELA : FURIN : FLT1	GO:0007596-blood coagulation	11	0.000483834	144	4.59E-50	LRP1
147_3	77	SM	Yes	3.65239	RELA : SREBF1 : FN1	GO:0045944-positive regulation of transcription from RNA polymerase II promoter	3	0.042268748	37	2.62E-15
83_3	26	WB;SM	Yes	3.64168	SMAD3	GO:0045944-positive regulation of transcription from RNA polymerase II promoter	1	0.22916	9	0.001813798
20_3	265	AAW	Yes	3.64167	LIPA	GO:0006954-inflammatory response	15	1.41E-07	89	5.56E-21
30_2	447	VF;SM	Yes	3.62803	MARK4 : IGF1R : APOE : ITGB5 : PAN2 : CAMK2G : DAB2IP : SMAD3 : MAPK14 : PLCG1 : LRP1 : RELA	GO:0045087-innate immune response	8	0.094159567	171	8.33E-47	APOE,LRP1
7_3	16	AAW;VF	Yes	3.61787	APOC1	GO:0006956-complement activation	4	1.67E-05	7	0.001215703	APOC1
95_2	133	VF	Yes	3.61358	TNF : SMARCA4 : SHC1 : SMAD3	GO:0045944-positive regulation of transcription from RNA polymerase II promoter	5	0.011302852	51	2.09E-15	TNF
69_1	112	AAW	Yes	3.61255	CTSH : EDNRA : GNGT2	GO:0007186-G-protein coupled receptor signaling pathway	5	0.005605622	41	6.15E-12	EDNRA
89_2	75	SM	Yes	3.60743	SVEP1	GO:0030198-extracellular matrix organization	5	0.00098006	21	8.55E-05
60_1	256	LIV;SF;AAW	Yes	3.60604	TNF : SMARCA4 : SHC1 : SMAD3	GO:0006915-apoptotic process	7	0.015691927	111	3.86E-37	TNF
27_1	751	VF;SF;SM;WB	Yes	3.59954	CARM1 : SMAD3 : MAPK14 : ATP2B1 : PLCG1 : SMARCA4 : FLT1 : APOE : MLH3 : GUCY1A3 : RELA : PPHLN1 : IGF1R : SHC1 : MRAS : DAP3 : CS : BCAR1 : ING1 : TAF1A : FN1 : TNS1	GO:0048011-neurotrophin TRK receptor signaling pathway	18	0.001247967	270	2.56E-65	GUCY1A3,APOE
136_3	47	IMA;LIV;VF;SM	Yes	3.59934	CDKN2B	GO:0007179-transforming growth factor beta receptor signaling pathway	1	0.375178578	22	2.00E-09
24_1	532	LIV;WB;SM;VF;SF	Yes	3.59366	IGF1R : ITGB5 : SHC1 : FN1 : PLCG1 : SMAD3 : MAPK14 : LDLR : RELA : FURIN	GO:0048011-neurotrophin TRK receptor signaling pathway	10	0.072773511	214	3.58E-62	LDLR
44_3	346	SF	Yes	3.58755	MARK4 : IGF1R : SHC1 : PAN2 : HDAC9 : SMAD3 : MAPK14 : RELA : SMARCA4	GO:0045087-innate immune response	7	0.091148886	121	1.30E-29
73_2	131	LIV;SM	Yes	3.57856	SVEP1 : FN1	GO:0030198-extracellular matrix organization	8	6.16E-05	40	5.38E-09
26_1	494	IMA;VF;LIV;AAW;SM;SF	Yes	3.57308	IGF1R : APOE : SHC1 : SMARCA4 : CAMK2G : SMAD3 : MAPK14 : PLCG1 : ATP2B1 : RELA : BCAR1 : FLT1	GO:0007596-blood coagulation	15	0.000211967	190	4.39E-52	APOE
47_3	126	LIV;WB	Yes	3.56639	GUCY1A3 : SH3PXD2A : ITGB5	GO:0007596-blood coagulation	13	7.45E-10	47	8.41E-14	GUCY1A3
71_1	215	WB;SF	Yes	3.56244	ITGB5 : SMARCA4 : SMAD3	GO:0045944-positive regulation of transcription from RNA polymerase II promoter	0	0.280836441	78	6.57E-21
70_4	58	AAW;SF	Yes	3.54641	SLC22A5	GO:0007173-epidermal growth factor receptor signaling pathway	3	0.020490164	30	8.76E-14
148_2	199	SF	Yes	3.54327	RELA : MAP1S : SMAD3	GO:0010467-gene expression	1	0.999999998	73	5.27E-20
171_3	70	SF	Yes	3.52921	MAPK14 : RELA : SMAD3	GO:0045944-positive regulation of transcription from RNA polymerase II promoter	0	0.999999999	23	2.13E-06
14_1	628	LIV;SF	Yes	3.52802	APOE : APOB : SHC1 : FN1 : SCARB1 : CAMK2G : PLCG1 : SMAD3 : MAPK14 : DAP3 : SREBF1 : SH2B3 : RELA	GO:0048011-neurotrophin TRK receptor signaling pathway	20	1.18E-05	262	3.05E-79	APOB,APOE
7_2	907	AAW;LIV;SF;VF;SM	Yes	3.51236	PLCG1 : TAF1A : APOE : IGF1R : SHC1 : FN1 : SCARB1 : CAMK2G : CARM1 : MSL2 : SMAD3 : MAPK14 : LDLR : TNF : COL4A2 : COL4A1 : ITGB5 : RELA : SMARCA4 : ZEB2	GO:0016032-viral process	34	4.10E-10	354	2.07E-95	APOE,TNF,LDLR
106_3	91	IMA	Yes	3.50532	ACVR2A : SMAD3	GO:0007179-transforming growth factor beta receptor signaling pathway	2	0.229935862	35	4.10E-11
11_1	807	IMA;WB;VF;LIV;AAW;SM;SF	Yes	3.50531	PAN2 : APOE : ITGB5 : SHC1 : NOS3 : SCARB1 : CAMK2G : LDLR : CARM1 : PLCG1 : SMAD3 : MAPK14 : DAP3 : LPL : SF3A1 : SLC22A3 : RELA : ING1 : FLT1	GO:0045087-innate immune response	31	1.21E-09	327	1.30E-93	APOE,LPL,LDLR,NOS3
51_3	372	VF	Yes	3.50494	LRP1 : FN1 : HDAC9 : CAMK2G : CARM1 : MAPK14 : NOS3 : RELA : FURIN	GO:0010467-gene expression	7	0.105578396	139	3.09E-37	LRP1,NOS3
23_2	433	SF	Yes	3.49928	APOE : FN1 : CARM1 : SMAD3 : MAPK14 : LDLR : NOS3 : COL4A2 : COL4A1 : ALDH5A1 : RELA	GO:0045944-positive regulation of transcription from RNA polymerase II promoter	23	3.36E-10	196	2.62E-67	APOE,NOS3,LDLR
68_2	44	IMA;AAW;SF;VF	Yes	3.49038	LDLR : APOE : APOB : FLT1	GO:0006457-protein folding	4	0.000993629	18	7.06E-07	APOB,APOE,LDLR
6_1	1175	IMA;WB;VF;LIV;AAW;SM;SF	Yes	3.48871	CARM1 : SMAD3 : MAPK14 : PLCG1 : EDNRA : SMARCA4 : ARNTL : PAN2 : APOE : STAT2 : PIK3CG : RELA : ACVR2A : ITGB5 : SHC1 : CAMK2G : LDLR : LPL : SH2B3 : LRP1 : FN1 : SCARB1 : PLG : ASCC1	GO:0045944-positive regulation of transcription from RNA polymerase II promoter	31	3.63E-06	423	2.54E-99	PLG,LRP1,APOE,EDNRA,LPL,LDLR
84_1	127	LIV;SF;VF	Yes	3.48187	APOE : ITGB5 : LDLR : MAPK14 : PLCG1 : APOB	GO:0048011-neurotrophin TRK receptor signaling pathway	11	8.87E-08	65	1.19E-27	LDLR,APOE,APOB
95_1	103	VF	Yes	3.48143	LRP1 : COL4A2 : FN1 : C19orf38	GO:0010951-negative regulation of endopeptidase activity	11	9.99E-09	57	9.21E-27	LRP1
92_3	159	IMA	Yes	3.47887	CARM1 : SMAD3 : RELA : SMARCA4 : HNRNPUL1 : ZEB2	GO:0045944-positive regulation of transcription from RNA polymerase II promoter	3	0.21248172	50	2.30E-11
36_1	195	VF;SM	Yes	3.46989	TBX2 : EDNRA : MRVI1 : ZC3HC1 : FLT1	GO:0001525-angiogenesis	6	0.014503389	53	3.02E-09	EDNRA
58_2	299	IMA;AAW;LIV;SM;VF	Yes	3.46657	MAPK14 : RELA : TNF : IGF1R : TAGLN2	GO:0045087-innate immune response	8	0.011569596	121	1.13E-36	TNF
72_1	478	IMA	Yes	3.46624	HDAC9 : SMAD3 : MAPK14 : MAP1S : SMARCA4 : TNF	GO:0006915-apoptotic process	7	0.34471056	169	4.44E-41	TNF
53_6	9	SF	Yes	3.45558	ZC3HC1 : IPO9	GO:0006240-dCDP biosynthetic process	0	0.999999999	2	0.279201732
85_2	132	WB	Yes	3.45343	RELA : CARM1 : SMAD3	GO:0045944-positive regulation of transcription from RNA polymerase II promoter	1	0.999999999	42	5.63E-10
137_3	49	SM	Yes	3.44516	AIF1 : DHX36	GO:0006968-cellular defense response	2	0.086068378	14	0.00099091
45_1	325	IMA;WB;VF;LIV;AAW;SF	Yes	3.44208	ARNTL : MARK4 : TAF1A : APOE : IGF1R : CARM1 : PDS5B : MAPK14 : PLCG1 : LPL : SMARCA4	GO:0016032-viral process	8	0.018119347	125	3.53E-35	LPL,APOE
80_1	133	VF;SM	Yes	3.44053	APOE : COL4A2 : FN1	GO:0030198-extracellular matrix organization	13	1.46E-09	54	1.69E-17	APOE
15_1	1271	VF	Yes	3.43917	PAN2 : IGF1R : DPYSL2 : SHC1 : FN1 : DAB2IP : CARM1 : PLCG1 : PIK3CG : MAPK14 : ING1 : TAGLN2 : COL4A1 : EDNRA : RELA : SMAD3 : SMARCA4 : RRBP1 : TNF : TMED10	GO:0006915-apoptotic process	28	0.000310987	465	3.40E-111	EDNRA,TNF
33_3	487	AAW	Yes	3.43022	PAN2 : SHC1 : VAMP8 : MAPK14 : PLCG1 : RELA : HNRNPUL1	GO:0010467-gene expression	8	0.161522534	163	2.16E-36
5_2	1198	IMA;WB;VF;AAW;LIV;SM;SF	Yes	3.42934	SMAD3 : MAPK14 : PLCG1 : ITGB5 : IGF2R : SMARCA4 : FLT1 : ARNTL : APOE : MARK4 : RELA : FURIN : IGF1R : DPYSL2 : SHC1 : CAMK2G : DAB2IP : LDLR : COL4A1 : BCAR1 : HNRNPUL1 : LRP1 : FN1 : PLG : PTRF	GO:0016032-viral process	37	1.24E-08	447	1.34E-110	PLG,LRP1,APOE,LDLR
66_1	95	IMA;AAW;VF;SM;SF	Yes	3.42426	PLCG1 : SHC1 : SMAD3	GO:0045087-innate immune response	4	0.01555161	39	2.84E-13
34_2	332	IMA;WB;VF;AAW;LIV;SM;SF	Yes	3.42253	IGF1R : FN1 : SMAD3 : MAPK14 : SLC22A5 : FHL5 : SMARCA4	GO:0007596-blood coagulation	7	0.051869787	141	3.01E-45
13_2	238	IMA;WB;VF;LIV;AAW;SM;SF	Yes	3.41167	ACVR2A : IGF1R : APOE : SHC1 : FN1 : MAPK14 : LRP1	GO:0007596-blood coagulation	8	0.003107651	110	5.21E-40	APOE,LRP1
8_2	946	VF	Yes	3.41025	CDKN2B : IGF1R : APOE : APOB : SHC1 : FN1 : HDAC9 : SMARCA4 : CARM1 : SMAD3 : MAPK14 : PLCG1 : LRP1 : TNF : FES : EDNRA : RELA : BCAR1 : ING1 : HNRNPUL1 : FURIN	GO:0048011-neurotrophin TRK receptor signaling pathway	16	0.045570498	327	2.78E-73	APOE,EDNRA,TNF,LRP1,APOB
10_2	943	IMA;WB;VF;AAW;LIV;SM;SF	Yes	3.40213	ARNTL : PAN2 : IGF1R : LRP1 : ITGB5 : SHC1 : FN1 : HDAC9 : SMARCA4 : CAMK2G : CARM1 : SMAD3 : MAPK14 : PLCG1 : SF3A1 : CS : RELA : IGF2R : BCAR1 : SH2B3 : FURIN	GO:0016032-viral process	23	0.000201979	339	9.87E-81	LRP1
65_3	285	IMA;VF;LIV;AAW;SM;SF	Yes	3.39985	VAMP8 : RELA : TAGLN2 : SF3A1 : FN1	GO:0016032-viral process	4	0.373574802	111	4.63E-32
159_3	251	VF	Yes	3.39864	HDAC9 : CARM1 : REST : SMAD3 : TBX2 : COL4A2 : COL4A1 : ASCC1 : SMARCA4 : RELA	GO:0045944-positive regulation of transcription from RNA polymerase II promoter	4	0.322219034	71	6.99E-13
119_1	53	IMA;SF	Yes	3.39527	SMAD3	GO:0045944-positive regulation of transcription from RNA polymerase II promoter	0	0.999999999	21	1.65E-07
67_1	222	LIV;SF;WB	Yes	3.39389	CDKN2B : IGF1R : SHC1 : CARM1 : SMAD3 : SREBF1 : RELA : FURIN	GO:0016032-viral process	2	0.999999998	83	4.09E-23
160_2	42	SF	Yes	3.38962	LRP1	GO:0030168-platelet activation	1	0.343151954	17	1.71E-06	LRP1
21_1	856	LIV;SM;VF	Yes	3.38917	IGF1R : STAT2 : MLH3 : PLCG1 : SMAD3 : MAPK14 : DAP3 : SREBF1 : SF3A1 : RELA : SMARCA4	GO:0045944-positive regulation of transcription from RNA polymerase II promoter	12	0.221740677	286	3.64E-61
69_4	192	AAW;LIV	Yes	3.38115	SMAD3 : ZEB2 : SMARCA4 : CARM1 : SF3A1	GO:0045944-positive regulation of transcription from RNA polymerase II promoter	4	0.127413009	58	4.12E-12
134_4	38	IMA;AAW;SF;LIV	Yes	3.3809	SVEP1	GO:0006935-chemotaxis	0	0.999999999	12	0.000846824
86_2	112	IMA	Yes	3.37988	RELA : TNF	GO:0016032-viral process	3	0.102377111	46	2.24E-15	TNF
9_2	438	IMA;WB;VF;AAW;LIV;SM;SF	Yes	3.37708	KCNJ13 : PLG : PEMT : FN1 : TBX2 : N4BP2L1 : COL4A2 : COL4A1 : ADM	GO:0030198-extracellular matrix organization	18	9.91E-07	122	3.40E-20	PLG
25_2	482	IMA;VF;AAW;LIV;SM;SF	Yes	3.37435	PPHLN1 : SHC1 : FN1 : MLH3 : SMAD3 : MAPK14 : RELA : STAT2	GO:0045087-innate immune response	11	0.010846921	189	2.61E-53
4_1	1422	IMA;WB;VF;LIV;AAW;SM;SF	Yes	3.36972	IGF1R : HDAC9 : CARM1 : SMAD3 : MAPK14 : PLCG1 : SMARCA4 : FLT1 : MARK4 : SF3A1 : RELA : CDKN2B : ACVR2A : MRVI1 : NOS3 : ITGB5 : SHC1 : CAMK2G : REST : DAP3 : LPL : COL4A2 : COL4A1 : HNRNPUL1 : TAGLN : TBX2 : LRP1 : FN1 : SCARB1 : TNF : AIF1	GO:0016032-viral process	52	7.79E-14	527	2.70E-127	NOS3,LPL,TNF,LRP1
83_2	107	IMA;WB;VF;LIV;AAW;SM;SF	Yes	3.36952	APOB : RELA : PCMT1	GO:0043123-positive regulation of I-kappaB kinase/NF-kappaB signaling	2	0.288702006	46	2.72E-16	APOB
130_1	118	SM	Yes	3.36625	TBX2 : SMARCA4 : REST : SMAD3	GO:0045944-positive regulation of transcription from RNA polymerase II promoter	4	0.03132873	31	9.21E-06
19_1	859	VF	Yes	3.36417	APOE : SHC1 : HDAC9 : CAMK2G : PIK3CG : MAPK14 : PLCG1 : RELA : SMAD3 : SMARCA4 : HNRNPUL1 : FLT1	GO:0010467-gene expression	9	0.860021778	275	8.00E-55	APOE
58_4	12	IMA;AAW	Yes	3.36035	PIK3CG	GO:0007268-synaptic transmission	0	0.999999999	5	0.008084005
43_1	393	VF;LIV;SF;SM;AAW	Yes	3.35569	MARK4 : NOS3 : ITGB5 : SHC1 : FN1 : CAMK2G : SMAD3 : MAPK14 : PLCG1 : SREBF1 : SF3A1 : RELA : AIF1 : TAGLN	GO:0048011-neurotrophin TRK receptor signaling pathway	8	0.064820641	128	7.71E-28	NOS3
93_2	207	SF	Yes	3.3554	SMAD3 : LPL : SHC1 : HNRNPUL1 : SF3A1	GO:0016032-viral process	4	0.154283429	65	3.06E-14	LPL
149_1	97	AAW	Yes	3.35376	MRVI1	"GO:0002479-antigen processing and presentation of exogenous peptide antigen via MHC class I, TAP-dependent"	3	0.073724488	44	1.02E-16
149_2	176	AAW	Yes	3.35054	MLH3 : RELA : SMARCA4 : SMAD3	"GO:0045893-positive regulation of transcription, DNA-templated"	3	0.257007242	50	1.53E-09
12_1	905	IMA;AAW	Yes	3.34631	IGF1R : APOE : APOB : FN1 : MRAS : SMAD3 : MAPK14 : PLCG1 : SREBF1 : SF3A1 : RELA : SON : HNRNPUL1	GO:0010467-gene expression	14	0.123555379	256	1.14E-40	APOB,APOE
80_3	17	SM	Yes	3.34275	APOB	GO:0015677-copper ion import	1	0.156513617	7	0.001861129	APOB
166_3	22	SF	Yes	3.33783	HDAC9	GO:0042699-follicle-stimulating hormone signaling pathway	0	0.999999999	8	0.002267383
31_1	349	IMA;VF;LIV;AAW;SM;SF	Yes	3.33134	APOB : SHC1 : SMAD3 : MAPK14 : SLC22A5 : PLCG1 : TNF : SF3A1 : SURF1 : SON : SMARCA4 : HNRNPUL1	"GO:0000398-mRNA splicing, via spliceosome"	7	0.092530626	117	7.30E-27	APOB,TNF
9_1	964	IMA;WB;VF;AAW;LIV;SM;SF	Yes	3.32857	ARNTL : ACVR2A : NOS3 : ITGB5 : SHC1 : STAT2 : CAMK2G : LDLR : PLCG1 : SMAD3 : MAPK14 : DAP3 : SF3A1 : SURF1 : EDNRA : RELA : TMED10 : SMARCA4 : FURIN	GO:0045944-positive regulation of transcription from RNA polymerase II promoter	24	0.000120153	329	3.67E-72	NOS3,EDNRA,LDLR
32_1	475	IMA;AAW;LIV;SM;SF	Yes	3.32581	MARK4 : LRP1 : ITGB5 : SHC1 : FN1 : PAN2 : CAMK2G : SMAD3 : MAPK14 : PLCG1 : EDNRA : RELA : SMARCA4 : AIF1 : TAGLN	GO:0007596-blood coagulation	11	0.009820523	144	1.94E-27	LRP1,EDNRA
40_1	365	IMA;VF;LIV;AAW;SM;SF	Yes	3.31038	PPHLN1 : SHC1 : ZC3HC1 : CAMK2G : SMAD3 : MAPK14 : IPO9 : SMARCA4 : FLT1	GO:0000278-mitotic cell cycle	4	0.786633546	141	1.27E-39
75_1	230	AAW	Yes	3.31026	HDAC9 : SMARCA4 : ING1	"GO:0045892-negative regulation of transcription, DNA-templated"	2	0.999999998	88	3.30E-25
27_2	250	IMA;WB;VF;LIV;SM;SF	Yes	3.2979	TBX2 : RRBP1 : NOS3 : CDH13 : COL4A1	GO:0001525-angiogenesis	8	0.004167471	67	5.60E-11	NOS3
142_3	20	AAW	Yes	3.29773	SMAD3	GO:0030509-BMP signaling pathway	1	0.181462664	6	0.021949929
11_2	279	IMA;WB;VF;AAW;LIV;SM;SF	Yes	3.29155	APOB : FN1 : PLG : APOC1 : CYP4F2 : LPA	GO:0044281-small molecule metabolic process	28	6.74E-19	126	3.78E-44	PLG,APOB,APOC1
98_1	85	SM;VF	Yes	3.28498	MAPK14 : SMARCA4 : CARM1 : SMAD3	GO:0000122-negative regulation of transcription from RNA polymerase II promoter	0	0.999999999	25	7.48E-06
57_1	309	IMA;AAW;LIV;VF;SF	Yes	3.2819	STAT2 : MRAS : SMAD3 : MAPK14 : SMARCA4 : HNRNPUL1 : SHC1	GO:0045087-innate immune response	2	0.773551168	143	2.27E-51
85_3	87	WB	Yes	3.27789	ALDH5A1 : ADM	GO:0006954-inflammatory response	3	0.056962112	33	2.22E-10
111_3	70	LIV;SF	Yes	3.27444	EDNRA : ADM : FN1 : COL4A1	GO:0022617-extracellular matrix disassembly	3	0.033287458	20	9.17E-05	EDNRA
49_2	190	IMA;VF;LIV;AAW;SM;SF	Yes	3.2738	PLCG1 : SHC1 : SMAD3	GO:0045087-innate immune response	4	0.123988986	74	4.87E-22
112_2	39	IMA;WB;VF;AAW;LIV;SM;SF	Yes	3.27377	CETP	GO:0030449-regulation of complement activation	2	0.05785746	8	0.124916956	CETP
1_2	2158	IMA;WB;VF;AAW;LIV;SM;SF	Yes	3.26598	MSL2 : HDAC9 : CARM1 : SMAD3 : MAPK14 : PLCG1 : EDNRA : SMARCA4 : FURIN : ARNTL : PAN2 : APOE : APOB : PIK3CG : MARK4 : SF3A1 : RELA : FLT1 : TCF21 : PPHLN1 : IGF1R : NOS3 : ITGB5 : SHC1 : CAMK2G : CELSR2 : REST : IL6R : DAP3 : TNF : SH2B3 : ATP2B1 : BCAR1 : ING1 : HNRNPUL1 : TBX2 : TAF1A : LRP1 : ASCC1	GO:0016032-viral process	54	2.00E-08	709	6.29E-136	NOS3,EDNRA,LRP1,TNF,APOB,APOE
81_2	146	IMA;LIV;VF	Yes	3.26061	PLCG1 : SHC1 : SMAD3	GO:0007173-epidermal growth factor receptor signaling pathway	3	0.179683531	55	4.36E-16
170_2	203	SM;VF	Yes	3.26057	TAF1A : MLH3 : CARM1 : SMAD3 : RELA : SMARCA4	"GO:0045893-positive regulation of transcription, DNA-templated"	3	0.459387972	61	1.53E-12
126_1	57	SM	Yes	3.25819	PLCG1 : SMAD3	GO:0007339-binding of sperm to zona pellucida	0	0.999999999	18	4.79E-05
4_2	525	IMA;WB;VF;LIV;AAW;SM;SF	Yes	3.2565	PLG : APOE : APOB : LPAL2 : APOC1 : UNC13A : LDLR : SLC22A3 : ALDH5A1 : CYP4F2 : LPA	GO:0030449-regulation of complement activation	37	4.70E-19	185	1.84E-44	APOB,APOE,PLG,LDLR,APOC1
29_3	19	AAW	Yes	3.24378	IGF2R : PVRL2	GO:0007268-synaptic transmission	0	0.999999999	8	0.000737346
26_2	204	IMA;WB;VF;LIV;AAW;SM;SF	Yes	3.24145	SCARB1 : NOS3	GO:0001525-angiogenesis	8	0.001199454	62	5.85E-13	NOS3
16_1	614	IMA;VF;AAW;LIV;SM;SF	Yes	3.23756	PAN2 : SHC1 : SMAD3 : MAPK14 : RELA : SMARCA4 : RRBP1	GO:0016032-viral process	7	0.677665463	214	4.72E-50
3_1	638	VF	Yes	3.22354	CDKN2B : LRP1 : ITGB5 : SVEP1 : AGAP1 : ANGPTL4 : COL4A2 : MXRA7 : PTRF : ADM	GO:0030819-positive regulation of cAMP biosynthetic process	15	0.003894481	130	3.18E-10	LRP1
79_2	198	SM	Yes	3.22111	CARM1 : SMAD3 : RELA : SMARCA4 : HNRNPUL1 : ZEB2	GO:0045944-positive regulation of transcription from RNA polymerase II promoter	5	0.050106608	55	4.97E-10
38_3	430	IMA;WB;VF;LIV;AAW;SM	Yes	3.22108	NOS3 : SHC1 : SMAD3 : MAPK14 : SF3A1 : RELA : SMARCA4 : HNRNPUL1	GO:0010467-gene expression	3	0.80353266	127	2.53E-23	NOS3
21_2	301	IMA;LIV;SM;VF;SF	Yes	3.2202	CDH13 : FN1 : PCCB : COL4A2 : CENPW : ALDH5A1 : TAGLN : FURIN	GO:0030198-extracellular matrix organization	8	0.012000057	70	1.25E-08
127_4	47	VF	Yes	3.20729	MRVI1 : FHL5 : PIK3CG	GO:0006936-muscle contraction	3	0.011679146	10	0.061823186
90_3	112	VF	Yes	3.20507	LRP1 : CELSR2 : FN1	GO:0030198-extracellular matrix organization	11	2.41E-08	43	2.89E-13	LRP1
15_2	283	SM;VF	Yes	3.20413	ARNTL : FGD5 : FNDC3B : PVRL2 : SPHKAP	GO:0006954-inflammatory response	3	0.761138052	67	1.23E-08
84_5	20	VF	Yes	3.20078	SCARB1 : APOC1	GO:0042157-lipoprotein metabolic process	2	0.016804451	7	0.005425658	APOC1
22_1	760	IMA;AAW;SF;LIV	Yes	3.20013	MARK4 : APOE : APOB : SHC1 : FN1 : PAN2 : CAMK2G : NOS3 : SMAD3 : MAPK14 : PLCG1 : LPL : SF3A1 : ITGB5 : RELA : SREBF1 : AIF1 : TAGLN	GO:0006915-apoptotic process	21	5.60E-05	238	3.80E-46	APOB,APOE,LPL,NOS3
84_4	33	LIV;SF;VF	Yes	3.1952	ANGPTL4 : LPL : CETP	GO:0070328-triglyceride homeostasis	2	0.042871214	9	0.010605087	CETP,LPL
3_2	2514	VF	Yes	3.19353	FLT1 : ACVR2A : PCCB : PCMT1 : CARM1 : PDS5B : MAPK14 : PLCG1 : EDNRA : SMARCA4 : TMED10 : PAN2 : APOE : APOB : RRBP1 : PIK3CG : MARK4 : HDAC9 : TAGLN2 : RELA : FURIN : PPHLN1 : IGF1R : NOS3 : SHC1 : CAMK2G : DAB2IP : MAP1S : FES : COL4A1 : SMAD3 : BCAR1 : ING1 : HNRNPUL1 : FN1 : VAMP8 : ACOX1 : LPL : SREBF1 : TNF	GO:0016032-viral process	42	0.002800757	756	5.75E-122	TNF,NOS3,EDNRA,LPL,APOB,APOE
56_2	241	IMA;WB;VF;AAW;LIV;SM;SF	Yes	3.19286	VAMP8 : TAGLN2 : CAMK2G : TNF : FN1	GO:0016032-viral process	4	0.309505546	93	7.51E-27	TNF
48_1	333	IMA;WB;VF;LIV;AAW;SM;SF	Yes	3.19109	MAPK14 : RELA : TNF : TAGLN2 : SMAD3	GO:0043066-negative regulation of apoptotic process	11	0.000686955	130	2.78E-37	TNF
93_1	115	LIV;SF;WB	Yes	3.1907	APOE : CETP : FN1 : SCARB1 : COL4A2 : COL4A1 : ITGB5	GO:0030198-extracellular matrix organization	5	0.006256509	29	4.90E-05	CETP,APOE
79_1	97	SM	Yes	3.187	CDH13 : ADM	GO:0030168-platelet activation	4	0.016662444	32	2.21E-08
7_1	335	IMA;WB;VF;LIV;AAW;SM;SF	Yes	3.18163	APOB : ABCG8 : CELSR2 : PAPPA : PLG : CYP4F2 : LPA	GO:0044281-small molecule metabolic process	26	5.22E-15	130	5.79E-37	APOB,PLG
35_1	573	VF	Yes	3.17904	PAN2 : HDAC9 : STAG1 : SMAD3 : SF3A1 : CS : RELA : PDS5B : SON : HNRNPUL1	GO:0010467-gene expression	12	0.017596759	167	3.10E-29
97_2	38	LIV;SF;VF	Yes	3.16438	LDLR : APOB	GO:0006457-protein folding	4	0.000566933	15	9.96E-06	APOB,LDLR
110_2	322	IMA	Yes	3.15694	HDAC9 : CARM1 : REST : SMAD3 : CS : ASCC1 : SMARCA4 : RELA	GO:0045944-positive regulation of transcription from RNA polymerase II promoter	4	0.566458876	82	6.08E-12
42_2	365	AAW	Yes	3.15422	PAN2 : RELA : SMAD3	GO:0010467-gene expression	4	0.786633546	107	1.06E-19
123_3	61	IMA;VF;AAW;LIV;SM;SF	Yes	3.15327	ARNTL : IL6R	GO:0051092-positive regulation of NF-kappaB transcription factor activity	0	0.999999999	17	0.000413084
18_2	848	IMA;WB;VF;AAW;LIV;SM;SF	Yes	3.15042	PAN2 : MRVI1 : APOE : IGF1R : SHC1 : MLH3 : CARM1 : PDS5B : MAPK14 : PLCG1 : LRP1 : SF3A1 : PTRF : RELA : SMAD3 : SMARCA4 : ING1 : HNRNPUL1	GO:0010467-gene expression	13	0.116802668	268	2.46E-52	APOE,LRP1
75_3	281	AAW	Yes	3.14491	PAN2 : RELA : NOS3	GO:0000278-mitotic cell cycle	2	0.999999998	84	1.85E-16	NOS3
47_2	382	WB	Yes	3.14482	PAN2 : ZC3HC1 : CAMK2G : SREBF1 : IPO9 : SMARCA4	GO:0016032-viral process	2	0.595568887	120	1.05E-24
37_3	19	AAW	Yes	3.13642	VAMP8	GO:0006027-glycosaminoglycan catabolic process	0	0.999999999	8	0.000737346
17_1	707	IMA;WB;VF;AAW;LIV;SM;SF	Yes	3.12169	PAN2 : APOB : SHC1 : FN1 : SMAD3 : MAPK14 : PLCG1 : RELA : IGF2R : SMARCA4	GO:0006281-DNA repair	16	0.00343268	236	4.31E-51	APOB
5_1	503	IMA;WB;VF;AAW;LIV;SM;SF	Yes	3.11525	CDH13 : PEMT : VAMP8 : TNF : COL4A2 : ALDH5A1 : TAGLN	GO:0030198-extracellular matrix organization	11	0.019961664	90	3.25E-05	TNF
96_2	94	VF	Yes	3.1049	APOE : MRAS	GO:0016559-peroxisome fission	2	0.240934402	28	1.67E-06	APOE
45_2	164	IMA;WB;VF;LIV;AAW;SM;SF	Yes	3.10385	MAP3K7CL : PVRL2 : LRP1 : FN1 : APOC1	GO:0030198-extracellular matrix organization	8	0.000288914	48	8.61E-10	LRP1,APOC1
50_3	482	IMA;SF	Yes	3.09782	PAN2 : ZC3HC1 : PDS5B	GO:0000278-mitotic cell cycle	2	0.342146766	151	2.38E-30
6_2	376	IMA;WB;VF;LIV;AAW;SM;SF	Yes	3.09503	ADM : IL6R : ANGPTL4 : APOB : APOC1	GO:0030449-regulation of complement activation	18	1.11E-07	109	1.15E-19	APOC1,APOB
39_1	238	IMA;VF;LIV;AAW;SM;SF	Yes	3.09034	SURF1 : RELA : SHC1	GO:0038124-toll-like receptor TLR6:TLR2 signaling pathway	6	0.033988942	108	2.07E-38
2_1	2950	VF	Yes	3.0884	FLT1 : SH2B3 : PCCB : PCMT1 : CARM1 : PDS5B : MAPK14 : PLCG1 : EDNRA : SMARCA4 : TMED10 : PAN2 : APOE : STAT2 : ZC3HC1 : ING1 : MARK4 : HDAC9 : TAGLN2 : SF3A1 : RELA : FURIN : CNPY2 : CDKN2B : PPHLN1 : IGF1R : NOS3 : ITGB5 : SHC1 : CAMK2G : DAB2IP : MRAS : REST : MAP1S : COL4A2 : CS : SMAD3 : BCAR1 : RRBP1 : HNRNPUL1 : ZEB2 : TAF1A : LRP1 : FN1 : PARP12 : LPL : FES : PTRF : AIF1 : TNF : ZNF827	GO:0010467-gene expression	46	0.007166518	813	1.44E-108	LPL,LRP1,NOS3,EDNRA,TNF,APOE
46_1	259	IMA;WB;VF;AAW;SM;SF	Yes	3.08689	TAF1A : MSL2 : HDAC9 : CARM1 : SMAD3 : SREBF1 : SMARCA4 : ING1	GO:0045944-positive regulation of transcription from RNA polymerase II promoter	5	0.192538659	73	4.06E-13
41_3	31	IMA	Yes	3.08146	SURF1	GO:0022904-respiratory electron transport chain	0	0.999999999	15	4.29E-07
111_2	117	SF	Yes	3.07956	HDAC9 : FGD5 : SMAD3	GO:0000122-negative regulation of transcription from RNA polymerase II promoter	3	0.11276859	39	4.93E-10
14_2	251	AAW;SF	Yes	3.07702	CYP4F2 : SLC22A3 : CETP : APOC1	GO:0044281-small molecule metabolic process	26	4.92E-18	105	1.32E-33	CETP,APOC1
97_1	40	IMA;AAW;LIV;VF;SF	Yes	3.07243	SMAD3	GO:0007179-transforming growth factor beta receptor signaling pathway	0	0.999999999	11	0.004627983
96_1	175	VF	Yes	3.06881	RELA : SMAD3 : SMARCA4 : CARM1 : ZEB2	"GO:0045893-positive regulation of transcription, DNA-templated"	2	0.693741315	46	8.05E-08
154_1	32	SF	Yes	3.06675	SREBF1	GO:0045944-positive regulation of transcription from RNA polymerase II promoter	0	0.999999999	12	0.000137284
18_1	260	IMA;WB;VF;LIV;AAW;SM;SF	Yes	3.05102	SPHKAP : ADM : PVRL2 : FN1 : SREBF1	GO:0030449-regulation of complement activation	6	0.04844901	63	1.46E-08
104_1	275	IMA;LIV;SF;VF	Yes	3.04616	HDAC9 : CARM1 : SMAD3 : TBX2 : ASCC1 : FURIN	GO:0045944-positive regulation of transcription from RNA polymerase II promoter	6	0.060176658	69	5.73E-10
62_3	81	LIV;SM	Yes	3.03781	RELA : SREBF1 : SMAD3	GO:0006325-chromatin organization	0	0.999999998	20	0.000801625
50_2	276	SF	Yes	3.03192	HDAC9 : RELA : SMARCA4 : CARM1 : ING1	"GO:0006351-transcription, DNA-templated"	3	0.756385539	68	2.10E-09
54_2	105	AAW	Yes	3.01919	ADM : PAPPA	GO:0002042-cell migration involved in sprouting angiogenesis	2	0.281361102	24	0.001054518
41_1	412	IMA	Yes	3.01505	PAN2 : SHC1 : HDAC9 : VAMP8 : STAG1 : PDS5B : IPO9 : HNRNPUL1	GO:0010467-gene expression	5	0.6110573	122	1.46E-22
82_2	118	IMA;VF;AAW;LIV;SM;SF	Yes	3.01085	PLG : PAN2 : SMARCA4 : SHC1	GO:0051084-'de novo' posttranslational protein folding	1	0.999999999	36	3.08E-08	PLG
66_2	128	IMA;AAW;LIV;SM	Yes	3.01025	MAPK14 : TAF1A : CAMK2G : MSL2	GO:0006325-chromatin organization	1	0.999999999	44	1.26E-11
28_1	438	IMA;WB;VF;AAW;LIV;SM;SF	Yes	2.99852	MARK4 : TAF1A : CARM1 : SMAD3 : MAPK14 : SLC22A5 : SMARCA4	GO:0016032-viral process	8	0.088082093	141	7.62E-30
156_3	39	SM	Yes	2.99625	KIAA1462	GO:0032020-ISG15-protein conjugation	1	0.323149908	11	0.003740708
19_2	294	VF	Yes	2.98866	LRP1 : FN1 : FAM177B : LPL : COL4A1 : ADM	GO:0030198-extracellular matrix organization	9	0.003304873	86	4.40E-16	LRP1,LPL
138_1	235	AAW	Yes	2.96912	TAF1A : MLH3 : CARM1 : SMAD3 : PDS5B : SMARCA4	GO:0006367-transcription initiation from RNA polymerase II promoter	3	0.509315308	56	1.76E-07
104_2	431	IMA;SF	Yes	2.95043	TAF1A : FN1 : MLH3 : REST : PDS5B : PTRF : RELA : SMARCA4	GO:0010467-gene expression	5	0.623017405	122	1.11E-20
38_1	224	IMA;WB;VF;AAW;LIV;SM;SF	Yes	2.94848	ARHGAP15 : FAM19A2 : LRP1 : SREBF1 : COL4A2 : COL4A1 : C19orf38 : TAGLN	GO:0007067-mitotic nuclear division	7	0.008013079	48	2.33E-05	LRP1
60_2	141	LIV;AAW;SF;WB	Yes	2.9365	TBX2 : PVRL2 : COL4A2 : FN1 : LRP1	GO:0010951-negative regulation of endopeptidase activity	9	1.55E-05	58	5.45E-19	LRP1
2_2	888	VF	Yes	2.92852	PTPRT : MSL2 : NDST3 : PIK3CG : TLR10 : ARHGAP15 : PVRL2 : COL4A1 : SLC22A3 : TNS1 : FNDC3B	GO:0000278-mitotic cell cycle	7	0.727841998	163	6.31E-09
76_3	107	VF	Yes	2.92235	ACVR2A : SH3PXD2A : COL4A1	GO:0030198-extracellular matrix organization	2	0.288702006	34	2.37E-08
53_1	175	IMA;VF;LIV;AAW;SM;SF	Yes	2.90765	MAPK14 : RELA : IGF2R : OAZ3 : FURIN	"GO:0035872-nucleotide-binding domain, leucine rich repeat containing receptor signaling pathway"	3	0.254350856	45	3.03E-07
63_1	209	VF	Yes	2.90542	SMAD3 : ZEB2 : SMARCA4 : CARM1 : ING1	"GO:0006351-transcription, DNA-templated"	2	0.999999998	46	1.79E-05
140_1	25	SF;VF	Yes	2.89319	LDLR	GO:0050690-regulation of defense response to virus by virus	2	0.02567174	12	6.90E-06	LDLR
152_1	34	SF	Yes	2.89295	LRP1	GO:0045944-positive regulation of transcription from RNA polymerase II promoter	1	0.288444532	8	0.051956135	LRP1
43_4	43	VF	Yes	2.88774	DAP3 : APOB : SLC22A3	GO:0002175-protein localization to paranode region of axon	2	0.068699712	10	0.027510702	APOB
68_5	118	IMA;WB;VF;LIV;AAW;SM;SF	Yes	2.88121	ADM : FN1	GO:0042730-fibrinolysis	9	3.65E-06	40	1.68E-10
31_2	218	IMA;WB;VF;AAW;LIV;SM;SF	Yes	2.87674	CTSH : COL4A2 : FN1	GO:0030198-extracellular matrix organization	7	0.006959511	54	5.83E-08
24_2	205	IMA;WB;VF;AAW;LIV;SM;SF	Yes	2.86366	PRSS12 : FLT1	GO:0018401-peptidyl-proline hydroxylation to 4-hydroxy-L-proline	3	0.462211137	34	0.028426578
27_3	545	VF;SF;SM;WB	Yes	2.86114	LRP1 : HDAC9 : PDS5B : SREBF1 : PTRF : TAGLN2 : FURIN : TMED10	GO:0010467-gene expression	6	0.664927283	149	3.76E-23	LRP1
140_3	20	IMA;AAW;SF;SM	Yes	2.85177	LIPA	GO:0016042-lipid catabolic process	0	0.999999999	2	1
25_1	202	IMA;WB;VF;AAW;LIV;SM;SF	Yes	2.84188	CYP17A1 : ARL15 : FURIN	GO:0030198-extracellular matrix organization	9	0.000244141	41	0.000357734
170_3	48	SM;VF	Yes	2.82164	IL6R	GO:0070102-interleukin-6-mediated signaling pathway	0	0.999999999	15	0.000227105
125_3	103	SM	Yes	2.81403	SON : SMAD3	GO:0007179-transforming growth factor beta receptor signaling pathway	0	0.629605058	18	0.064375495
1_1	1473	IMA;WB;VF;LIV;AAW;SM;SF	Yes	2.79796	CDKN2B : KCNJ13 : MRVI1 : PTPRT : SLC22A2 : FN1 : EXOC6B : NDST3 : SVEP1 : DGKH : CDKN2B-AS1 : LDLR : TEX41 : PVRL2 : COL4A1 : FHL5 : TAGLN : COL4A2	GO:0010467-gene expression	30	0.000526777	253	5.82E-10	LDLR
44_2	161	SF	Yes	2.76893	VAMP8 : RRBP1 : IGF2R	GO:0051436-negative regulation of ubiquitin-protein ligase activity involved in mitotic cell cycle	0	0.414254294	47	1.40E-09
9_4	4	VF;SM	Yes	2.7397	PVRL2	GO:0034332-adherens junction organization	0	0.999999999	1	0.38789281
17_2	271	IMA;WB;VF;AAW;LIV;SM;SF	Yes	2.73376	FAM177B : MXRA7	GO:0048247-lymphocyte chemotaxis	10	0.000507069	49	0.001570251
76_1	277	VF	Yes	2.69807	SMARCA4 : SMAD3	GO:0006367-transcription initiation from RNA polymerase II promoter	4	0.360562641	53	0.000301116
119_2	72	IMA;WB;VF;AAW;LIV;SM;SF	Yes	2.66661	FN1 : COL4A2 : COL4A1	GO:0030198-extracellular matrix organization	2	0.161576501	21	4.44E-05
35_4	58	VF	Yes	2.6175	SURF1 : ACOX1	GO:0006412-translation	0	0.999999998	13	0.020550736
3_3	18	VF	Yes	2.61262	TAGLN	GO:0019388-galactose catabolic process	0	0.999999999	5	0.048593205
23_1	206	SF	Yes	2.61001	ABCG8 : PLG : PCSK9 : LPA	GO:0044281-small molecule metabolic process	5	0.057418532	67	1.83E-15	PLG
10_1	325	IMA;WB;VF;AAW;LIV;SM;SF	Yes	2.60436	ADM : PVRL2 : CELSR2	GO:0030198-extracellular matrix organization	8	0.018119347	72	7.23E-08
77_1	97	IMA;WB;VF;AAW;LIV;SM;SF	Yes	2.57998	SLC22A5 : PVRL2	GO:0033561-regulation of water loss via skin	2	0.251953963	24	0.000317902
65_1	207	IMA;WB;VF;LIV;AAW;SM;SF	Yes	2.56972	SMAD3 : PLG : STAG1 : CARM1 : ZEB2	GO:0002003-angiotensin maturation	12	1.80E-06	58	1.21E-10	PLG
56_1	139	IMA;WB;VF;AAW;LIV;SM;SF	Yes	2.56464	KCNK5	GO:0045931-positive regulation of mitotic cell cycle	4	0.051692961	37	9.37E-07
43_2	161	LIV;AAW;SF;SM;VF	Yes	2.55836	SPHKAP : LPL : CETP : LRP1	GO:0030049-muscle filament sliding	8	0.000255195	42	3.66E-07	CETP,LPL,LRP1
90_4	18	VF	Yes	2.53602	LPL	GO:0006270-DNA replication initiation	2	0.013712452	4	0.146257806	LPL
83_1	103	IMA;WB;VF;LIV;AAW;SM;SF	Yes	2.5248	TNF : COL4A2 : COL4A1	GO:0030198-extracellular matrix organization	5	0.003939925	35	2.06E-09	TNF
22_2	59	IMA;AAW;SF	Yes	2.51387	SLC22A5	GO:0006956-complement activation	5	0.000324968	20	5.61E-06
58_1	121	IMA;VF;LIV;AAW;SM;SF	Yes	2.49575	LPL : CETP	GO:0042094-interleukin-2 biosynthetic process	4	0.033885145	31	2.05E-05	CETP,LPL
30_1	182	VF;LIV;WB;SM;AAW	Yes	2.48786	CELSR2	GO:0002042-cell migration involved in sprouting angiogenesis	1	0.999999998	33	0.009960591
8_1	291	VF	Yes	2.44952	LPA	GO:0008544-epidermis development	5	0.220977912	52	0.001643544
34_1	169	IMA;WB;VF;AAW;LIV;SM;SF	Yes	2.43796	ADM	GO:0015701-bicarbonate transport	3	0.238498016	33	0.002414803
81_1	88	IMA;VF;LIV;AAW;SM;SF	Yes	2.43543	ADM : FN1	GO:0043552-positive regulation of phosphatidylinositol 3-kinase activity	0	0.999999999	25	1.46E-05
18_3	40	IMA;AAW;WB;SM	Yes	2.40608	TAF1A : MSL2	GO:0016578-histone deubiquitination	0	0.999999999	5	0.803804335
33_1	182	AAW	Yes	2.4054	PVRL2 : SNHG8	GO:0060370-susceptibility to T cell mediated cytotoxicity	0	0.430836226	21	1
50_4	30	SF	Yes	2.37875	TAF1A : PCMT1	GO:0032968-positive regulation of transcription elongation from RNA polymerase II promoter	0	0.999999999	3	1
42_1	271	AAW	Yes	2.37471	SURF1	GO:0015031-protein transport	2	0.999999998	62	1.68E-07
99_2	73	SM	Yes	2.29182	LPL	GO:0006089-lactate metabolic process	2	0.165085643	15	0.025638073	LPL
46_2	190	IMA;WB;VF;LIV;AAW;SM;SF	Yes	2.24722	PLCG1 : COL4A1 : FN1 : FURIN	GO:0007596-blood coagulation	3	0.442368545	41	8.72E-05
75_4	250	AAW;LIV	Yes	2.12701	RRBP1 : PCMT1 : ZC3HC1 : FNDC3B	GO:0000278-mitotic cell cycle	1	0.525250635	37	0.111964162
141_2	38	IMA;WB;VF;AAW;LIV;SM;SF	Yes	2.10858	COL4A1	GO:0072610-interleukin-12 secretion	1	0.316347538	7	0.198502948
102_3	21	VF	Yes	2.10214	SREBF1	"GO:0006351-transcription, DNA-templated"	0	0.999999999	1	0.502806237
67_2	107	LIV;SF;WB	Yes	2.00722	EDNRA	GO:0060488-orthogonal dichotomous subdivision of terminal units involved in lung branching morphogenesis	4	0.022951087	15	0.446730458	EDNRA
57_2	150	IMA;WB;VF;LIV;AAW;SM;SF	Yes	1.97195	FURIN	GO:0008033-tRNA processing	3	0.189630368	18	0.798577335
35_3	163	VF	Yes	1.90652	VAMP8	"GO:0006355-regulation of transcription, DNA-templated"	1	0.999999998	15	0.391289627
50_1	186	IMA;SF	Yes	1.80619	PVRL2	GO:0000278-mitotic cell cycle	1	0.999999998	25	0.419817748
10_6	5	LIV;SF	No		ACVR2A	GO:0032924-activin receptor signaling pathway	0	0.999999999	4	0.000808965
9_9	2	AAW;VF	No			GO:0042119-neutrophil activation	1	0.019832216	2	0.013940743
87_5	5	AAW	No		FN1	GO:0022617-extracellular matrix disassembly	1	0.048841722	5	2.11E-05
108_4	2	VF	No			GO:0002322-B cell proliferation involved in immune response	0	0.999999999	2	0.013940743
48_6	2	VF	No			GO:0048014-Tie signaling pathway	0	0.999999999	2	0.013940743
140_5	12	SF	No		SHC1	GO:0045087-innate immune response	1	0.113223136	10	2.26E-08
59_5	4	SM	No			GO:0070098-chemokine-mediated signaling pathway	2	0.000590386	4	0.000182937
49_4	6	AAW	No		FN1	GO:0030198-extracellular matrix organization	1	0.058318806	6	2.43E-06
37_8	2	AAW	No			GO:0010510-regulation of acetyl-CoA biosynthetic process from pyruvate	0	0.999999999	2	0.013940743
109_6	10	SF	No		PLCG1	GO:0018108-peptidyl-tyrosine phosphorylation	1	0.09528844	8	1.16E-06
74_4	6	IMA	No		ACVR2A	GO:0032924-activin receptor signaling pathway	0	0.999999999	4	0.002202184
24_7	5	VF	No			GO:0048010-vascular endothelial growth factor receptor signaling pathway	1	0.048841722	5	2.11E-05
52_3	6	SM	No			GO:0030198-extracellular matrix organization	0	0.999999999	4	0.002202184
56_5	10	IMA;AAW	No		ACVR2A	GO:0007179-transforming growth factor beta receptor signaling pathway	1	0.09528844	10	4.33E-10
18_10	2	LIV	No			GO:0042596-fear response	1	0.019832216	2	0.013940743
159_2	85	VF	No		MAPK14 : IGF1R : SHC1	GO:0018108-peptidyl-tyrosine phosphorylation	1	0.572520079	59	1.65E-35
71_5	3	WB	No			GO:0030501-positive regulation of bone mineralization	0	0.999999999	1	0.30802941
54_3	10	AAW	No		ACVR2A	GO:0032924-activin receptor signaling pathway	0	0.999999999	7	2.40E-05
18_9	7	AAW	No			GO:0010862-positive regulation of pathway-restricted SMAD protein phosphorylation	0	0.999999999	4	0.00466717
162_4	12	IMA	No		ACVR2A	GO:0007179-transforming growth factor beta receptor signaling pathway	0	0.999999999	9	5.84E-07
105_6	3	SF	No			GO:2000110-negative regulation of macrophage apoptotic process	2	0.000297184	3	0.001593213
168_4	22	SF	No		SHC1	GO:0031295-T cell costimulation	0	0.999999999	14	9.87E-09
48_4	5	VF	No		FN1	GO:0030198-extracellular matrix organization	1	0.048841722	4	0.000808965
144_2	29	LIV	No		PLCG1 : RELA : SHC1	GO:0045087-innate immune response	1	0.251951816	21	3.66E-14
112_3	8	LIV	No			GO:0006935-chemotaxis	1	0.076989473	5	0.000852067
171_4	4	SF	No			GO:0006468-protein phosphorylation	0	0.999999999	2	0.068252127
110_4	5	IMA	No			GO:0007265-Ras protein signal transduction	0	0.999999999	3	0.012867031
39_6	3	VF	No			GO:0060338-regulation of type I interferon-mediated signaling pathway	0	0.999999999	3	0.001593213
19_8	3	VF	No			GO:0097067-cellular response to thyroid hormone stimulus	0	0.999999999	2	0.036991135
29_7	2	AAW	No			GO:0045471-response to ethanol	0	0.999999999	2	0.013940743
37_7	2	AAW	No			GO:0030168-platelet activation	0	0.999999999	1	0.218231021
105_2	88	SF	No		MAPK14 : RELA : SHC1 : PLCG1	GO:0045087-innate immune response	4	0.012035127	53	1.79E-27
24_3	10	VF	No			"GO:0006958-complement activation, classical pathway"	5	2.47E-08	9	3.31E-08
103_1	56	AAW	No		PLCG1	GO:0045087-innate immune response	3	0.018680901	36	1.51E-20
29_8	6	AAW	No			GO:0030816-positive regulation of cAMP metabolic process	1	0.058318806	4	0.002202184
113_1	79	AAW;SF;SM	No		PLCG1 : BCAR1	GO:0018108-peptidyl-tyrosine phosphorylation	2	0.186394366	51	1.38E-28
15_8	2	VF	No			GO:0002576-platelet degranulation	0	0.999999999	2	0.013940743
31_6	2	IMA	No			GO:0014909-smooth muscle cell migration	0	0.999999999	1	0.218231021
88_7	2	VF	No		IPO9	GO:0006606-protein import into nucleus	0	0.999999999	1	0.218231021
162_5	6	IMA	No		APOE	GO:0032878-regulation of establishment or maintenance of cell polarity	2	0.001456299	5	0.000111739	APOE
82_6	7	IMA	No		CAMK2G	GO:0060314-regulation of ryanodine-sensitive calcium-release channel activity	0	0.999999999	4	0.00466717
146_4	50	IMA	No		SHC1	GO:0007596-blood coagulation	3	0.013807122	33	1.72E-19
107_3	68	VF	No		SHC1 : FN1	GO:0045087-innate immune response	3	0.030924623	42	1.02E-22
111_5	2	SF	No			GO:0001773-myeloid dendritic cell activation	1	0.019832216	2	0.013940743
124_3	13	SM	No		BCAR1	GO:0007173-epidermal growth factor receptor signaling pathway	0	0.999999999	8	2.39E-05
86_1	132	IMA	No		MAPK14 : PLCG1 : SHC1	GO:0045087-innate immune response	6	0.002289566	74	1.02E-34
112_5	14	SM	No			GO:0031295-T cell costimulation	0	0.999999999	10	2.74E-07
159_4	3	VF	No			GO:0006955-immune response	0	0.999999999	2	0.036991135
142_5	13	LIV;SM	No		MAPK14	GO:0019221-cytokine-mediated signaling pathway	0	0.999999999	8	2.39E-05
11_5	4	IMA	No			GO:0007596-blood coagulation	1	0.039268857	3	0.005636482
44_5	6	SF	No			GO:0051701-interaction with host	0	0.999999999	5	0.000111739
43_7	3	AAW	No			GO:0006954-inflammatory response	0	0.999999999	2	0.036991135
72_7	4	IMA	No			GO:0032602-chemokine production	0	0.999999999	1	0.38789281
171_6	2	SF	No			GO:0060453-regulation of gastric acid secretion	0	0.999999999	2	0.013940743
5_4	3	LIV;SF;VF	No			"GO:0006957-complement activation, alternative pathway"	1	0.029599241	2	0.036991135
154_3	37	SF	No		SHC1	GO:0045058-T cell selection	2	0.052682739	22	4.07E-12
64_5	3	SF	No			GO:0051701-interaction with host	0	0.999999999	2	0.036991135
73_5	5	LIV	No			GO:0002576-platelet degranulation	0	0.999999999	5	2.11E-05
148_4	6	SF	No			GO:0090382-phagosome maturation	0	0.999999999	4	0.002202184
167_3	12	SF	No			GO:0050853-B cell receptor signaling pathway	0	0.999999999	7	0.000128273
102_7	9	SM	No		FN1	GO:0030198-extracellular matrix organization	0	0.999999999	4	0.013880777
18_8	3	WB;VF	No			GO:0032496-response to lipopolysaccharide	2	0.000297184	2	0.036991135
9_10	2	VF	No			GO:0048593-camera-type eye morphogenesis	0	0.999999999	0	1
36_7	2	SM	No			GO:0034113-heterotypic cell-cell adhesion	0	0.999999999	1	0.218231021
43_5	13	LIV	No			GO:0022617-extracellular matrix disassembly	2	0.007226802	9	1.70E-06
145_4	8	SM	No		SMARCA4	"GO:0045893-positive regulation of transcription, DNA-templated"	0	0.999999999	4	0.008482265
29_9	2	AAW	No			GO:0003056-regulation of vascular smooth muscle contraction	0	0.999999999	1	0.218231021
137_5	7	SM	No			GO:0070488-neutrophil aggregation	0	0.999999999	2	0.18930939
73_3	11	LIV	No		ITGB5	GO:0010903-negative regulation of very-low-density lipoprotein particle remodeling	1	0.104300863	7	5.94E-05
165_3	20	AAW	No		RELA	GO:0000122-negative regulation of transcription from RNA polymerase II promoter	1	0.181462664	11	3.04E-06
14_4	5	SF	No			GO:0017187-peptidyl-glutamic acid carboxylation	1	0.048841722	4	0.000808965
21_3	7	VF	No			GO:0006508-proteolysis	3	3.40E-05	7	2.80E-07
164_1	42	SF	No		RELA	GO:0045944-positive regulation of transcription from RNA polymerase II promoter	3	0.008581288	25	1.36E-13
114_3	78	SM	No		SMARCA4 : SHC1	GO:0045087-innate immune response	2	0.182815646	44	1.73E-21
120_5	19	IMA	No		FN1	GO:0030198-extracellular matrix organization	1	0.173229754	10	1.46E-05
111_1	53	SF	No		PLCG1 : BCAR1 : IGF1R	GO:0030168-platelet activation	1	0.41154792	25	1.32E-10
144_1	33	VF	No		IGF1R	GO:0048015-phosphatidylinositol-mediated signaling	0	0.999999999	19	2.59E-10
1_7	2	WB	No			GO:0001878-response to yeast	1	0.019832216	1	0.218231021
118_3	50	IMA;WB;VF;AAW;LIV;SM;SF	No		RELA	GO:0035666-TRIF-dependent toll-like receptor signaling pathway	0	0.999999999	21	4.94E-08
109_3	15	SM	No		BCAR1	GO:2000811-negative regulation of anoikis	0	0.999999999	9	9.57E-06
130_4	34	SM	No			GO:0006954-inflammatory response	2	0.045253931	15	1.88E-06
140_4	18	LIV;SF	No		FN1	GO:0022617-extracellular matrix disassembly	2	0.013712452	13	3.22E-09
132_1	53	AAW	No		PLCG1 : IGF1R	GO:0007173-epidermal growth factor receptor signaling pathway	3	0.016140439	28	2.90E-13
59_7	2	SM	No			GO:1902715-positive regulation of interferon-gamma secretion	0	0.999999999	1	0.218231021
68_1	14	AAW;LIV	No			GO:0007596-blood coagulation	2	0.008375335	11	1.29E-08
120_4	8	IMA	No			GO:0030036-actin cytoskeleton organization	0	0.999999999	5	0.000852067
18_7	3	LIV;SF	No			GO:0001558-regulation of cell growth	0	0.999999999	2	0.036991135
45_6	4	AAW	No			GO:0006508-proteolysis	2	0.000590386	4	0.000182937
42_9	5	AAW	No			GO:0016311-dephosphorylation	1	0.048841722	5	2.11E-05
15_4	30	VF	No		ACVR2A	GO:0010862-positive regulation of pathway-restricted SMAD protein phosphorylation	2	0.036020703	16	3.00E-08
55_5	8	IMA	No			GO:0007596-blood coagulation	1	0.076989473	5	0.000852067
100_3	119	SF	No		DAB2IP : PLCG1 : CAMK2G : BCAR1 : APOE	GO:0006468-protein phosphorylation	3	0.117032554	66	8.71E-31	APOE
159_6	2	VF	No			GO:0007049-cell cycle	0	0.999999999	1	0.218231021
45_8	2	AAW	No			GO:0045666-positive regulation of neuron differentiation	0	0.999999999	2	0.013940743
122_5	11	AAW	No			GO:0006935-chemotaxis	1	0.104300863	7	5.94E-05
160_1	38	SF	No			GO:0007229-integrin-mediated signaling pathway	4	0.000566933	21	8.56E-11
96_3	154	VF	No		PLCG1 : BCAR1 : SHC1	GO:0048011-neurotrophin TRK receptor signaling pathway	2	0.6675893	75	8.70E-30
122_2	75	AAW	No		SHC1	GO:0007596-blood coagulation	2	0.172142592	40	1.70E-18
144_3	33	LIV	No		FN1	GO:0031666-positive regulation of lipopolysaccharide-mediated signaling pathway	5	1.92E-05	17	2.20E-08
17_12	2	SM	No			GO:0007166-cell surface receptor signaling pathway	0	0.999999999	2	0.013940743
21_5	2	VF	No			GO:0045921-positive regulation of exocytosis	0	0.999999999	2	0.013940743
150_5	15	AAW;VF	No			GO:0007202-activation of phospholipase C activity	1	0.139458061	9	9.57E-06
48_2	39	IMA;AAW;VF	No		PLCG1 : SHC1	GO:0007173-epidermal growth factor receptor signaling pathway	1	0.323149908	19	1.09E-08
100_5	5	SF	No			GO:0001843-neural tube closure	0	0.999999999	3	0.012867031
104_4	3	IMA;SF	No			GO:0000082-G1/S transition of mitotic cell cycle	0	0.999999999	2	0.036991135
78_1	138	LIV;WB;AAW;SF	No		MAPK14 : PLCG1 : SHC1	GO:0007596-blood coagulation	1	0.999999999	60	4.89E-21
152_3	11	SF	No		FN1	GO:0030198-extracellular matrix organization	0	0.999999999	4	0.030090838
80_2	112	SM	No		RELA : IGF1R : SHC1	GO:0048011-neurotrophin TRK receptor signaling pathway	1	0.999999999	53	7.63E-21
103_2	98	AAW	No		MAPK14 : RELA : APOE : SHC1	GO:0016032-viral process	4	0.017235932	48	7.93E-20	APOE
20_8	5	AAW	No			"GO:0002480-antigen processing and presentation of exogenous peptide antigen via MHC class I, TAP-independent"	0	0.999999999	3	0.012867031
138_3	192	AAW	No		PTRF : RELA	GO:0045087-innate immune response	1	0.999999998	87	2.72E-31
170_7	2	VF	No			GO:2000097-regulation of smooth muscle cell-matrix adhesion	2	0.000100063	2	0.013940743
168_1	39	SF	No			GO:0007165-signal transduction	1	0.323149908	20	1.41E-09
13_3	7	VF;SM	No			GO:0061045-negative regulation of wound healing	0	0.999999999	4	0.00466717
147_2	75	SM	No		IGF1R : SHC1	GO:0000187-activation of MAPK activity	1	0.527644101	33	1.80E-12
135_3	60	IMA	No		CAMK2G	GO:0000082-G1/S transition of mitotic cell cycle	2	0.120726955	35	4.71E-18
85_1	176	WB	No		MAPK14 : SHC1 : TMED10	GO:0045087-innate immune response	1	0.999999998	72	5.64E-23
118_1	139	IMA;WB;VF;LIV;AAW;SM;SF	No		MAPK14 : PAN2 : SHC1 : ING1	GO:0097193-intrinsic apoptotic signaling pathway	1	0.999999998	55	3.41E-17
170_5	19	VF	No			GO:0006521-regulation of cellular amino acid metabolic process	0	0.999999999	17	1.63E-14
80_4	11	SM	No			GO:0060907-positive regulation of macrophage cytokine production	1	0.104300863	5	0.005207828
37_5	3	AAW	No			GO:0060311-negative regulation of elastin catabolic process	0	0.999999999	2	0.036991135
63_4	28	VF	No		TMED10	GO:0016485-protein processing	1	0.244430739	15	7.53E-08
125_2	55	SM	No		RELA	GO:0034166-toll-like receptor 10 signaling pathway	1	0.42319243	27	7.43E-12
127_3	83	VF	No		CAMK2G : SHC1 : FN1	GO:0007173-epidermal growth factor receptor signaling pathway	2	0.200799565	34	9.74E-12
12_6	2	AAW	No			GO:0043410-positive regulation of MAPK cascade	0	0.999999999	1	0.218231021
129_3	42	SF	No		SHC1	GO:0048011-neurotrophin TRK receptor signaling pathway	1	0.343151954	21	1.00E-09
79_4	16	SM	No		APOE	GO:0042060-wound healing	2	0.010898539	8	0.000173052	APOE
149_3	98	AAW	No		DAP3 : SHC1 : PLCG1	GO:0007173-epidermal growth factor receptor signaling pathway	2	0.255629914	42	5.88E-15
13_4	3	IMA	No			GO:0035235-ionotropic glutamate receptor signaling pathway	1	0.029599241	3	0.001593213
141_1	39	IMA;LIV;VF	No		RELA : SHC1	GO:0034142-toll-like receptor 4 signaling pathway	0	0.999999999	20	1.41E-09
29_10	3	SF	No			GO:0001954-positive regulation of cell-matrix adhesion	1	0.029599241	2	0.036991135
27_9	3	SF	No			GO:0006099-tricarboxylic acid cycle	0	0.999999999	3	0.001593213
83_6	7	SF	No			GO:0010862-positive regulation of pathway-restricted SMAD protein phosphorylation	0	0.999999999	4	0.00466717
145_1	84	SM	No			GO:0006915-apoptotic process	1	0.568232183	41	4.21E-17
87_1	136	AAW;SF	No		RELA : SHC1	GO:0045087-innate immune response	2	0.392933869	59	1.17E-20
10_7	3	LIV	No			GO:0006508-proteolysis	0	0.999999999	2	0.036991135
55_1	269	IMA;AAW	No		MAPK14 : RELA : TAGLN2 : STAT2 : DHX36	GO:0006915-apoptotic process	4	0.348062579	119	1.02E-40
61_3	250	SF	No		MAPK14 : RELA : SMARCA4	GO:0045087-innate immune response	2	0.999999998	100	3.35E-30
77_2	107	IMA;LIV;VF;SM;SF	No		ACVR2A : IGF1R : ITGB5 : PLCG1	GO:0030509-BMP signaling pathway	2	0.288702006	52	3.83E-21
19_4	23	VF	No			GO:0006521-regulation of cellular amino acid metabolic process	0	0.999999999	19	8.98E-15
127_6	3	VF	No			GO:0051257-spindle midzone assembly involved in meiosis	0	0.999999999	2	0.036991135
23_3	10	SF	No		PAPPA	GO:0006956-complement activation	1	0.09528844	3	0.099345984
136_2	67	IMA;SF;VF	No		TMED10	GO:0045944-positive regulation of transcription from RNA polymerase II promoter	1	0.488359065	33	3.26E-14
136_1	57	LIV;AAW;SF;VF;SM	No		TBXAS1	GO:0006935-chemotaxis	5	0.000276383	19	1.26E-05	TBXAS1
58_8	4	IMA	No			"GO:0006120-mitochondrial electron transport, NADH to ubiquinone"	0	0.999999999	4	0.000182937
113_4	7	SF	No			GO:0030816-positive regulation of cAMP metabolic process	2	0.002025208	4	0.00466717
7_5	2	AAW	No			GO:0002542-Factor XII activation	0	0.999999999	1	0.218231021
23_4	2	SF	No			GO:0002542-Factor XII activation	0	0.999999999	1	0.218231021
116_5	9	VF	No			GO:0051156-glucose 6-phosphate metabolic process	3	8.04E-05	6	0.000146421
13_7	5	SM	No			GO:0044237-cellular metabolic process	0	0.999999999	3	0.012867031
71_3	65	WB	No		IGF1R : SHC1	GO:0007596-blood coagulation	2	0.137432991	27	8.64E-10
114_4	24	SM	No		CTSH	GO:0030168-platelet activation	2	0.023774163	15	4.15E-09
135_2	15	IMA	No			GO:0007268-synaptic transmission	0	0.999999999	10	7.37E-07
51_4	26	VF	No		ACVR2A	GO:0007179-transforming growth factor beta receptor signaling pathway	1	0.22916	12	1.15E-05
59_4	38	SM	No			"GO:0002479-antigen processing and presentation of exogenous peptide antigen via MHC class I, TAP-dependent"	0	0.999999999	26	3.02E-16
105_5	5	SF	No			GO:0007193-adenylate cyclase-inhibiting G-protein coupled receptor signaling pathway	0	0.999999999	2	0.105168384
14_6	5	SF	No			GO:0006956-complement activation	2	0.000977396	2	0.105168384
77_3	15	LIV	No			GO:1900745-positive regulation of p38MAPK cascade	1	0.139458061	6	0.004704015
114_2	49	SM	No			GO:0006954-inflammatory response	2	0.086068378	20	1.81E-07
37_4	4	AAW	No			GO:0038027-apolipoprotein A-I-mediated signaling pathway	0	0.999999999	2	0.068252127
64_8	3	SM	No			GO:0042490-mechanoreceptor differentiation	0	0.999999999	3	0.001593213
74_5	2	IMA	No			GO:0030168-platelet activation	0	0.999999999	1	0.218231021
170_1	221	VF	No		PTRF : PLCG1 : FN1 : PDS5B	GO:0045087-innate immune response	1	0.72912587	87	5.84E-26
128_3	4	WB	No			GO:0006418-tRNA aminoacylation for protein translation	0	0.999999999	3	0.005636482
6_3	17	SF;SM	No			GO:0030198-extracellular matrix organization	2	0.012269955	5	0.038667963
74_3	9	IMA	No			GO:0002003-angiotensin maturation	1	0.086184951	5	0.001734125
103_4	22	AAW	No			GO:0006886-intracellular protein transport	2	0.020162306	8	0.002267383
42_10	5	AAW	No		ACOX1	GO:0010021-amylopectin biosynthetic process	0	0.999999999	2	0.105168384
60_9	2	SF	No			GO:0022904-respiratory electron transport chain	0	0.999999999	2	0.013940743
159_1	203	VF	No			GO:0045087-innate immune response	2	0.999999998	70	1.38E-17
56_10	3	IMA	No			GO:0006471-protein ADP-ribosylation	0	0.999999999	2	0.036991135
169_4	14	VF	No		MARK4	GO:1901841-regulation of high voltage-gated calcium channel activity	0	0.999999999	5	0.016773465
102_1	45	IMA;AAW;VF	No		MAPK14 : RELA	"GO:0035872-nucleotide-binding domain, leucine rich repeat containing receptor signaling pathway"	0	0.999999999	14	0.00038289
60_4	10	SF	No			GO:0061077-chaperone-mediated protein folding	2	0.004253553	5	0.003138236
67_3	54	LIV;SF;WB	No			GO:0007596-blood coagulation	0	0.999999999	25	2.18E-10
9_6	4	VF	No			GO:0001558-regulation of cell growth	0	0.999999999	2	0.068252127
82_5	5	SF	No			GO:0044281-small molecule metabolic process	0	0.999999999	4	0.000808965
90_2	161	VF	No		PPHLN1	GO:0045944-positive regulation of transcription from RNA polymerase II promoter	3	0.217637753	75	3.33E-28
153_2	31	VF	No		DHX36	GO:0008543-fibroblast growth factor receptor signaling pathway	0	0.999999999	15	4.29E-07
35_8	3	VF	No			GO:0038195-urokinase plasminogen activator signaling pathway	1	0.029599241	1	0.30802941
29_1	653	IMA;AAW;LIV;SF	No		IGF1R : SHC1 : CAMK2G : CARM1 : MAPK14 : PLCG1 : RELA : SMARCA4 : HNRNPUL1	GO:0007596-blood coagulation	12	0.04460362	251	1.37E-67
107_4	13	VF	No			GO:0006935-chemotaxis	1	0.122056164	7	0.00025005
6_5	4	SF;SM	No			GO:0030509-BMP signaling pathway	0	0.999999999	2	0.068252127
126_4	3	SM	No		MAP3K7CL	GO:0007254-JNK cascade	0	0.999999999	0	1
164_2	34	SF	No		IGF2R	GO:0097190-apoptotic signaling pathway	1	0.288444532	18	4.79E-09
64_9	5	WB	No			GO:0097192-extrinsic apoptotic signaling pathway in absence of ligand	0	0.999999999	4	0.000808965
53_8	6	AAW	No			GO:0008625-extrinsic apoptotic signaling pathway via death domain receptors	0	0.999999999	5	0.000111739
163_5	48	SF	No		PLCG1	GO:0007173-epidermal growth factor receptor signaling pathway	0	0.999999999	19	6.42E-07
46_3	406	IMA;WB;VF;AAW;LIV;SM;SF	No		PAN2 : IGF1R : ACOX1 : MAPK14 : RELA : HNRNPUL1	GO:0006281-DNA repair	4	0.999999998	149	1.12E-38
122_1	39	AAW	No			GO:0006954-inflammatory response	2	0.05785746	17	4.83E-07
153_1	67	VF	No		HNRNPUL1	GO:0006281-DNA repair	0	0.999999998	33	3.26E-14
20_5	9	AAW	No			GO:0044281-small molecule metabolic process	0	0.999999999	6	0.000146421
150_1	74	AAW;VF	No		FN1	GO:0000278-mitotic cell cycle	1	0.522904081	31	3.90E-11
138_5	32	AAW	No			GO:0000209-protein polyubiquitination	0	0.999999999	20	1.04E-11
45_7	2	AAW	No			GO:0060666-dichotomous subdivision of terminal units involved in salivary gland branching	0	0.999999999	1	0.218231021
29_2	232	LIV;IMA;AAW;WB;SF	No		B4GALT5 : TSPAN14 : FN1 : SLC22A3	GO:0030198-extracellular matrix organization	13	1.01E-06	68	3.24E-13
115_3	45	IMA	No		MAPK14	GO:0071681-cellular response to indole-3-methanol	2	0.074350068	24	1.08E-11
15_3	62	VF	No			GO:0006414-translational elongation	0	0.999999999	12	0.069995919
102_4	25	VF	No			GO:0034142-toll-like receptor 4 signaling pathway	0	0.999999999	10	0.000266893
105_3	91	SF	No		TAGLN2	GO:0019058-viral life cycle	4	0.013472415	33	8.71E-10
51_7	2	VF	No			GO:0021854-hypothalamus development	0	0.999999999	1	0.218231021
40_2	22	IMA;LIV;AAW	No			GO:0055012-ventricular cardiac muscle cell differentiation	0	0.999999999	9	0.000444353
131_1	30	AAW;VF;SM	No		PLCG1 : MLH3	GO:2001239-regulation of extrinsic apoptotic signaling pathway in absence of ligand	1	0.259397717	13	1.16E-05
38_5	4	LIV	No		PCMT1	GO:0090141-positive regulation of mitochondrial fission	0	0.999999999	1	0.38789281
143_2	17	IMA	No			GO:2001239-regulation of extrinsic apoptotic signaling pathway in absence of ligand	0	0.999999999	6	0.009489298
9_3	9	VF	No			GO:0010951-negative regulation of endopeptidase activity	0	0.999999999	4	0.013880777
106_2	39	IMA	No		CAMK2G	GO:0038026-reelin-mediated signaling pathway	0	0.999999999	17	4.83E-07
145_5	2	SM	No			GO:0007159-leukocyte cell-cell adhesion	1	0.019832216	2	0.013940743
44_4	10	SF	No		STAG1 : PDS5B	GO:0000278-mitotic cell cycle	0	0.999999999	1	1
17_11	2	WB	No			GO:0050852-T cell receptor signaling pathway	0	0.999999999	1	0.218231021
70_2	150	IMA;WB;VF;LIV;AAW;SF	No		MAPK14 : CAMK2G : SHC1	GO:0097193-intrinsic apoptotic signaling pathway	4	0.064642204	54	7.46E-15
128_1	219	LIV;WB;SF	No		PCCB : ACVR2A : ASCC1 : SHC1 : STAT2	GO:0019221-cytokine-mediated signaling pathway	3	0.483220997	93	1.30E-30
121_4	23	SF	No			GO:0051056-regulation of small GTPase mediated signal transduction	2	0.02193721	10	0.000116277
9_13	2	IMA	No			GO:0048013-ephrin receptor signaling pathway	0	0.999999999	0	1
146_2	44	IMA	No			GO:0006954-inflammatory response	2	0.071506656	16	1.74E-05
117_1	44	WB	No		PAN2	GO:0007339-binding of sperm to zona pellucida	0	0.999999999	13	0.001053876
108_1	61	VF	No		FN1	GO:0045087-innate immune response	6	3.58E-05	25	5.00E-09
107_2	68	VF	No			GO:0006935-chemotaxis	3	0.030924623	28	5.42E-10
30_3	58	SM;VF	No			GO:0006367-transcription initiation from RNA polymerase II promoter	3	0.020490164	20	4.16E-06
100_4	16	SF	No		ACOX1	GO:0044281-small molecule metabolic process	1	0.148028696	8	0.000173052
165_4	11	IMA;WB	No			GO:0000226-microtubule cytoskeleton organization	0	0.999999999	6	0.000654727
156_1	38	SM	No		SHC1	GO:0032480-negative regulation of type I interferon production	0	0.999999999	13	0.000214326
95_6	3	VF	No			GO:0007159-leukocyte cell-cell adhesion	1	0.029599241	1	0.30802941
88_1	135	VF	No		MAPK14 : RELA : SMARCA4	GO:0006367-transcription initiation from RNA polymerase II promoter	4	0.047370277	45	2.46E-11
109_5	9	SM	No			GO:0000188-inactivation of MAPK activity	0	0.999999999	2	0.279201732
61_2	118	AAW;SF	No		CTSH	GO:0006954-inflammatory response	4	0.03132873	37	8.85E-09
94_3	176	WB	No		PAN2 : TAGLN2 : SHC1	GO:0000278-mitotic cell cycle	4	0.101165973	65	3.50E-18
31_4	15	LIV;SF;SM	No			GO:0045087-innate immune response	2	0.009599794	7	0.000759543
15_6	5	VF	No			GO:0034332-adherens junction organization	0	0.999999999	3	0.012867031
162_2	9	IMA	No			GO:0045992-negative regulation of embryonic development	2	0.00342565	5	0.001734125
89_1	120	SM	No		PLCG1 : SHC1	GO:0048011-neurotrophin TRK receptor signaling pathway	1	0.999999999	41	7.59E-11
127_2	36	VF	No			GO:0006413-translational initiation	0	0.999999999	11	0.001859799
61_5	4	SF	No			"GO:0035872-nucleotide-binding domain, leucine rich repeat containing receptor signaling pathway"	0	0.999999999	1	0.38789281
139_3	48	LIV	No			GO:0000122-negative regulation of transcription from RNA polymerase II promoter	2	0.08308906	23	4.81E-10
20_7	10	AAW	No			GO:0006027-glycosaminoglycan catabolic process	0	0.999999999	4	0.02104247
62_1	226	IMA;AAW;LIV;SM	No		MAPK14 : PAN2	GO:0000278-mitotic cell cycle	3	0.494411581	85	7.92E-24
152_4	14	SF	No			GO:1901841-regulation of high voltage-gated calcium channel activity	0	0.999999999	8	5.01E-05
86_4	7	IMA	No			GO:0002504-antigen processing and presentation of peptide or polysaccharide antigen via MHC class II	0	0.999999999	3	0.037678903
70_3	52	LIV;SF;VF	No		RELA	GO:0006468-protein phosphorylation	0	0.999999999	17	4.69E-05
17_13	2	VF	No			GO:2001031-positive regulation of cellular glucuronidation	0	0.999999999	1	0.218231021
128_4	2	WB	No			GO:0060215-primitive hemopoiesis	0	0.999999999	0	1
62_6	6	IMA;LIV	No			GO:0038096-Fc-gamma receptor signaling pathway involved in phagocytosis	1	0.058318806	4	0.002202184
141_3	8	VF	No			GO:0050765-negative regulation of phagocytosis	0	0.999999999	5	0.000852067
123_1	39	IMA;AAW;SF;SM;VF	No			GO:0006302-double-strand break repair	0	0.999999999	13	0.00028755
123_2	37	IMA;VF;LIV;AAW;SM;SF	No			GO:0042752-regulation of circadian rhythm	1	0.309476514	11	0.00237287
76_5	2	VF	No			GO:0006499-N-terminal protein myristoylation	0	0.999999999	1	0.218231021
165_2	30	IMA;WB	No		PLCG1	GO:0034138-toll-like receptor 3 signaling pathway	1	0.259397717	9	0.00541276
68_4	123	IMA;VF;LIV;AAW;SM;SF	No		RELA : TAGLN2	GO:0016032-viral process	4	0.035654654	47	2.93E-14
113_3	65	AAW;SF	No		SHC1	GO:0045087-innate immune response	1	0.478035362	25	2.31E-08
113_6	6	SF	No			GO:0060215-primitive hemopoiesis	0	0.999999999	2	0.145986434
38_4	8	AAW	No			"GO:0035872-nucleotide-binding domain, leucine rich repeat containing receptor signaling pathway"	0	0.999999999	2	0.234013554
53_2	288	VF;LIV;SF;SM;AAW	No		PAN2 : IGF1R : SH3PXD2A : SHC1	GO:0007173-epidermal growth factor receptor signaling pathway	1	0.537370023	94	4.51E-21
156_4	11	SM	No			GO:0000082-G1/S transition of mitotic cell cycle	0	0.999999999	5	0.005207828
98_3	151	IMA;AAW;VF;SM;SF	No		SF3A1 : FN1	GO:0000082-G1/S transition of mitotic cell cycle	2	0.66414442	60	1.05E-18
24_5	3	SF	No			GO:0071377-cellular response to glucagon stimulus	0	0.999999999	2	0.036991135
145_2	58	SM	No		SHC1	GO:0007411-axon guidance	0	0.999999998	24	8.00E-09
137_4	8	SM	No			GO:0016197-endosomal transport	1	0.076989473	3	0.055196879
63_3	297	VF	No		PAN2 : CAMK2G : SON : MAPK14 : MAP1S : TAGLN2 : HNRNPUL1	GO:0010467-gene expression	3	0.771184074	81	2.14E-13
31_5	2	AAW;VF	No			GO:2001016-positive regulation of skeletal muscle cell differentiation	0	0.999999999	1	0.218231021
132_3	7	AAW	No			GO:0007219-Notch signaling pathway	0	0.999999999	4	0.00466717
56_4	11	IMA	No			GO:0007411-axon guidance	1	0.104300863	6	0.000654727
55_7	4	AAW	No			GO:0000723-telomere maintenance	0	0.999999999	3	0.005636482
65_5	4	SM	No			GO:0006406-mRNA export from nucleus	0	0.999999999	1	0.38789281
92_2	73	IMA	No		CDH13	GO:0006006-glucose metabolic process	1	0.518116295	15	0.025638073
81_4	12	IMA	No			GO:0008543-fibroblast growth factor receptor signaling pathway	0	0.999999999	6	0.00118118
78_3	53	SF;WB	No			GO:0002159-desmosome assembly	2	0.09829209	22	3.09E-08
31_3	8	LIV;SF	No			GO:0048340-paraxial mesoderm morphogenesis	0	0.999999999	3	0.055196879
134_3	5	IMA	No			GO:0060333-interferon-gamma-mediated signaling pathway	0	0.999999999	3	0.012867031
113_2	70	LIV;AAW;SF;SM	No		FN1	GO:0006954-inflammatory response	0	0.999999999	23	2.13E-06
12_3	35	AAW	No			GO:0043123-positive regulation of I-kappaB kinase/NF-kappaB signaling	0	0.999999999	10	0.005062384
164_4	20	SF	No			GO:0072676-lymphocyte migration	0	0.999999999	5	0.072522182
139_2	39	LIV	No			GO:0000086-G2/M transition of mitotic cell cycle	3	0.00698557	18	7.61E-08
146_3	51	IMA	No			GO:0045944-positive regulation of transcription from RNA polymerase II promoter	1	0.399667329	23	2.15E-09
143_3	10	IMA	No			GO:0007229-integrin-mediated signaling pathway	2	0.004253553	5	0.003138236
58_3	12	LIV;AAW;SM	No		SHC1	GO:0035166-post-embryonic hemopoiesis	0	0.999999999	2	0.640631398
42_8	7	AAW	No			GO:0043200-response to amino acid	0	0.999999999	4	0.00466717
29_6	3	AAW	No			GO:0060311-negative regulation of elastin catabolic process	0	0.999999999	1	0.30802941
160_3	60	SF	No		IGF2R	GO:0045944-positive regulation of transcription from RNA polymerase II promoter	0	0.999999999	23	8.93E-08
166_5	3	SF	No			"GO:0006957-complement activation, alternative pathway"	0	0.999999999	2	0.036991135
110_1	166	IMA	No		TBX2	GO:0000082-G1/S transition of mitotic cell cycle	4	0.086172638	56	5.89E-14
2_3	4	VF	No			GO:0010594-regulation of endothelial cell migration	0	0.999999999	1	0.38789281
19_14	2	VF	No			GO:0006888-ER to Golgi vesicle-mediated transport	0	0.999999999	1	0.218231021
47_4	10	WB	No			GO:0007186-G-protein coupled receptor signaling pathway	0	0.999999999	3	0.099345984
58_10	2	AAW	No			GO:0009060-aerobic respiration	0	0.999999999	1	0.218231021
72_3	94	IMA	No			GO:0006414-translational elongation	0	0.999999999	25	5.84E-05
56_8	4	AAW	No			GO:0070836-caveola assembly	0	0.999999999	1	0.38789281
1_6	2	SF	No			GO:0030574-collagen catabolic process	0	0.999999999	0	1
72_4	7	IMA	No			GO:0051138-positive regulation of NK T cell differentiation	0	0.999999999	3	0.037678903
61_4	6	SF	No			GO:0007268-synaptic transmission	0	0.999999999	3	0.023531058
115_2	52	IMA;AAW;SF;SM	No		PAN2 : SMARCA4	GO:0007596-blood coagulation	1	0.405637433	15	0.000593692
130_5	3	SM	No			GO:0090071-negative regulation of ribosome biogenesis	0	0.999999999	1	0.30802941
9_5	4	WB	No			GO:0006892-post-Golgi vesicle-mediated transport	1	0.039268857	2	0.068252127
22_5	6	LIV;AAW	No			GO:0060333-interferon-gamma-mediated signaling pathway	0	0.999999999	4	0.002202184
167_1	10	SF	No			GO:0042981-regulation of apoptotic process	0	0.999999999	5	0.003138236
59_6	3	SM	No			"GO:0007109-cytokinesis, completion of separation"	0	0.999999999	2	0.036991135
94_5	41	WB	No			GO:0097193-intrinsic apoptotic signaling pathway	4	0.000759292	17	1.14E-06
120_2	47	IMA	No			GO:0050776-regulation of immune response	2	0.080142257	13	0.002048338
148_3	64	SF	No			GO:0006414-translational elongation	0	0.999999998	18	0.000250123
168_3	29	SF	No			GO:0047496-vesicle transport along microtubule	4	0.00019612	15	1.39E-07
7_4	9	LIV;AAW;SF	No			GO:0097006-regulation of plasma lipoprotein particle levels	0	0.999999999	5	0.001734125
162_3	29	IMA	No		PAPPA	GO:2001199-negative regulation of dendritic cell differentiation	2	0.03384059	8	0.014565005
20_2	75	AAW	No		DHX36	GO:0019083-viral transcription	0	0.999999998	13	0.143998363
20_6	8	AAW	No			GO:0035378-carbon dioxide transmembrane transport	1	0.076989473	4	0.008482265
138_2	138	AAW	No		FN1	GO:0030168-platelet activation	3	0.160242773	49	2.27E-13
17_6	6	LIV	No			GO:0030514-negative regulation of BMP signaling pathway	0	0.999999999	2	0.145986434
169_3	5	VF	No			GO:0070836-caveola assembly	1	0.048841722	1	0.458568569
107_1	96	VF	No		CTSH	GO:0006366-transcription from RNA polymerase II promoter	0	0.999999999	32	1.66E-08
45_3	46	IMA;LIV;VF	No			GO:0007219-Notch signaling pathway	0	0.999999999	16	3.29E-05
42_7	9	AAW	No			GO:0044237-cellular metabolic process	0	0.999999999	5	0.001734125
29_4	8	AAW	No			"GO:0006120-mitochondrial electron transport, NADH to ubiquinone"	0	0.999999999	5	0.000852067
9_11	2	AAW	No			GO:0005978-glycogen biosynthetic process	0	0.999999999	1	0.218231021
132_6	4	AAW	No			GO:0006418-tRNA aminoacylation for protein translation	0	0.999999999	2	0.068252127
154_2	16	SF	No			GO:0002003-angiotensin maturation	1	0.148028696	8	0.000173052
134_2	10	IMA	No			GO:0045670-regulation of osteoclast differentiation	0	0.999999999	4	0.02104247
65_2	269	IMA;VF;LIV;AAW;SM;SF	No		RRBP1 : SMARCA4	GO:0000278-mitotic cell cycle	5	0.199951759	107	6.46E-32
38_2	397	IMA;LIV;AAW;WB	No		PLCG1 : RRBP1 : APOE : ING1 : FN1	GO:0000278-mitotic cell cycle	5	0.60325297	116	4.31E-21	APOE
55_3	152	IMA;AAW;SM	No		ALDH5A1 : SLC22A3	GO:2000107-negative regulation of leukocyte apoptotic process	5	0.019056056	43	2.52E-08
18_5	7	LIV;AAW;SF	No			GO:0030168-platelet activation	0	0.999999999	4	0.00466717
116_3	26	LIV;SM;VF;SF	No			GO:0051149-positive regulation of muscle cell differentiation	0	0.999999999	9	0.001813798
103_5	5	AAW	No			GO:2000680-regulation of rubidium ion transport	1	0.048841722	1	0.458568569
160_4	23	SF	No			GO:0031666-positive regulation of lipopolysaccharide-mediated signaling pathway	1	0.205670761	8	0.003127182
110_6	4	IMA	No			GO:0072376-protein activation cascade	0	0.999999999	1	0.38789281
52_5	2	SM	No			GO:0009414-response to water deprivation	0	0.999999999	1	0.218231021
152_2	25	SF	No		FHL5	GO:0038026-reelin-mediated signaling pathway	1	0.22140879	5	0.201093467
122_3	15	AAW	No			GO:0044237-cellular metabolic process	1	0.139458061	8	9.63E-05
100_2	16	SF	No			GO:0044281-small molecule metabolic process	1	0.148028696	7	0.001215703
69_3	110	AAW	No		RRBP1	"GO:0035872-nucleotide-binding domain, leucine rich repeat containing receptor signaling pathway"	1	0.999999999	30	6.63E-06
19_10	2	VF	No			GO:0070830-tight junction assembly	0	0.999999999	1	0.218231021
53_5	12	LIV;AAW	No			"GO:0006351-transcription, DNA-templated"	1	0.113223136	6	0.00118118
40_3	140	IMA;WB;VF;LIV;AAW;SM;SF	No		CTSH : FAM19A2 : FN1	GO:0072610-interleukin-12 secretion	1	0.999999999	25	0.024272113
84_2	51	SF;VF	No			GO:0044281-small molecule metabolic process	6	1.27E-05	31	7.03E-17
140_6	3	SM	No			GO:0038026-reelin-mediated signaling pathway	0	0.999999999	1	0.30802941
119_4	16	SF;SM	No			GO:0072107-positive regulation of ureteric bud formation	3	0.000508579	7	0.001215703
93_4	8	SF	No			"GO:0045892-negative regulation of transcription, DNA-templated"	0	0.999999999	1	1
1_3	2	AAW;SF;WB	No			GO:0032680-regulation of tumor necrosis factor production	0	0.999999999	0	1
93_3	166	LIV;SF	No		FHL5	"GO:0006977-DNA damage response, signal transduction by p53 class mediator resulting in cell cycle arrest"	1	0.999999998	50	1.29E-10
171_1	86	SF	No			GO:0032481-positive regulation of type I interferon production	2	0.211683475	26	2.83E-06
70_5	30	AAW;WB;VF	No			GO:0006415-translational termination	0	0.999999999	5	0.384938916
155_1	75	LIV	No		RELA	GO:0051084-'de novo' posttranslational protein folding	1	0.527644101	19	0.000818942
166_4	4	SF	No			GO:0033128-negative regulation of histone phosphorylation	0	0.999999999	1	0.38789281
94_1	73	WB	No		ALDH5A1 : TNS1	GO:0006501-C-terminal protein lipidation	4	0.00632348	16	0.009709544
115_1	50	IMA;WB;VF;LIV;AAW;SM;SF	No		CARM1	GO:0000122-negative regulation of transcription from RNA polymerase II promoter	1	0.393637005	14	0.001231082
35_10	3	VF	No			GO:0045022-early endosome to late endosome transport	0	0.999999999	0	1
55_6	6	IMA	No			GO:0016192-vesicle-mediated transport	0	0.999999999	3	0.023531058
13_5	9	SM	No			GO:0015758-glucose transport	1	0.086184951	4	0.013880777
135_4	17	IMA	No			GO:0046390-ribose phosphate biosynthetic process	1	0.156513617	7	0.001861129
95_5	2	VF	No			GO:0018149-peptide cross-linking	0	0.999999999	1	0.218231021
64_1	30	IMA;LIV	No			GO:0097193-intrinsic apoptotic signaling pathway	1	0.259397717	9	0.00541276
27_4	12	SF	No			GO:0006738-nicotinamide riboside catabolic process	0	0.999999999	4	0.041094254
169_2	8	VF	No			GO:0007176-regulation of epidermal growth factor-activated receptor activity	1	0.076989473	5	0.000852067
128_5	2	WB	No			GO:0035456-response to interferon-beta	1	0.019832216	1	0.218231021
21_4	3	VF	No			GO:0001558-regulation of cell growth	0	0.999999999	1	0.30802941
79_5	3	SM	No			GO:0009190-cyclic nucleotide biosynthetic process	0	0.999999999	0	1
9_7	10	VF	No			GO:0006888-ER to Golgi vesicle-mediated transport	0	0.999999999	5	0.003138236
41_4	4	IMA	No			GO:0061015-snRNA import into nucleus	0	0.999999999	2	0.068252127
132_2	71	AAW	No			GO:0045944-positive regulation of transcription from RNA polymerase II promoter	1	0.508395484	22	1.03E-05
139_4	8	LIV	No			GO:0046903-secretion	2	0.002682268	6	5.42E-05
42_12	3	AAW	No			GO:0043966-histone H3 acetylation	0	0.999999999	1	0.30802941
116_6	4	SF	No			GO:0006196-AMP catabolic process	1	0.039268857	2	0.068252127
112_4	9	IMA;AAW;SF	No			GO:0006936-muscle contraction	1	0.086184951	1	1
15_7	3	VF	No			GO:0006220-pyrimidine nucleotide metabolic process	0	0.999999999	1	0.30802941
155_3	45	LIV	No			GO:0045944-positive regulation of transcription from RNA polymerase II promoter	1	0.362560508	13	0.001326464
163_3	23	SF	No			GO:0016925-protein sumoylation	0	0.999999999	5	0.177576274
69_6	3	AAW	No			GO:0017121-phospholipid scrambling	0	0.999999999	0	1
66_4	7	IMA	No			GO:0006362-transcription elongation from RNA polymerase I promoter	0	0.999999999	2	0.18930939
74_6	2	IMA	No			GO:0021836-chemorepulsion involved in postnatal olfactory bulb interneuron migration	0	0.999999999	0	1
19_3	16	VF	No			GO:0016192-vesicle-mediated transport	3	0.000508579	6	0.006797003
111_4	3	SF	No			GO:0035063-nuclear speck organization	0	0.999999999	1	0.30802941
96_6	3	VF	No			GO:0006226-dUMP biosynthetic process	0	0.999999999	1	0.30802941
152_5	4	SF	No			GO:0032342-aldosterone biosynthetic process	1	0.039268857	4	0.000182937
96_4	6	VF	No		HNRNPUL1	GO:1900745-positive regulation of p38MAPK cascade	0	0.999999999	0	1
88_2	107	VF	No			GO:0008380-RNA splicing	2	0.288702006	25	0.000652041
105_4	4	SF	No			GO:0042759-long-chain fatty acid biosynthetic process	0	0.999999999	0	1
32_4	6	SF	No			GO:0042596-fear response	2	0.001456299	2	0.145986434
45_5	4	AAW	No			GO:0051384-response to glucocorticoid	0	0.999999999	1	0.38789281
147_1	44	LIV;SM	No			GO:0032100-positive regulation of appetite	1	0.356155831	17	3.66E-06
12_2	281	IMA;AAW;SM	No		PAN2	GO:0071377-cellular response to glucagon stimulus	7	0.024527935	41	0.111524038
99_1	105	SM	No		PARP12 : ZEB2	GO:0000122-negative regulation of transcription from RNA polymerase II promoter	1	0.999999999	29	8.15E-06
14_3	19	LIV;SF	No			GO:0045599-negative regulation of fat cell differentiation	0	0.999999999	4	0.266277228
60_6	4	SF	No			GO:0030518-intracellular steroid hormone receptor signaling pathway	0	0.999999999	1	0.38789281
60_8	2	SF	No			GO:0046599-regulation of centriole replication	0	0.999999999	0	1
27_5	8	SF	No			GO:0043928-exonucleolytic nuclear-transcribed mRNA catabolic process involved in deadenylation-dependent decay	0	0.999999999	1	1
116_7	7	WB	No			GO:0035606-peptidyl-cysteine S-trans-nitrosylation	0	0.999999999	5	0.000353374
72_5	8	IMA	No			GO:0043420-anthranilate metabolic process	0	0.999999999	4	0.008482265
114_1	77	SM	No			GO:0000278-mitotic cell cycle	0	0.999999998	14	0.074295032
16_2	250	IMA;WB;VF;LIV;AAW;SM;SF	No		CENPW : UFL1	GO:0007159-leukocyte cell-cell adhesion	5	0.107717442	40	0.036346905
33_2	85	AAW	No		FN1	GO:0044237-cellular metabolic process	0	0.999999999	25	7.48E-06
162_1	31	IMA	No			"GO:0045892-negative regulation of transcription, DNA-templated"	0	0.999999999	9	0.006856174
133_3	42	AAW	No		PAPPA	"GO:0006957-complement activation, alternative pathway"	2	0.065930265	8	0.142443981
80_5	2	SM	No			"GO:0006120-mitochondrial electron transport, NADH to ubiquinone"	0	0.999999999	1	0.218231021
48_3	123	IMA;WB;VF;AAW;LIV;SM;SF	No		MXRA7	GO:1901299-negative regulation of hydrogen peroxide-mediated programmed cell death	5	0.008247609	27	0.000975257
1_4	4	IMA	No			GO:0030198-extracellular matrix organization	0	0.999999999	0	1
129_1	41	SF	No			"GO:0045892-negative regulation of transcription, DNA-templated"	0	0.999999999	13	0.000499199
117_2	64	WB	No		AGAP1	GO:0050776-regulation of immune response	2	0.134052038	13	0.046477408
121_1	56	SF	No			GO:0042110-T cell activation	1	0.428927631	17	0.000132977
91_3	68	IMA;WB;VF;LIV;AAW;SM;SF	No			GO:0022617-extracellular matrix disassembly	2	0.147683516	12	0.126347325
71_4	11	WB	No			GO:0055086-nucleobase-containing small molecule metabolic process	0	0.999999999	5	0.005207828
165_1	64	IMA;AAW;WB;SM	No		RRBP1 : MAP1S	GO:0006914-autophagy	0	0.999999998	10	0.324102907
57_3	87	IMA;AAW;VF	No		PAN2	GO:0019083-viral transcription	0	0.999999998	13	0.312884257
51_2	162	VF	No		ATP2B1 : TMED10	GO:0006099-tricarboxylic acid cycle	1	0.999999998	24	0.216122385
19_5	4	VF	No			GO:0007031-peroxisome organization	0	0.999999999	0	1
74_1	87	IMA	No			GO:0001525-angiogenesis	2	0.215323978	20	0.002204993
127_1	17	VF	No			GO:0090279-regulation of calcium ion import	0	0.999999999	2	1
118_2	102	IMA;WB;VF;LIV;AAW;SM;SF	No			GO:0010862-positive regulation of pathway-restricted SMAD protein phosphorylation	6	0.00060881	41	1.67E-13
17_10	2	SM	No			GO:0035335-peptidyl-tyrosine dephosphorylation	0	0.999999999	1	0.218231021
4_3	21	IMA;WB;VF;AAW;LIV;SM;SF	No			GO:0008406-gonad development	1	0.189613253	5	0.086499302
102_5	26	AAW;VF	No			GO:0007596-blood coagulation	1	0.22916	11	7.18E-05
102_2	82	IMA;AAW;SM;VF;SF	No			GO:0071456-cellular response to hypoxia	3	0.049347554	40	1.03E-16
142_2	45	IMA;VF;AAW;LIV;SM;SF	No			GO:0002003-angiotensin maturation	3	0.010373312	16	2.40E-05
128_2	91	WB	No		HNRNPUL1	GO:0006414-translational elongation	0	0.999999999	12	0.620966201
109_2	57	LIV;WB;VF;SM;SF	No		FAM19A2	GO:0071681-cellular response to indole-3-methanol	1	0.434605569	10	0.14910255
40_4	4	AAW	No			GO:0007072-positive regulation of transcription on exit from mitosis	0	0.999999999	1	0.38789281
131_3	12	SM	No		TAGLN2	GO:0006897-endocytosis	0	0.999999999	3	0.1533908
51_5	14	VF	No			GO:2001057-reactive nitrogen species metabolic process	0	0.999999999	4	0.068988224
156_2	45	SM	No		ACVR2A : ASCC1	GO:0017121-phospholipid scrambling	0	0.999999999	9	0.096598287
70_1	72	IMA;WB;VF;LIV;AAW;SM;SF	No		APOE : FHL5	GO:0030198-extracellular matrix organization	3	0.0357412	13	0.094728524	APOE
140_2	11	AAW;SF;VF	No			GO:0001938-positive regulation of endothelial cell proliferation	0	0.999999999	5	0.005207828
146_1	20	IMA	No			"GO:0000398-mRNA splicing, via spliceosome"	0	0.999999999	3	0.497264059
126_3	46	SM	No			GO:0030198-extracellular matrix organization	1	0.368901209	9	0.102316461
150_2	47	AAW	No			GO:0097113-alpha-amino-3-hydroxy-5-methyl-4-isoxazole propionate selective glutamate receptor clustering	2	0.080142257	12	0.009158248
115_4	65	IMA;WB;VF;AAW;LIV;SM;SF	No			GO:0030198-extracellular matrix organization	5	0.000509887	26	4.61E-09
20_9	3	AAW	No			GO:0032012-regulation of ARF protein signal transduction	0	0.999999999	1	0.30802941
168_2	21	SF	No			GO:0006094-gluconeogenesis	0	0.999999999	7	0.007336256
42_16	2	AAW	No			GO:0030041-actin filament polymerization	0	0.999999999	0	1
25_3	8	AAW	No			GO:0046474-glycerophospholipid biosynthetic process	0	0.999999999	3	0.055196879
88_5	20	VF	No			GO:0006888-ER to Golgi vesicle-mediated transport	0	0.999999999	4	0.279266348
28_2	200	IMA;WB;VF;LIV;AAW;SM;SF	No		OAZ3	GO:0006915-apoptotic process	7	0.004408891	38	0.002514898
163_2	25	SF	No			GO:0061024-membrane organization	0	0.999999999	6	0.060924944
94_4	23	WB	No		PPHLN1	GO:0000302-response to reactive oxygen species	0	0.999999999	3	0.743465791
154_4	32	SF	No			GO:0042760-very long-chain fatty acid catabolic process	0	0.999999999	8	0.026117172
36_6	2	SM	No			GO:0006886-intracellular protein transport	0	0.999999999	0	1
91_1	17	LIV;AAW	No		PTRF	GO:0071526-semaphorin-plexin signaling pathway	0	0.999999999	1	0.712063273
75_5	9	AAW	No			GO:0051383-kinetochore organization	0	0.999999999	2	0.279201732
170_4	79	VF	No			GO:0006281-DNA repair	0	0.999999998	15	0.050381103
53_7	4	VF	No			GO:0006886-intracellular protein transport	0	0.999999999	1	0.38789281
63_2	114	VF	No		OAZ3	GO:0000724-double-strand break repair via homologous recombination	0	0.632463327	13	1
63_5	9	VF	No			GO:0046688-response to copper ion	0	0.999999999	3	0.07585493
35_6	6	VF	No			GO:0016189-synaptic vesicle to endosome fusion	0	0.999999999	2	0.145986434
3_6	3	VF	No			GO:0014741-negative regulation of muscle hypertrophy	0	0.999999999	1	0.30802941
75_8	3	AAW	No			GO:0007173-epidermal growth factor receptor signaling pathway	0	0.999999999	1	0.30802941
8_3	74	VF	No			GO:0030198-extracellular matrix organization	3	0.038285192	15	0.027295664
143_4	35	IMA	No			GO:0030501-positive regulation of bone mineralization	1	0.295525718	4	1
32_3	13	AAW	No			GO:0055003-cardiac myofibril assembly	0	0.999999999	1	1
90_1	65	VF	No			GO:0030049-muscle filament sliding	1	0.478035362	14	0.018440342
64_2	133	IMA;WB;VF;LIV;AAW;SM;SF	No		FN1	GO:0001878-response to yeast	7	0.000430992	40	8.69E-09
32_2	196	IMA;WB;VF;LIV;AAW;SM;SF	No		ACVR2A : IGF1R : SLC22A3	GO:0030049-muscle filament sliding	8	0.000929837	52	8.39E-09
98_2	100	IMA;WB;VF;AAW;LIV;SM;SF	No		CENPW	GO:0086064-cell communication by electrical coupling involved in cardiac conduction	7	7.42E-05	26	5.79E-05
67_6	6	SF	No			GO:0006814-sodium ion transport	1	0.058318806	5	0.000111739
143_1	14	IMA	No			GO:0016925-protein sumoylation	0	0.999999999	1	1
12_5	4	IMA	No			GO:0043547-positive regulation of GTPase activity	0	0.999999999	1	0.38789281
72_9	3	IMA	No			GO:0042346-positive regulation of NF-kappaB import into nucleus	0	0.999999999	1	0.30802941
17_4	7	IMA;AAW;VF	No			GO:0030198-extracellular matrix organization	0	0.999999999	0	1
42_4	19	AAW	No			GO:0016192-vesicle-mediated transport	0	0.999999999	6	0.016992648
6_4	10	SF;VF	No			GO:0045218-zonula adherens maintenance	0	0.999999999	4	0.02104247
71_2	102	IMA;WB;VF;SF	No		RELA	GO:0030433-ER-associated ubiquitin-dependent protein catabolic process	1	0.999999999	22	0.004496058
63_9	2	VF	No			GO:0032864-activation of Cdc42 GTPase activity	0	0.999999999	0	1
97_3	55	IMA;WB;VF;LIV;AAW;SM;SF	No		MLH3	GO:0007131-reciprocal meiotic recombination	2	0.104575147	7	0.676857368
60_7	2	SF	No			GO:0045123-cellular extravasation	0	0.999999999	0	1
138_4	17	AAW	No			GO:0051028-mRNA transport	0	0.999999999	3	0.436483969
27_6	9	SF	No			GO:0007219-Notch signaling pathway	0	0.999999999	1	1
87_3	5	SF	No			GO:0048488-synaptic vesicle endocytosis	0	0.999999999	0	1
22_7	2	IMA	No			GO:0010506-regulation of autophagy	0	0.999999999	0	1
17_7	3	VF	No			GO:0045919-positive regulation of cytolysis	0	0.999999999	1	0.30802941
60_3	51	LIV;AAW;SF	No		PLCG1	GO:0006897-endocytosis	0	0.999999999	11	0.043623978
109_4	8	SM	No			GO:0019886-antigen processing and presentation of exogenous peptide antigen via MHC class II	0	0.999999999	1	1
88_4	8	VF	No			GO:0006542-glutamine biosynthetic process	0	0.999999999	1	1
39_2	146	IMA;WB;VF;LIV;AAW;SM;SF	No		IGF1R	GO:0002003-angiotensin maturation	4	0.059754732	41	6.29E-08
53_4	49	LIV;SF;VF	No			GO:0000387-spliceosomal snRNP assembly	0	0.999999999	3	0.366385386
75_2	38	AAW	No			GO:0006099-tricarboxylic acid cycle	0	0.999999999	7	0.198502948
87_4	5	SF	No			GO:2000601-positive regulation of Arp2/3 complex-mediated actin nucleation	0	0.999999999	1	0.458568569
167_4	20	SF	No		FN1	GO:0030433-ER-associated ubiquitin-dependent protein catabolic process	0	0.999999999	6	0.021949929
106_1	55	IMA	No			"GO:0035872-nucleotide-binding domain, leucine rich repeat containing receptor signaling pathway"	2	0.104575147	14	0.00442335
46_4	2	IMA	No			GO:0006907-pinocytosis	0	0.999999999	0	1
163_4	16	SF	No			GO:0042340-keratan sulfate catabolic process	0	0.999999999	2	0.706682541
151_2	30	LIV;SF;SM	No			GO:0006986-response to unfolded protein	1	0.259397717	15	2.48E-07
43_6	5	SF	No			GO:0006511-ubiquitin-dependent protein catabolic process	1	0.048841722	1	0.458568569
44_1	114	SF;VF	No			"GO:0006355-regulation of transcription, DNA-templated"	0	0.632463327	9	0.301503709
42_5	44	AAW	No			GO:0006412-translation	0	0.999999999	5	1
51_1	42	VF	No			GO:0048490-anterograde synaptic vesicle transport	0	0.999999999	7	0.327823672
52_1	141	SM	No			GO:0018401-peptidyl-proline hydroxylation to 4-hydroxy-L-proline	2	0.653414032	34	2.92E-05
142_1	42	SF;SM	No			"GO:0045892-negative regulation of transcription, DNA-templated"	3	0.008581288	20	7.40E-09
81_3	9	IMA	No			GO:0030838-positive regulation of actin filament polymerization	0	0.999999999	1	1
87_2	73	IMA;AAW;SF	No			GO:0006955-immune response	2	0.165085643	20	0.000172614
171_5	3	SF	No			GO:0007266-Rho protein signal transduction	0	0.999999999	0	1
114_5	2	SM	No			GO:2001204-regulation of osteoclast development	0	0.999999999	0	1
24_4	7	SF;VF	No			GO:0043433-negative regulation of sequence-specific DNA binding transcription factor activity	0	0.999999999	1	0.576380312
42_6	11	AAW	No			GO:0060383-positive regulation of DNA strand elongation	0	0.999999999	1	1
65_6	3	IMA	No			"GO:0006297-nucleotide-excision repair, DNA gap filling"	0	0.999999999	0	1
35_2	39	VF	No			"GO:0000288-nuclear-transcribed mRNA catabolic process, deadenylation-dependent decay"	0	0.999999999	2	0.313095819
66_3	99	IMA;WB;VF;AAW;LIV;SM;SF	No		APOE	GO:0060192-negative regulation of lipase activity	3	0.077311049	25	0.000191416	APOE
153_3	53	VF	No			GO:0007031-peroxisome organization	1	0.41154792	9	0.199684095
95_3	12	VF	No		TBX2	GO:0048596-embryonic camera-type eye morphogenesis	0	0.999999999	0	0.382581135
125_4	59	SF;SM	No			GO:0006006-glucose metabolic process	2	0.117449126	12	0.041687411
58_6	3	IMA	No			GO:0048312-intracellular distribution of mitochondria	0	0.999999999	1	0.30802941
10_4	19	WB;VF	No			GO:0006367-transcription initiation from RNA polymerase II promoter	0	0.999999999	1	0.716706095
35_11	4	VF	No			GO:0006310-DNA recombination	0	0.999999999	0	1
122_4	14	AAW	No			GO:0018076-N-terminal peptidyl-lysine acetylation	0	0.999999999	3	0.214332278
3_4	3	VF	No			GO:0006040-amino sugar metabolic process	0	0.999999999	1	0.30802941
151_1	47	LIV;SF;SM	No			GO:0032480-negative regulation of type I interferon production	0	0.999999999	19	4.36E-07
50_5	17	SF	No			GO:0007067-mitotic nuclear division	0	0.999999999	2	1
39_3	5	IMA	No			GO:0009952-anterior/posterior pattern specification	0	0.999999999	0	1
27_8	3	SF	No			"GO:0006890-retrograde vesicle-mediated transport, Golgi to ER"	0	0.999999999	0	1
15_5	10	VF	No			GO:0006366-transcription from RNA polymerase II promoter	0	0.999999999	1	1
161_2	18	SM	No			GO:0006915-apoptotic process	0	0.999999999	9	6.70E-05
64_4	7	SF	No			GO:0000082-G1/S transition of mitotic cell cycle	0	0.999999999	1	0.576380312
104_5	3	SF	No			GO:0030049-muscle filament sliding	0	0.999999999	0	1
45_4	16	AAW	No			GO:0070979-protein K11-linked ubiquitination	0	0.999999999	1	1
149_4	2	AAW	No			GO:0031062-positive regulation of histone methylation	0	0.999999999	0	1
42_15	2	AAW	No			GO:0060391-positive regulation of SMAD protein import into nucleus	0	0.999999999	0	1
43_3	30	SF	No			GO:0007517-muscle organ development	0	0.999999999	2	0.571626302
155_4	40	LIV	No		ITGB5	GO:0030049-muscle filament sliding	0	0.999999999	8	0.129630082
68_3	28	IMA	No			"GO:0045892-negative regulation of transcription, DNA-templated"	1	0.244430739	7	0.036401273
62_2	115	IMA;WB;VF;LIV;AAW;SM	No		FN1	GO:0008033-tRNA processing	3	0.108565162	21	0.038927942
157_1	26	LIV	No			GO:0006367-transcription initiation from RNA polymerase II promoter	0	0.999999999	12	1.15E-05
14_8	3	SF	No			GO:0071526-semaphorin-plexin signaling pathway	0	0.999999999	0	1
41_5	2	IMA	No			GO:0070078-histone H3-R2 demethylation	0	0.999999999	0	1
96_7	2	VF	No			GO:0007270-neuron-neuron synaptic transmission	0	0.999999999	0	1
62_4	21	AAW	No			GO:0006412-translation	0	0.999999999	1	0.502806237
22_4	3	IMA	No			GO:0045214-sarcomere organization	0	0.999999999	0	1
37_6	3	AAW	No			GO:0006605-protein targeting	0	0.999999999	0	1
78_2	76	IMA;WB;VF;AAW;LIV;SF	No			GO:0002504-antigen processing and presentation of peptide or polysaccharide antigen via MHC class II	1	0.532336834	16	0.017528457
42_3	20	AAW	No			GO:0043928-exonucleolytic nuclear-transcribed mRNA catabolic process involved in deadenylation-dependent decay	0	0.999999999	2	1
56_9	4	IMA	No			GO:0006936-muscle contraction	0	0.999999999	0	1
34_3	11	WB	No			GO:0045932-negative regulation of muscle contraction	0	0.999999999	1	1
75_7	4	AAW	No			GO:1900745-positive regulation of p38MAPK cascade	0	0.999999999	0	1
35_9	3	VF	No			GO:0071230-cellular response to amino acid stimulus	0	0.999999999	0	1
17_9	2	SF	No			GO:0007517-muscle organ development	0	0.999999999	0	1
92_5	2	IMA	No			GO:0070092-regulation of glucagon secretion	0	0.999999999	0	1
65_4	30	IMA;AAW	No			GO:0000045-autophagic vacuole assembly	0	0.999999999	1	0.248575943
82_1	85	IMA;WB;VF;LIV;AAW;SM;SF	No			GO:0002159-desmosome assembly	3	0.053853099	23	0.000100133
42_14	2	AAW	No			GO:0046038-GMP catabolic process	0	0.999999999	1	0.218231021
50_7	2	SF	No			GO:1901837-negative regulation of transcription of nuclear large rRNA transcript from RNA polymerase I promoter	0	0.999999999	0	1
142_6	6	WB	No			GO:1902309-negative regulation of peptidyl-serine dephosphorylation	0	0.999999999	3	0.023531058
58_11	2	AAW	No			GO:0016567-protein ubiquitination	0	0.999999999	0	1
127_5	5	VF	No			GO:0070836-caveola assembly	0	0.999999999	1	0.458568569
95_4	3	VF	No			GO:0033962-cytoplasmic mRNA processing body assembly	0	0.999999999	1	0.30802941
64_7	3	AAW	No			GO:0014047-glutamate secretion	0	0.999999999	2	0.036991135
83_4	33	IMA;WB;VF;LIV;AAW;SM;SF	No			GO:0070979-protein K11-linked ubiquitination	0	0.999999999	5	0.580912566
53_3	43	VF;SM	No			GO:0019083-viral transcription	1	0.349686532	9	0.087811254
42_13	2	AAW	No			GO:0006386-termination of RNA polymerase III transcription	0	0.999999999	0	1
22_3	219	IMA;WB;VF;LIV;AAW;SF	No		SLC22A3	GO:0030049-muscle filament sliding	8	0.001870019	55	2.99E-08
96_5	3	VF	No			GO:0033132-negative regulation of glucokinase activity	0	0.999999999	0	1
92_4	3	IMA	No			GO:0045007-depurination	0	0.999999999	0	1
131_4	37	IMA;VF;AAW;LIV;SM;SF	No			GO:0060324-face development	1	0.309476514	9	0.032989065
24_11	2	VF	No			GO:0030198-extracellular matrix organization	0	0.999999999	0	1
135_1	48	IMA	No		SMARCA4	GO:0007004-telomere maintenance via telomerase	1	0.381393248	10	0.06506301
36_3	12	SM	No			GO:0016567-protein ubiquitination	0	0.999999999	1	1
85_4	3	WB	No			GO:0006268-DNA unwinding involved in DNA replication	0	0.999999999	0	1
169_1	8	VF	No			GO:0071638-negative regulation of monocyte chemotactic protein-1 production	0	0.999999999	1	1
169_5	11	VF	No			GO:0007155-cell adhesion	0	0.999999999	1	1
13_6	7	AAW	No			GO:0021548-pons development	0	0.999999999	2	0.18930939
118_5	9	WB	No			GO:0045806-negative regulation of endocytosis	0	0.999999999	1	1
41_2	130	IMA	No			"GO:0006355-regulation of transcription, DNA-templated"	0	0.642409458	9	0.127783424
88_3	64	VF	No			"GO:0006355-regulation of transcription, DNA-templated"	0	0.999999998	3	0.113295286
3_5	4	VF	No			GO:0031581-hemidesmosome assembly	0	0.999999999	0	1
83_5	4	AAW	No			GO:1901841-regulation of high voltage-gated calcium channel activity	0	0.999999999	2	0.068252127
170_6	3	VF	No			GO:0061024-membrane organization	0	0.999999999	0	1
19_12	2	VF	No			GO:2001153-positive regulation of renal water transport	0	0.999999999	0	1
124_2	43	VF;SM;WB	No			GO:0048861-leukemia inhibitory factor signaling pathway	0	0.999999999	9	0.087811254
99_4	13	SM	No			GO:0043928-exonucleolytic nuclear-transcribed mRNA catabolic process involved in deadenylation-dependent decay	0	0.999999999	0	0.385843023
129_4	41	SF	No			GO:0072086-specification of loop of Henle identity	0	0.999999999	6	0.467046953
90_5	4	VF	No			GO:0007228-positive regulation of hh target transcription factor activity	0	0.999999999	0	1
29_5	8	LIV	No			GO:0016601-Rac protein signal transduction	0	0.999999999	0	0.608619259
76_6	2	VF	No			GO:0016192-vesicle-mediated transport	0	0.999999999	0	1
110_5	2	IMA	No			GO:0006397-mRNA processing	0	0.999999999	0	1
159_5	8	VF	No			GO:0043928-exonucleolytic nuclear-transcribed mRNA catabolic process involved in deadenylation-dependent decay	0	0.999999999	0	0.608619259
5_3	6	LIV;VF	No			GO:0001503-ossification	0	0.999999999	0	1
97_4	13	LIV	No			GO:0070933-histone H4 deacetylation	1	0.122056164	5	0.011899452
44_6	2	SF	No			GO:0007398-ectoderm development	0	0.999999999	0	1
65_8	2	IMA	No			GO:0050434-positive regulation of viral transcription	0	0.999999999	0	1
36_5	6	SM	No			"GO:0006351-transcription, DNA-templated"	0	0.999999999	0	1
67_4	5	SF	No			GO:0030308-negative regulation of cell growth	0	0.999999999	0	1
37_9	2	AAW	No			"GO:2000096-positive regulation of Wnt signaling pathway, planar cell polarity pathway"	0	0.999999999	0	1
39_4	8	VF	No			GO:0002504-antigen processing and presentation of peptide or polysaccharide antigen via MHC class II	0	0.999999999	2	0.234013554
116_2	43	IMA;WB;VF;LIV;AAW;SM;SF	No			GO:0072513-positive regulation of secondary heart field cardioblast proliferation	0	0.999999999	6	0.62997564
60_5	3	SF	No			GO:0051255-spindle midzone assembly	0	0.999999999	0	1
72_8	3	IMA	No			GO:0019886-antigen processing and presentation of exogenous peptide antigen via MHC class II	0	0.999999999	0	1
75_6	6	AAW	No			GO:0007059-chromosome segregation	0	0.999999999	1	0.521084506
10_5	11	AAW	No			"GO:0006352-DNA-templated transcription, initiation"	0	0.999999999	0	0.627498831
19_7	3	VF	No			GO:1901016-regulation of potassium ion transmembrane transporter activity	0	0.999999999	0	1
157_4	2	LIV	No			GO:0007072-positive regulation of transcription on exit from mitosis	0	0.999999999	1	0.218231021
82_3	22	AAW;SF	No			GO:0010388-cullin deneddylation	0	0.999999999	0	0.168586715
48_5	3	VF	No			GO:0032211-negative regulation of telomere maintenance via telomerase	0	0.999999999	0	1
58_5	3	AAW	No			GO:0006936-muscle contraction	0	0.999999999	0	1
76_4	6	VF	No			GO:0046605-regulation of centrosome cycle	0	0.999999999	2	0.145986434
32_5	4	IMA;VF	No			GO:0002429-immune response-activating cell surface receptor signaling pathway	0	0.999999999	1	0.38789281
132_5	30	AAW	No			GO:0030449-regulation of complement activation	0	0.999999999	1	0.248575943
58_9	3	LIV	No			GO:0060760-positive regulation of response to cytokine stimulus	0	0.999999999	0	1
63_8	2	VF	No			GO:0006397-mRNA processing	0	0.999999999	0	1
17_8	3	VF	No			GO:0046903-secretion	0	0.999999999	0	1
19_9	3	VF	No			GO:0018149-peptide cross-linking	0	0.999999999	0	1
41_6	2	IMA	No			GO:0006607-NLS-bearing protein import into nucleus	0	0.999999999	0	1
46_5	2	IMA	No			GO:0030100-regulation of endocytosis	0	0.999999999	0	1
158_1	24	SF	No			GO:0000122-negative regulation of transcription from RNA polymerase II promoter	1	0.213579308	9	0.000941223
118_4	26	IMA;WB	No			GO:0006366-transcription from RNA polymerase II promoter	0	0.999999999	4	0.533794699
167_5	6	SF	No			GO:0002504-antigen processing and presentation of peptide or polysaccharide antigen via MHC class II	0	0.999999999	0	1
9_8	4	VF	No			GO:0022617-extracellular matrix disassembly	0	0.999999999	0	1
42_11	3	AAW	No			GO:0060416-response to growth hormone	0	0.999999999	0	1
19_6	3	VF	No			GO:0015031-protein transport	0	0.999999999	0	1
76_7	2	VF	No			GO:0019043-establishment of viral latency	0	0.999999999	0	1
49_1	119	IMA;VF;AAW;LIV;SM;SF	No			GO:0031146-SCF-dependent proteasomal ubiquitin-dependent protein catabolic process	1	0.999999999	15	0.667148776
63_6	3	VF	No			GO:0019827-stem cell maintenance	0	0.999999999	0	1
101_4	7	IMA;SF	No			GO:2000065-negative regulation of cortisol biosynthetic process	0	0.999999999	1	0.576380312
92_6	2	IMA	No			GO:0044597-daunorubicin metabolic process	0	0.999999999	1	0.218231021
13_1	150	IMA;WB;VF;AAW;LIV;SM;SF	No			GO:0035880-embryonic nail plate morphogenesis	6	0.004289642	26	0.039158893
39_5	4	SF;WB	No			GO:1901841-regulation of high voltage-gated calcium channel activity	0	0.999999999	2	0.068252127
167_2	11	SF	No			GO:0001655-urogenital system development	0	0.999999999	2	0.368354337
35_7	3	VF	No			GO:0007141-male meiosis I	0	0.999999999	0	1
35_5	6	VF	No			GO:0000086-G2/M transition of mitotic cell cycle	0	0.999999999	0	1
88_6	3	VF	No			GO:0016579-protein deubiquitination	0	0.999999999	0	1
11_4	3	IMA;LIV	No			GO:0071286-cellular response to magnesium ion	0	0.999999999	1	0.30802941
93_5	4	SF	No			GO:0039534-negative regulation of MDA-5 signaling pathway	0	0.999999999	0	1
24_10	2	VF	No			GO:0042335-cuticle development	0	0.999999999	0	1
67_5	3	SF	No			GO:0097150-neuronal stem cell maintenance	0	0.999999999	0	1
166_1	26	SF	No			GO:0060395-SMAD protein signal transduction	0	0.999999999	2	0.761778799
24_6	3	SF	No			GO:0035335-peptidyl-tyrosine dephosphorylation	0	0.999999999	1	0.30802941
50_6	6	SF	No			GO:0006281-DNA repair	0	0.999999999	0	1
102_6	61	IMA;VF;LIV;AAW;SM;SF	No			GO:0006401-RNA catabolic process	2	0.124026926	9	0.420855516
100_1	93	SF	No			"GO:0006355-regulation of transcription, DNA-templated"	2	0.237265328	10	1
129_2	7	SF	No			GO:0061024-membrane organization	0	0.999999999	0	1
63_7	2	VF	No			"GO:0000398-mRNA splicing, via spliceosome"	0	0.999999999	0	1
52_4	3	SM	No			GO:0032509-endosome transport via multivesicular body sorting pathway	0	0.999999999	0	1
40_5	2	AAW	No			GO:0006281-DNA repair	0	0.999999999	0	1
111_6	2	SF	No			GO:0048496-maintenance of organ identity	0	0.999999999	0	1
124_4	7	SM	No			GO:0035583-sequestering of TGFbeta in extracellular matrix	0	0.999999999	1	0.576380312
9_12	2	SM	No			"GO:0006355-regulation of transcription, DNA-templated"	0	0.999999999	0	1
26_3	19	VF	No			GO:0006281-DNA repair	0	0.999999999	2	1
58_7	4	VF	No			GO:0009954-proximal/distal pattern formation	0	0.999999999	1	0.38789281
19_13	2	VF	No			GO:0042481-regulation of odontogenesis	0	0.999999999	0	1
51_6	3	VF	No			GO:0006147-guanine catabolic process	0	0.999999999	1	0.30802941
35_12	2	VF	No			GO:0006970-response to osmotic stress	0	0.999999999	0	1
56_6	6	IMA	No			GO:0000278-mitotic cell cycle	0	0.999999999	0	1
165_5	16	IMA;WB;VF;LIV;AAW;SM	No			GO:0032874-positive regulation of stress-activated MAPK cascade	0	0.999999999	1	1
47_5	7	WB	No			GO:0006886-intracellular protein transport	0	0.999999999	1	0.576380312
17_14	2	WB	No			GO:0002820-negative regulation of adaptive immune response	0	0.999999999	0	1
151_3	17	LIV;SF;VF;SM	No			GO:0060337-type I interferon signaling pathway	0	0.999999999	4	0.124554561
131_2	26	AAW	No			GO:0097193-intrinsic apoptotic signaling pathway	0	0.999999999	4	0.533794699
22_6	3	AAW	No			GO:0046903-secretion	0	0.999999999	0	1
65_7	2	IMA;LIV	No			GO:0006334-nucleosome assembly	0	0.999999999	0	1
18_6	7	VF;SM;SF	No			GO:0006986-response to unfolded protein	0	0.999999999	0	1
24_9	2	VF	No			GO:0032729-positive regulation of interferon-gamma production	0	0.999999999	0	1
119_3	7	SF	No			GO:0048704-embryonic skeletal system morphogenesis	0	0.999999999	0	1
54_4	4	AAW	No			GO:0043524-negative regulation of neuron apoptotic process	0	0.999999999	1	0.38789281
27_7	3	SF	No			GO:0045599-negative regulation of fat cell differentiation	0	0.999999999	0	1
49_3	48	IMA;LIV	No			GO:0000122-negative regulation of transcription from RNA polymerase II promoter	2	0.08308906	9	0.116284017
133_4	8	AAW	No			GO:0072383-plus-end-directed vesicle transport along microtubule	0	0.999999999	0	0.608619259
56_11	4	LIV	No			GO:0006986-response to unfolded protein	0	0.999999999	0	1
14_7	7	SF	No			GO:0040007-growth	0	0.999999999	0	1
17_5	5	WB	No			GO:0008154-actin polymerization or depolymerization	0	0.999999999	1	0.458568569
139_1	32	LIV	No			GO:0060666-dichotomous subdivision of terminal units involved in salivary gland branching	0	0.999999999	7	0.088645895
11_6	4	AAW;SF	No			GO:0070171-negative regulation of tooth mineralization	0	0.999999999	0	1
19_11	2	VF	No			GO:0072594-establishment of protein localization to organelle	0	0.999999999	0	1
64_10	2	AAW	No			GO:1901189-positive regulation of ephrin receptor signaling pathway	0	0.999999999	0	1
50_8	2	SF	No			GO:0010457-centriole-centriole cohesion	0	0.999999999	0	1
119_5	10	SF	No			GO:0045638-negative regulation of myeloid cell differentiation	0	0.999999999	0	0.617183177
158_2	24	SF	No			GO:0008544-epidermis development	0	0.999999999	4	0.350793267
157_2	22	LIV	No			"GO:0006355-regulation of transcription, DNA-templated"	0	0.999999999	1	0.504677721
157_3	6	LIV	No			GO:0090398-cellular senescence	0	0.999999999	0	1
64_6	4	AAW	No			GO:0006281-DNA repair	0	0.999999999	0	1
158_3	5	SF	No			GO:0007264-small GTPase mediated signal transduction	0	0.999999999	0	1
62_5	3	IMA	No			GO:0048239-negative regulation of DNA recombination at telomere	0	0.999999999	0	1
56_7	9	SM	No			GO:0009954-proximal/distal pattern formation	0	0.999999999	0	0.610514142
24_8	2	VF	No			GO:2000045-regulation of G1/S transition of mitotic cell cycle	0	0.999999999	0	1
3_7	10	VF	No			GO:0030216-keratinocyte differentiation	0	0.999999999	0	0.617183177
3_8	2	VF	No			NA	0	0.999999999	0	1
158_4	3	SF	No			GO:0061418-regulation of transcription from RNA polymerase II promoter in response to hypoxia	0	0.999999999	0	1
161_1	17	SM	No			GO:0034242-negative regulation of syncytium formation by plasma membrane fusion	0	0.999999999	0	0.248441533
