# Supplementary material for: Network analysis of coronary artery disease risk genes elucidates disease mechanisms and druggable targets
Source: Sci Rep. 2018 Feb 21;8:3434. doi: 10.1038/s41598-018-20721-6 (PMC5821758; doi:10.1038/s41598-018-20721-6)
Supplement: Supplementary file 4 — Supplementary Table 3 [file 41598_2018_20721_MOESM4_ESM.xls]

## Sheet: Tabelle1
Supplementary Table 3. Characteristics of subnetwork modules containing CAD candidate genes. For each module, the number of nodes originating from the STAGE cross-tissue co-expression networks (3rd column), added by cataloguing the protein-protein interaction (PPI) data from ConsensusPathDB (4th column) and their ratio (5th column) are listed. Module GWAS hits (6th (P<5x10-8) and 7th column (FDR …
Module	#Genes_Module	#CoExGenes_Module	#PPIGenes_Module	Ratio_CoExGenes_Module	#GWAS_Hits_Module	GWAS_Hits_Module	#CoEx_GWAS_Hits_Module	CoEx_GWAS_Hits_Module
38_2	397	0	397	0	5	PLCG1;RRBP1;APOE;ING1;FN1	0
85_1	176	0	176	0	3	MAPK14;SHC1;TMED10	0
96_1	175	0	175	0	5	RELA;SMAD3;SMARCA4;CARM1;ZEB2	1	CDKN2B
74_2	127	0	127	0	6	SHC1;FN1;MAPK14;PLCG1;FURIN;FLT1	1	TBXAS1
20_2	75	0	75	0	1	DHX36	0
111_1	53	0	53	0	3	IGF1R;BCAR1;PLCG1	1	LDLR
45_3	46	0	46	0	0		0
136_4	45	0	45	0	4	PECAM1;PLCG1;BCAR1;FLT1	0
11_3	42	0	42	0	4	GGCX;COL4A2;COL4A1;PAPPA	0
123_1	39	0	39	0	0		0
59_4	38	0	38	0	0		0
59_3	31	0	31	0	1	LRP1	3	PECAM1;SCARB1;NOS3
64_1	30	0	30	0	0		0
51_4	26	0	26	0	1	ACVR2A	0
20_4	25	0	25	0	1	EDNRA	0
19_4	23	0	23	0	0		0
103_4	22	0	22	0	0		0
101_3	20	0	20	0	3	COL4A1;COL4A2;FN1	0
10_4	19	0	19	0	0		3	PRSS12;HLA-DQA1;FLT1
37_3	19	0	19	0	1	VAMP8	0
6_3	17	0	17	0	0		1	LIPA
79_4	16	0	16	0	1	APOE	0
19_3	16	0	16	0	0		0
150_5	15	0	15	0	0		0
10_3	15	0	15	0	1	PLG	0
31_4	15	0	15	0	0		0
51_5	14	0	14	0	0		0
99_4	13	0	13	0	0		0
17_3	12	0	12	0	1	LRP1	0
58_3	12	0	12	0	2	DSTN;SHC1	1	LPL
58_4	12	0	12	0	1	PIK3CG	0
156_4	11	0	11	0	0		5	TBX2;PECAM1;MRVI1;FLT1;EDNRA
10_5	11	0	11	0	0		1	KIAA1462
56_4	11	0	11	0	0		0
24_3	10	0	10	0	0		0
20_7	10	0	10	0	0		1	ADM
9_7	10	0	10	0	0		5	N4BP2L1;TBX2;KCNJ13;PEMT;FN1
56_5	10	0	10	0	1	ACVR2A	0
47_4	10	0	10	0	0		1	PECAM1
20_5	9	0	9	0	0		0
27_6	9	0	9	0	0		0
9_3	9	0	9	0	0		0
56_7	9	0	9	0	0		1	LPL
20_6	8	0	8	0	0		0
27_5	8	0	8	0	1	SKIV2L	0
93_4	8	0	8	0	0		0
38_4	8	0	8	0	0		1	ADM
31_3	8	0	8	0	0		0
24_4	7	0	7	0	0		0
21_3	7	0	7	0	0		0
86_4	7	0	7	0	0		0
64_4	7	0	7	0	0		0
18_9	7	0	7	0	0		1	CELSR2
18_6	7	0	7	0	0		0
18_5	7	0	7	0	0		0
17_4	7	0	7	0	0		1	AIF1
96_4	6	0	6	0	1	HNRNPUL1	0
5_3	6	0	6	0	0		0
18_4	6	0	6	0	1	COL4A1	0
56_6	6	0	6	0	0		0
17_6	6	0	6	0	0		0
24_7	5	0	5	0	0		1	MRAS
20_8	5	0	5	0	0		0
64_9	5	0	5	0	0		0
10_6	5	0	5	0	1	ACVR2A	0
1_5	5	0	5	0	1	ADM	1	TNF
43_6	5	0	5	0	0		0
17_5	5	0	5	0	0		0
87_3	5	0	5	0	0		0
87_4	5	0	5	0	0		0
103_5	5	0	5	0	0		0
105_5	5	0	5	0	0		0
59_5	4	0	4	0	0		0
9_8	4	0	4	0	0		1	CETP
90_5	4	0	4	0	0		0
45_6	4	0	4	0	0		0
6_5	4	0	4	0	0		0
3_5	4	0	4	0	0		6	APOB;IL6R;CUX2;ANGPTL4;SPRYD4;APOC1
64_6	4	0	4	0	0		0
93_5	4	0	4	0	0		5	PCCB;CENPW;CUX2;CDH13;TAGLN
45_5	4	0	4	0	0		0
9_6	4	0	4	0	0		0
9_4	4	0	4	0	1	PVRL2	0
56_11	4	0	4	0	0		0
19_5	4	0	4	0	0		0
38_5	4	0	4	0	1	PCMT1	5	TBX2;PECAM1;RRBP1;NOS3;CDH13
11_5	4	0	4	0	0		0
37_4	4	0	4	0	0		0
9_5	4	0	4	0	0		0
58_8	4	0	4	0	0		0
56_8	4	0	4	0	0		0
56_9	4	0	4	0	0		0
24_6	3	0	3	0	0		0
24_5	3	0	3	0	0		0
20_9	3	0	3	0	0		4	ABCG8;PLG;PCSK9;LPA
79_5	3	0	3	0	0		0
96_5	3	0	3	0	0		0
96_6	3	0	3	0	0		0
130_5	3	0	3	0	0		2	LPL;SPHKAP
59_6	3	0	3	0	0		0
21_4	3	0	3	0	0		0
27_7	3	0	3	0	0		2	CENPW;CDKN2A
27_8	3	0	3	0	0		0
27_9	3	0	3	0	0		0
111_4	3	0	3	0	0		0
58_5	3	0	3	0	0		0
64_8	3	0	3	0	0		0
64_7	3	0	3	0	0		0
64_5	3	0	3	0	0		0
92_4	3	0	3	0	0		0
43_7	3	0	3	0	0		0
18_8	3	0	3	0	0		5	VAMP8;TNF;COL4A2;PEMT;TAGLN
69_6	3	0	3	0	0		1	EDNRA
56_10	3	0	3	0	0		0
19_7	3	0	3	0	0		0
19_6	3	0	3	0	0		0
19_9	3	0	3	0	0		0
19_8	3	0	3	0	0		0
17_8	3	0	3	0	0		0
5_4	3	0	3	0	0		3	GUCY1A3;ITGB5;AGPAT1
37_6	3	0	3	0	0		0
37_5	3	0	3	0	0		0
10_7	3	0	3	0	0		0
58_9	3	0	3	0	0		0
18_7	3	0	3	0	0		0
85_4	3	0	3	0	0		1	APOB
105_6	3	0	3	0	0		0
58_6	3	0	3	0	0		0
51_6	3	0	3	0	0		0
17_7	3	0	3	0	0		0
3_6	3	0	3	0	0		4	CTSH;VAMP8;TBXAS1;AIF1
24_9	2	0	2	0	0		0
64_10	2	0	2	0	0		0
96_7	2	0	2	0	0		0
59_7	2	0	2	0	0		0
17_14	2	0	2	0	0		0
17_13	2	0	2	0	0		0
21_5	2	0	2	0	0		0
23_4	2	0	2	0	0		2	SCARB1;CETP
18_10	2	0	2	0	0		0
24_8	2	0	2	0	0		0
111_6	2	0	2	0	0		0
111_5	2	0	2	0	0		0
17_10	2	0	2	0	0		0
45_8	2	0	2	0	0		11	CALN1;PTPRT;MSL2;NDST3;PIK3CG;TLR10;ARHGAP15;COL4A1;RBMS2;TNS1;SLC22A3
45_7	2	0	2	0	0		0
24_11	2	0	2	0	0		0
24_10	2	0	2	0	0		3	PECAM1;MAP3K7CL;APOC1
40_5	2	0	2	0	0		0
9_9	2	0	2	0	0		0
1_7	2	0	2	0	0		0
1_6	2	0	2	0	0		0
31_5	2	0	2	0	0		0
58_10	2	0	2	0	0		1	CDKN2A
58_11	2	0	2	0	0		0
9_12	2	0	2	0	0		0
17_11	2	0	2	0	0		0
17_9	2	0	2	0	0		0
37_9	2	0	2	0	0		0
37_8	2	0	2	0	0		0
37_7	2	0	2	0	0		0
7_5	2	0	2	0	0		0
74_5	2	0	2	0	0		0
74_6	2	0	2	0	0		0
31_6	2	0	2	0	0		0
92_5	2	0	2	0	0		0
19_13	2	0	2	0	0		0
19_12	2	0	2	0	0		0
19_11	2	0	2	0	0		2	CELSR2;HLA-DQA1
19_10	2	0	2	0	0		0
36_6	2	0	2	0	0		0
36_7	2	0	2	0	0		0
19_14	2	0	2	0	0		0
51_7	2	0	2	0	0		0
9_13	2	0	2	0	0		0
9_11	2	0	2	0	0		2	CTSH;FAM19A2
9_10	2	0	2	0	0		0
17_1	707	1	706	0.00141443	10	PAN2;APOB;SHC1;FN1;SMAD3;MAPK14;PLCG1;RELA;IGF2R;SMARCA4	0
24_1	532	1	531	0.0018797	11	IGF1R;ITGB5;SHC1;FN1;PLCG1;IRS2;SMAD3;MAPK14;LDLR;RELA;FURIN	0
38_3	430	1	429	0.00232558	9	NOS3;SHC1;SMAD3;MAPK14;SKIV2L;SF3A1;RELA;SMARCA4;HNRNPUL1	0
59_1	310	1	309	0.00322581	10	ITGB5;STAT2;DAB2IP;SMAD3;MAPK14;PLCG1;RELA;SMARCA4;TAGLN2;SHC1	0
58_2	299	1	298	0.00334448	6	IGF1R;CDKN2A;MAPK14;TNF;RELA;TAGLN2	0
64_3	278	1	277	0.00359712	5	HDAC9;PLCG1;APOE;SHC1;PIK3CG	2	ARNTL;IL6R
56_2	241	1	240	0.00414938	5	VAMP8;TAGLN2;CAMK2G;TNF;FN1	0
93_2	207	1	206	0.00483092	6	SHC1;SMAD3;LPL;SF3A1;HLA-DQA1;HNRNPUL1	0
69_4	192	1	191	0.00520833	5	SMAD3;ZEB2;SMARCA4;CARM1;SF3A1	0
93_3	166	1	165	0.0060241	2	SKIV2L;FHL5	0
90_2	161	1	160	0.00621118	1	PPHLN1	0
98_3	151	1	150	0.00662252	3	DSTN;SF3A1;FN1	0
47_1	137	1	136	0.00729927	7	PECAM1;IGF1R;LRP1;SHC1;IRS2;TAGLN2;FURIN	0
87_1	136	1	135	0.00735294	2	RELA;SHC1	0
85_2	132	1	131	0.00757576	3	RELA;CARM1;SMAD3	0
86_2	112	1	111	0.00892857	2	RELA;TNF	0
69_3	110	1	109	0.00909091	1	RRBP1	1	NOS3
103_2	98	1	97	0.0102041	4	MAPK14;RELA;APOE;SHC1	14	CDKN2B;KCNJ13;MRVI1;PTPRT;EXOC6B;NDST3;SVEP1;DGKH;CDKN2B-AS1;LDLR;TEX41;SLC22A2;FHL5;TAGLN
105_3	91	1	90	0.010989	1	TAGLN2	0
98_1	85	1	84	0.0117647	4	MAPK14;SMARCA4;CARM1;SMAD3	0
150_1	74	1	73	0.0135135	2	CDKN2A;FN1	0
150_3	72	1	71	0.0138889	3	FHL5;ITGB5;SMAD3	0
123_4	70	1	69	0.0142857	3	HDAC9;SMARCA4;SMAD3	0
136_2	67	1	66	0.0149254	1	TMED10	0
90_1	65	1	64	0.0153846	1	SKIV2L	0
130_2	65	1	64	0.0153846	4	IGF1R;SHC1;IRS2;IL6R	0
103_1	56	1	55	0.0178571	1	PLCG1	0
156_2	45	1	44	0.0222222	2	ACVR2A;ASCC1	1	ANGPTL4
43_4	43	1	42	0.0232558	3	DAP3;APOB;SLC22A3	0
51_1	42	1	41	0.0238095	1	RAB5B	0
18_3	40	1	39	0.025	2	TAF1A;MSL2	0
156_1	38	1	37	0.0263158	1	SHC1	0
69_5	31	1	30	0.0322581	3	COL4A1;COL4A2;FN1	0
43_3	30	1	29	0.0333333	0		0
140_1	25	1	24	0.04	1	LDLR	1	TNF
84_5	20	1	19	0.05	2	SCARB1;APOC1	0
150_4	20	1	19	0.05	1	SLC22A5	2	CTSH;GNGT2
26_3	19	1	18	0.0526316	0		0
90_4	18	1	17	0.0555556	1	LPL	0
3_3	18	1	17	0.0555556	1	TAGLN	0
45_4	16	1	15	0.0625	0		0
77_3	15	1	14	0.0666667	0		0
112_5	14	1	13	0.0714286	0		1	LPA
43_5	13	1	12	0.0769231	0		0
97_4	13	1	12	0.0769231	0		0
27_4	12	1	11	0.0833333	0		0
36_3	12	1	11	0.0833333	0		0
140_5	12	1	11	0.0833333	1	SHC1	0
34_3	11	1	10	0.0909091	0		0
6_4	10	1	9	0.1	0		0
23_3	10	1	9	0.1	1	PAPPA	1	FAM177B
54_3	10	1	9	0.1	1	ACVR2A	1	CELSR2
36_4	9	1	8	0.111111	1	ADM	0
112_3	8	1	7	0.125	0		0
47_5	7	1	6	0.142857	0		0
36_5	6	1	5	0.166667	0		0
74_4	6	1	5	0.166667	1	ACVR2A	0
87_5	5	1	4	0.2	1	FN1	0
40_4	4	1	3	0.25	0		5	ARHGAP15;FAM19A2;C19orf38;TAGLN;SREBF1
1_4	4	1	3	0.25	0		0
105_4	4	1	3	0.25	0		0
58_7	4	1	3	0.25	0		0
3_4	3	1	2	0.333333	0		0
9_1	964	2	962	0.00207469	21	ARNTL;ACVR2A;CDKN2A;ITGB5;STAT2;CAMK2G;LDLR;PLCG1;SMAD3;MAPK14;DAP3;NOS3;SF3A1;SURF1;EDNRA;RELA;TMED10;SMARCA4;HLA-DQA1;SHC1;FURIN	0
18_2	848	2	846	0.00235849	20	PAN2;MRVI1;APOE;IGF1R;SHC1;LRP1;MLH3;CARM1;PDS5B;MAPK14;PLCG1;SKIV2L;SF3A1;RBMS2;PTRF;RELA;SMAD3;SMARCA4;ING1;HNRNPUL1	0
27_3	545	2	543	0.00366972	8	LRP1;HDAC9;PDS5B;SREBF1;PTRF;TAGLN2;FURIN;TMED10	0
37_2	515	2	513	0.0038835	13	LRP1;APOB;FN1;CAMK2G;MRAS;NOS3;MAPK14;LDLR;MAP1S;CS;RELA;TAGLN2;TNF	0
30_2	447	2	445	0.00447427	13	MARK4;IGF1R;APOE;ITGB5;PAN2;CAMK2G;DAB2IP;IRS2;SMAD3;MAPK14;PLCG1;LRP1;RELA	0
36_2	428	2	426	0.0046729	14	PLCG1;PPHLN1;IGF1R;NOS3;SHC1;FN1;MRAS;IRS2;SMAD3;MAPK14;GUCY1A3;SREBF1;RELA;FURIN	0
43_1	393	2	391	0.00508906	16	MARK4;NOS3;ITGB5;SHC1;FN1;CAMK2G;IRS2;SMAD3;MAPK14;DSTN;PLCG1;SREBF1;SF3A1;RELA;AIF1;TAGLN	0
51_3	372	2	370	0.00537634	9	LRP1;FN1;HDAC9;CAMK2G;CARM1;MAPK14;NOS3;RELA;FURIN	0
31_1	349	2	347	0.00573066	12	APOB;SHC1;SMAD3;MAPK14;SLC22A5;PLCG1;TNF;SF3A1;SURF1;SON;SMARCA4;HNRNPUL1	0
45_1	325	2	323	0.00615385	11	ARNTL;MARK4;TAF1A;APOE;IGF1R;CARM1;PDS5B;MAPK14;PLCG1;LPL;SMARCA4	0
79_3	209	2	207	0.00956938	7	IGF1R;SHC1;IRS2;MAPK14;PLCG1;BCAR1;TAGLN	0
92_3	159	2	157	0.0125786	6	CARM1;SMAD3;RELA;SMARCA4;HNRNPUL1;ZEB2	0
86_1	132	2	130	0.0151515	3	MAPK14;PLCG1;SHC1	0
56_3	129	2	127	0.0155039	5	HDAC9;MAPK14;IGF1R;CARM1;SMAD3	0
99_3	123	2	121	0.0162602	3	LRP1;SHC1;NOS3	0
111_2	117	2	115	0.017094	3	HDAC9;FGD5;SMAD3	9	APOE;APOB;LPAL2;UNC13A;PLG;LDLR;APOC1;CYP4F2;LPA
130_3	108	2	106	0.0185185	4	MAPK14;RELA;TNF;FN1	0
99_1	105	2	103	0.0190476	2	PARP12;ZEB2	0
105_2	88	2	86	0.0227273	4	MAPK14;RELA;PLCG1;SHC1	0
30_3	58	2	56	0.0344828	0		0
97_2	38	2	36	0.0526316	2	LDLR;APOB	0
40_2	22	2	20	0.0909091	0		0
140_4	18	2	16	0.111111	1	FN1	0
7_3	16	2	14	0.125	1	APOC1	0
74_3	9	2	7	0.222222	0		7	APOB;ABCG8;CELSR2;PLG;CUX2;CYP4F2;LPA
2_3	4	2	2	0.5	0		0
54_4	4	2	2	0.5	0		1	TNF
11_6	4	2	2	0.5	0		0
1_3	2	2	0	1	0		0
92_6	2	2	0	1	0		0
3_8	2	2	0	1	0		0
10_2	943	3	940	0.00318134	22	HDAC9;CARM1;SMAD3;MAPK14;PLCG1;IGF2R;SMARCA4;FURIN;ARNTL;PAN2;SF3A1;RELA;IGF1R;ITGB5;SHC1;CAMK2G;DSTN;SH2B3;CS;BCAR1;LRP1;FN1	0
19_1	859	3	856	0.00349243	14	CDKN2A;SHC1;HDAC9;CAMK2G;IRS2;PIK3CG;MAPK14;PLCG1;APOE;RELA;SMAD3;SMARCA4;HNRNPUL1;FLT1	0
21_1	856	3	853	0.00350467	11	IGF1R;STAT2;MLH3;PLCG1;SMAD3;MAPK14;DAP3;SREBF1;SF3A1;RELA;SMARCA4	3	SPHKAP;PVRL2;SREBF1
26_1	494	3	491	0.00607287	13	IGF1R;APOE;SHC1;SMARCA4;CAMK2G;IRS2;SMAD3;MAPK14;PLCG1;ATP2B1;RELA;BCAR1;FLT1	0
40_1	365	3	362	0.00821918	9	PPHLN1;SHC1;ZC3HC1;CAMK2G;SMAD3;MAPK14;IPO9;SMARCA4;FLT1	0
79_2	198	3	195	0.0151515	6	CARM1;SMAD3;RELA;SMARCA4;HNRNPUL1;ZEB2	0
96_3	154	3	151	0.0194805	3	PLCG1;BCAR1;SHC1	0
84_1	127	3	124	0.023622	7	APOE;APOB;ITGB5;PLCG1;MAPK14;LDLR;MAT2A	0
123_3	61	3	58	0.0491803	2	ARNTL;IL6R	0
101_2	59	3	56	0.0508475	3	PLCG1;LRP1;NOS3	0
112_1	46	3	43	0.0652174	6	PCSK9;APOB;MAPK14;LDLR;APOE;FLT1	1	ADM
97_1	40	3	37	0.075	1	SMAD3	1	CALN1
112_4	9	3	6	0.333333	0		0
11_4	3	3	0	1	0		0
5_2	1198	4	1194	0.0033389	27	SMAD3;MAPK14;PLCG1;ITGB5;IGF2R;SMARCA4;FLT1;ARNTL;PECAM1;APOE;MARK4;RELA;FURIN;IGF1R;DPYSL2;SHC1;CAMK2G;DAB2IP;LDLR;COL4A1;BCAR1;HNRNPUL1;LRP1;FN1;PLG;PTRF;HLA-DQA1	0
27_1	751	4	747	0.00532623	24	CARM1;SMAD3;MAPK14;ATP2B1;PLCG1;RBMS2;SMARCA4;FLT1;APOE;MLH3;GUCY1A3;RELA;PPHLN1;IGF1R;SHC1;MRAS;DAP3;CS;BCAR1;ING1;TAF1A;FN1;TNS1;IRS2	0
54_1	208	4	204	0.0192308	9	LRP1;SHC1;FN1;PLCG1;MAPK14;LDLR;COL4A2;COL4A1;FLT1	0
77_2	107	4	103	0.0373832	5	ACVR2A;IGF1R;ITGB5;PLCG1;IRS2	0
140_2	11	4	7	0.363636	0		0
6_1	1175	5	1170	0.00425532	24	CARM1;SMAD3;MAPK14;PLCG1;EDNRA;SMARCA4;ARNTL;PAN2;APOE;STAT2;PIK3CG;RELA;ACVR2A;ITGB5;SHC1;CAMK2G;LDLR;LPL;SH2B3;LRP1;FN1;SCARB1;PLG;ASCC1	3	VAMP8;TBXAS1;AIF1
34_2	332	5	327	0.0150602	7	IGF1R;FN1;SMAD3;MAPK14;SLC22A5;FHL5;SMARCA4	0
130_1	118	5	113	0.0423729	4	TBX2;SMARCA4;REST;SMAD3	0
84_3	63	5	58	0.0793651	3	GGCX;COL4A1;FN1	0
8_2	946	6	940	0.00634249	25	HDAC9;CARM1;SMAD3;MAPK14;PLCG1;EDNRA;SMARCA4;FURIN;PECAM1;APOE;APOB;RELA;CDKN2B;IGF1R;SHC1;RAB5B;TNF;FES;BCAR1;ING1;HNRNPUL1;LRP1;FN1;IRS2;HLA-DQA1	0
47_2	382	6	376	0.0157068	6	PAN2;ZC3HC1;CAMK2G;SREBF1;IPO9;SMARCA4	0
136_3	47	6	41	0.12766	1	CDKN2B	0
92_1	145	7	138	0.0482759	4	LDLR;LPL;SHC1;LRP1	2	VAMP8;TBXAS1
7_4	9	7	2	0.777778	0		0
101_4	7	7	0	1	0		0
20_1	880	8	872	0.00909091	20	PECAM1;IGF1R;APOE;STAT2;FN1;HDAC9;SMARCA4;IRS2;SMAD3;MAPK14;PLCG1;LRP1;SH2B3;FES;RELA;IGF2R;BCAR1;AIF1;SHC1;FLT1	0
23_2	433	8	425	0.0184758	12	APOE;FN1;CARM1;NOS3;SMAD3;MAPK14;LDLR;GGCX;COL4A2;COL4A1;ALDH5A1;RELA	0
69_2	261	8	253	0.0306513	6	PAN2;IGF1R;SHC1;MAPK14;TNF;RELA	0
84_4	33	8	25	0.242424	3	ANGPTL4;LPL;CETP	0
3_7	10	8	2	0.8	0		0
3_2	2514	13	2501	0.00517104	42	FLT1;ACVR2A;PCCB;PCMT1;CARM1;PDS5B;MAPK14;PLCG1;NOS3;EDNRA;SMARCA4;TMED10;PAN2;APOE;APOB;RRBP1;PIK3CG;MARK4;HDAC9;TAGLN2;RELA;FURIN;PPHLN1;IGF1R;CDKN2A;SHC1;CAMK2G;DAB2IP;MAP1S;FES;COL4A1;SMAD3;BCAR1;ING1;HNRNPUL1;FN1;VAMP8;ACOX1;IRS2;LPL;SREBF1;TNF	0
123_2	37	14	23	0.378378	0		1	CTSH
7_2	907	15	892	0.016538	23	GGCX;MSL2;CARM1;SMAD3;MAPK14;PLCG1;ITGB5;SMARCA4;APOE;RELA;IGF1R;MAT2A;SHC1;CAMK2G;LDLR;TNF;COL4A2;COL4A1;ZEB2;TAF1A;FN1;SCARB1;IRS2	0
11_1	807	15	792	0.0185874	20	PAN2;APOE;MAT2A;SHC1;NOS3;SCARB1;CAMK2G;LDLR;CARM1;PLCG1;SMAD3;MAPK14;DAP3;LPL;SF3A1;SLC22A3;ITGB5;RELA;ING1;FLT1	0
2_1	2950	16	2934	0.00542373	59	FLT1;SH2B3;PCCB;ITGB5;PCMT1;CARM1;PDS5B;MAPK14;PLCG1;NOS3;EDNRA;SMARCA4;TMED10;PECAM1;APOE;STAT2;ZC3HC1;ING1;MARK4;HDAC9;SKIV2L;SF3A1;RELA;FURIN;CNPY2;CDKN2B;PPHLN1;IGF1R;CDKN2A;MAT2A;SHC1;PAN2;CAMK2G;DAB2IP;MRAS;REST;DSTN;CUX2;LPL;COL4A2;CS;SMAD3;BCAR1;RRBP1;HNRNPUL1;ZEB2;TAF1A;LRP1;FN1;PARP12;IRS2;TAGLN2;MAP1S;FES;PTRF;ATF6B;AIF1;TNF;ZNF827	1	LIPA
4_3	21	18	3	0.857143	0		0
140_3	20	19	1	0.95	1	LIPA	0
4_1	1422	21	1401	0.0147679	39	GGCX;IGF1R;HDAC9;CARM1;SMAD3;MAPK14;PLCG1;ITGB5;SMARCA4;FLT1;PECAM1;MARK4;SKIV2L;SF3A1;RELA;IREB2;CDKN2B;ACVR2A;MRVI1;NOS3;MAT2A;SHC1;RAB5B;CAMK2G;REST;DSTN;DAP3;LPL;COL4A2;COL4A1;HNRNPUL1;TAGLN;TBX2;LRP1;FN1;SCARB1;IRS2;TNF;AIF1	0
150_2	47	22	25	0.468085	0		1	CETP
156_3	39	22	17	0.564103	1	KIAA1462	0
130_4	34	22	12	0.647059	0		0
136_1	57	24	33	0.421053	1	TBXAS1	0
1_2	2158	29	2129	0.0134384	44	MSL2;HDAC9;CARM1;SMAD3;MAPK14;PLCG1;NOS3;EDNRA;SMARCA4;FURIN;ARNTL;PECAM1;APOE;APOB;PIK3CG;MARK4;SKIV2L;SF3A1;RELA;FLT1;TCF21;PPHLN1;IGF1R;CDKN2A;ITGB5;SHC1;PAN2;CAMK2G;CELSR2;REST;IL6R;DAP3;TNF;SH2B3;ATP2B1;BCAR1;ING1;HNRNPUL1;TBX2;TAF1A;LRP1;IRS2;ASCC1;HLA-DQA1	0
112_2	39	32	7	0.820513	1	CETP	0
101_1	56	34	22	0.607143	3	ADM;SVEP1;PAPPA	0
84_2	51	37	14	0.72549	0		0
111_3	70	39	31	0.557143	4	EDNRA;ADM;COL4A1;FN1	1	KCNK5
105_1	73	40	33	0.547945	3	VAMP8;TBXAS1;FN1	0
103_3	62	42	20	0.677419	4	VAMP8;TBXAS1;FN1;AIF1	0
92_2	73	44	29	0.60274	1	CDH13	0
97_3	55	44	11	0.8	1	MLH3	0
99_2	73	45	28	0.616438	1	LPL	0
98_2	100	47	53	0.47	2	CENPW;CDKN2A	0
96_2	94	47	47	0.5	2	APOE;MRAS	2	ADM;SVEP1
8_3	74	49	25	0.662162	0		0
87_2	73	50	23	0.684932	1	CALN1	0
93_1	115	53	62	0.46087	7	APOE;CETP;FN1;SCARB1;COL4A2;COL4A1;ITGB5	0
90_3	112	53	59	0.473214	3	LRP1;CELSR2;FN1	0
86_3	92	54	38	0.586957	5	CTSH;VAMP8;TBXAS1;FN1;AIF1	0
79_1	97	56	41	0.57732	2	CDH13;ADM	0
85_3	87	57	30	0.655172	2	ALDH5A1;ADM	0
69_1	112	60	52	0.535714	3	CTSH;EDNRA;GNGT2	6	APOB;PLG;CUX2;APOC1;CYP4F2;LPA
77_1	97	61	36	0.628866	2	SLC22A5;PVRL2	0
74_1	87	67	20	0.770115	1	PECAM1	0
64_2	133	77	56	0.578947	2	CDKN2A;FN1	0
59_2	122	81	41	0.663934	4	COL4A1;COL4A2;FN1;AIF1	0
58_1	121	85	36	0.702479	2	LPL;CETP	0
54_2	105	87	18	0.828571	2	ADM;PAPPA	0
56_1	139	90	49	0.647482	1	KCNK5	0
47_3	126	91	35	0.722222	4	GUCY1A3;SH3PXD2A;ITGB5;AGPAT1	0
51_2	162	95	67	0.58642	3	ATP2B1;GGCX;TMED10	0
45_2	164	98	66	0.597561	6	PECAM1;MAP3K7CL;LRP1;FN1;PVRL2;APOC1	1	FURIN
43_2	161	102	59	0.63354	4	SPHKAP;LPL;CETP;LRP1	1	ATP2B1
40_3	140	104	36	0.742857	3	CTSH;FAM19A2;FN1	0
38_1	224	116	108	0.517857	8	ARHGAP15;FAM19A2;LRP1;SREBF1;COL4A2;COL4A1;C19orf38;TAGLN	0
37_1	323	129	194	0.399381	9	PECAM1;IGF1R;APOE;SHC1;SCARB1;PIK3CG;PLCG1;ALDH5A1;BCAR1	0
36_1	195	131	64	0.671795	7	PECAM1;MRVI1;ZC3HC1;TBX2;EDNRA;HLA-DQA1;FLT1	0
34_1	169	132	37	0.781065	1	ADM	0
31_2	218	145	73	0.665138	3	CTSH;COL4A2;FN1	0
30_1	182	148	34	0.813187	1	CELSR2	0
27_2	250	152	98	0.608	7	PECAM1;CDH13;NOS3;TBX2;DSTN;COL4A1;RRBP1	0
26_2	204	161	43	0.789216	3	PECAM1;SCARB1;NOS3	1	CDKN2A
24_2	205	181	24	0.882927	3	PRSS12;HLA-DQA1;FLT1	0
23_1	206	183	23	0.88835	4	ABCG8;PLG;PCSK9;LPA	0
20_3	265	197	68	0.743396	1	LIPA	0
21_2	301	201	100	0.667774	9	CDH13;FN1;PCCB;CUX2;COL4A2;CENPW;ALDH5A1;TAGLN;FURIN	0
19_2	294	203	91	0.690476	6	LRP1;FN1;FAM177B;LPL;COL4A1;ADM	1	SLC22A5
18_1	260	206	54	0.792308	5	SPHKAP;ADM;PVRL2;FN1;SREBF1	2	FAM177B;MXRA7
17_2	271	210	61	0.774908	2	FAM177B;MXRA7	11	CDKN2B;LRP1;ITGB5;SVEP1;AGAP1;ANGPTL4;COL4A2;MXRA7;PTRF;ADM;DDAH2
11_2	279	229	50	0.820789	7	APOB;FN1;PLG;CUX2;APOC1;CYP4F2;LPA	0
10_1	325	256	69	0.787692	4	ADM;PVRL2;CELSR2;HLA-DQA1	0
8_1	291	269	22	0.924399	1	LPA	0
7_1	335	304	31	0.907463	8	APOB;ABCG8;CELSR2;PAPPA;PLG;CUX2;CYP4F2;LPA	0
9_2	438	312	126	0.712329	9	KCNJ13;PLG;PEMT;FN1;TBX2;N4BP2L1;COL4A2;COL4A1;ADM	1	ADM
6_2	376	317	59	0.843085	7	APOB;IL6R;CUX2;ANGPTL4;SPRYD4;APOC1;ADM	0
5_1	503	431	72	0.856859	7	CDH13;PEMT;VAMP8;TNF;COL4A2;ALDH5A1;TAGLN	0
4_2	525	458	67	0.872381	11	APOE;APOB;LPAL2;UNC13A;PLG;LDLR;APOC1;ALDH5A1;CYP4F2;LPA;SLC22A3	0
3_1	638	576	62	0.902821	11	CDKN2B;LRP1;ITGB5;SVEP1;AGAP1;ANGPTL4;COL4A2;MXRA7;PTRF;ADM;DDAH2	0
2_2	888	822	66	0.925676	13	PTPRT;CALN1;ARHGAP15;MSL2;NDST3;PIK3CG;TLR10;PVRL2;COL4A1;RBMS2;TNS1;FNDC3B;SLC22A3	0
1_1	1473	1354	119	0.919212	18	CDKN2B;KCNJ13;MRVI1;PTPRT;SLC22A2;FN1;EXOC6B;NDST3;SVEP1;TEX41;CDKN2B-AS1;LDLR;PVRL2;COL4A2;COL4A1;FHL5;TAGLN;DGKH	3	SCARB1;APOE;PIK3CG
17_12	2	0	2	0	0		0
140_6	3	1	2	0.333333	0		0
