# Supplementary material for: Network analysis of coronary artery disease risk genes elucidates disease mechanisms and druggable targets
Source: Sci Rep. 2018 Feb 21;8:3434. doi: 10.1038/s41598-018-20721-6 (PMC5821758; doi:10.1038/s41598-018-20721-6)
Supplement: Supplementary file 5 — Supplementary Table 4 [file 41598_2018_20721_MOESM5_ESM.xls]

## Sheet: Tabelle1
Supplementary Table 4. A one-by-one comparison between the module originating from the STAGE cross-tissue co-expression networks supplemented with protein-protein interactions (PPIs) from ConsensusPathDB (1st column) and modules originating solely from protein-protein interaction (PPI) data (2nd column). The number of nodes in the respective modules (3rd and 4th column, respectively), as well as …
STAGECoEx_PPI_Module	Tissue_PPI_Module	#Genes_STAGECoEx_PPI_Module	#Genes_Tissue_PPI_Module	#CommonGenes_STAGECoEx_PPI_Module_AND_Tissue_PPI_Module	CommonGenes_STAGECoEx_PPI_Module_AND_Tissue_PPI_Module	OverlapRatioGenes_STAGECoEx_PPI_Module_AND_Tissue_PPI_Module	OverlapRatioGenes_Tissue_PPI_Module_AND_STAGECoEx_PPI_Module	#GWAShits_STAGECoEx_PPI_Module	#GWAShits_Tissue_PPI_Module	#CommonGWAShits_STAGECoEx_PPI_Module_AND_Tissue_PPI_Module	CommonGWAShits_STAGECoEx_PPI_Module_AND_Tissue_PPI_Module	OverlapRatioGWAShits_STAGECoEx_PPI_Module_AND_Tissue_PPI_Module
9_7	IMA_27	10	11	10	TRAPPC2L;TRAPPC8;TRAPPC1;TRAPPC9;TRAPPC2;TRAPPC5;TRAPPC4;TRAPPC6A;TRAPPC6B;TRAPPC10	1	0.909091	0	0	0		0
9_7	VF_30	10	11	10	TRAPPC2L;TRAPPC8;TRAPPC1;TRAPPC9;TRAPPC2;TRAPPC5;TRAPPC4;TRAPPC6A;TRAPPC6B;TRAPPC10	1	0.909091	0	0	0		0
9_7	SM_24	10	11	10	TRAPPC2L;TRAPPC8;TRAPPC1;TRAPPC9;TRAPPC2;TRAPPC5;TRAPPC4;TRAPPC6A;TRAPPC6B;TRAPPC10	1	0.909091	0	0	0		0
9_7	WB_20	10	11	10	TRAPPC2L;TRAPPC8;TRAPPC1;TRAPPC9;TRAPPC2;TRAPPC5;TRAPPC4;TRAPPC6A;TRAPPC6B;TRAPPC10	1	0.909091	0	0	0		0
9_4	SF_43	4	5	4	PVRL1;TIGIT;PVR;PVRL2	1	0.8	1	1	1	PVRL2	1
17_9	LIV_32	2	3	2	SGCD;SGCB	1	0.666667	0	0	0		0
24_10	VF_39	2	4	2	DUOX1;TXNDC11	1	0.5	0	0	0		0
24_10	SF_40	2	4	2	DUOX1;TXNDC11	1	0.5	0	0	0		0
24_10	IMA_40	2	4	2	DUOX1;TXNDC11	1	0.5	0	0	0		0
18_8	VF_11	3	9	3	PTGDS;PTGER1;PTGER2	1	0.333333	0	0	0		0
19_14	LIV_22	2	10	2	TRAPPC3;TRAPPC2	1	0.2	0	0	0		0
40_5	LIV_7	2	11	2	FANCF;FANCL	1	0.181818	0	0	0		0
9_4	VF_5	4	22	4	PVRL1;TIGIT;PVR;PVRL2	1	0.181818	1	1	1	PVRL2	1
19_14	IMA_27	2	11	2	TRAPPC3;TRAPPC2	1	0.181818	0	0	0		0
19_14	VF_30	2	11	2	TRAPPC3;TRAPPC2	1	0.181818	0	0	0		0
19_14	SM_24	2	11	2	TRAPPC3;TRAPPC2	1	0.181818	0	0	0		0
19_14	WB_20	2	11	2	TRAPPC3;TRAPPC2	1	0.181818	0	0	0		0
9_11	VF_7	2	12	2	GYS1;GYG1	1	0.166667	0	0	0		0
9_7	SF_6	10	72	10	TRAPPC2L;TRAPPC8;TRAPPC1;TRAPPC9;TRAPPC2;TRAPPC5;TRAPPC4;TRAPPC6A;TRAPPC6B;TRAPPC10	1	0.138889	0	0	0		0
18_8	LIV_6	3	22	3	PTGDS;PTGER1;PTGER2	1	0.136364	0	0	0		0
64_6	SF_4	4	100	4	FANCG;FANCF;FANCE;FANCL	1	0.04	0	1	0		0
18_8	SF_5	3	86	3	PTGDS;PTGER1;PTGER2	1	0.0348837	0	0	0		0
18_8	IMA_5	3	93	3	PTGDS;PTGER1;PTGER2	1	0.0322581	0	1	0		0
17_9	SF_6	2	72	2	SGCD;SGCB	1	0.0277778	0	0	0		0
19_14	SF_6	2	72	2	TRAPPC3;TRAPPC2	1	0.0277778	0	0	0		0
18_8	WB_5	3	128	3	PTGDS;PTGER1;PTGER2	1	0.0234375	0	1	0		0
5_4	WB_5	3	128	3	C3;CFH;C5	1	0.0234375	0	1	0		0
19_12	SF_5	2	86	2	INPP5K;ARL6IP1	1	0.0232558	0	0	0		0
19_12	LIV_5	2	95	2	INPP5K;ARL6IP1	1	0.0210526	0	1	0		0
9_11	LIV_5	2	95	2	GYS1;GYG1	1	0.0210526	0	1	0		0
40_5	SF_4	2	100	2	FANCF;FANCL	1	0.02	0	1	0		0
24_11	WB_5	2	128	2	EFEMP2;FBLN5	1	0.015625	0	1	0		0
1_7	WB_5	2	128	2	PTX3;C1QA	1	0.015625	0	1	0		0
136_4	VF_1	45	3098	45	CSF2RB;MAP4K5;CRKL;ERBB3;SKAP2;KHDRBS1;IL6ST;PLCG2;PLCG1;RAPGEF1;DNM2;ABL1;EVL;ABL2;BCR;FLT1;PECAM1;WAS;PIK3CB;PTPN6;DOK2;DOK1;PIK3R2;PIK3R1;SH3KBP1;SRC;EGFR;FCGR2A;FASLG;LCP2;BCAR1;RASA1;TNK2;INPP5D;SOS1;VAV1;ABI1;PDCD6IP;CBL;KIT;WIPF1;CD2AP;ASAP1;PAK2;ADAM15	1	0.0145255	4	59	4	PECAM1;PLCG1;BCAR1;FLT1	1
10_4	VF_4	19	1419	19	MED29;MED16;MED20;MED23;MED22;MED25;MED24;MED27;MED26;MED10;MED11;MED12;MED1;MED14;MED15;MED4;MED17;MED8;MED7	1	0.0133897	0	24	0		0
136_4	SF_2	45	3766	45	CSF2RB;MAP4K5;CRKL;ERBB3;SKAP2;KHDRBS1;IL6ST;PLCG2;PLCG1;RAPGEF1;DNM2;ABL1;EVL;ABL2;BCR;FLT1;PECAM1;WAS;PIK3CB;PTPN6;DOK2;DOK1;PIK3R2;PIK3R1;SH3KBP1;SRC;EGFR;FCGR2A;FASLG;LCP2;BCAR1;RASA1;TNK2;INPP5D;SOS1;VAV1;ABI1;PDCD6IP;CBL;KIT;WIPF1;CD2AP;ASAP1;PAK2;ADAM15	1	0.011949	4	65	4	PECAM1;PLCG1;BCAR1;FLT1	1
27_9	AAW_5	3	256	3	IDH3A;IDH3B;IDH3G	1	0.0117188	0	2	0		0
10_4	WB_1	19	1631	19	MED29;MED16;MED20;MED23;MED22;MED25;MED24;MED27;MED26;MED10;MED11;MED12;MED1;MED14;MED15;MED4;MED17;MED8;MED7	1	0.0116493	0	20	0		0
99_4	WB_3	13	1171	13	EXOSC10;DIS3;DIS3L;SKIV2L2;EXOSC8;EXOSC9;ZC3HAV1;EXOSC2;EXOSC3;EXOSC1;EXOSC6;EXOSC4;EXOSC5	1	0.0111016	0	15	0		0
9_11	AAW_1	2	218	2	GYS1;GYG1	1	0.00917431	0	4	0		0
36_3	LIV_3	12	1493	12	ZNRF1;DTX3;NAMPT;UBE2L6;RNF144B;MARCH3;RNF144A;RNF220;PJA2;TIMM8A;RNF122;RNF19A	1	0.00803751	0	28	0		0
19_14	AAW_5	2	256	2	TRAPPC3;TRAPPC2	1	0.0078125	0	2	0		0
58_8	WB_4	4	563	4	NDUFV1;NDUFS3;NDUFS2;NDUFA5	1	0.0071048	0	5	0		0
10_4	IMA_1	19	2692	19	MED29;MED16;MED20;MED23;MED22;MED25;MED24;MED27;MED26;MED10;MED11;MED12;MED1;MED14;MED15;MED4;MED17;MED8;MED7	1	0.00705795	0	36	0		0
24_3	VF_4	10	1419	10	SFTPD;DCN;ELANE;C1QC;PTX3;VCAN;C1QB;C1S;C1R;SELP	1	0.00704722	0	24	0		0
10_4	SF_3	19	2865	19	MED29;MED16;MED20;MED23;MED22;MED25;MED24;MED27;MED26;MED10;MED11;MED12;MED1;MED14;MED15;MED4;MED17;MED8;MED7	1	0.00663176	0	42	0		0
6_3	AAW_3	17	2620	17	MDK;ELN;LTBP2;CCL5;CRELD2;IGFBP5;BGN;FBN1;NID1;CHRD;MFAP2;MMP9;SRGN;FBLN2;LOX;FBLN5;IGFBP7	1	0.00648855	0	51	0		0
99_4	SM_4	13	2114	13	EXOSC10;DIS3;DIS3L;SKIV2L2;EXOSC8;EXOSC9;ZC3HAV1;EXOSC2;EXOSC3;EXOSC1;EXOSC6;EXOSC4;EXOSC5	1	0.00614948	0	27	0		0
6_3	SF_3	17	2865	17	MDK;ELN;LTBP2;CCL5;CRELD2;IGFBP5;BGN;FBN1;NID1;CHRD;MFAP2;MMP9;SRGN;FBLN2;LOX;FBLN5;IGFBP7	1	0.00593368	0	42	0		0
99_4	LIV_4	13	2295	13	EXOSC10;DIS3;DIS3L;SKIV2L2;EXOSC8;EXOSC9;ZC3HAV1;EXOSC2;EXOSC3;EXOSC1;EXOSC6;EXOSC4;EXOSC5	1	0.00566449	0	34	0		0
45_4	VF_3	16	2839	16	FZR1;CDC16;CDC27;CDC26;ANAPC16;CDC23;ANAPC10;ANAPC13;TRIM33;PTTG1;DECR1;ANAPC2;ANAPC5;ANAPC4;ANAPC7;ANAPC11	1	0.00563579	0	33	0		0
47_4	LIV_1	10	1776	10	CD59;RGS10;GNB5;GCH1;GNB1;GNB2;GNG2;RGS19;GNAI2;GNAI3	1	0.00563063	0	32	0		0
45_4	SF_3	16	2865	16	FZR1;CDC16;CDC27;CDC26;ANAPC16;CDC23;ANAPC10;ANAPC13;TRIM33;PTTG1;DECR1;ANAPC2;ANAPC5;ANAPC4;ANAPC7;ANAPC11	1	0.00558464	0	42	0		0
99_4	AAW_2	13	2336	13	EXOSC10;DIS3;DIS3L;SKIV2L2;EXOSC8;EXOSC9;ZC3HAV1;EXOSC2;EXOSC3;EXOSC1;EXOSC6;EXOSC4;EXOSC5	1	0.00556507	0	35	0		0
20_8	VF_2	5	936	5	CD74;B2M;CD1D;HLA-E;HLA-F	1	0.00534188	0	9	0		0
27_9	WB_4	3	563	3	IDH3A;IDH3B;IDH3G	1	0.0053286	0	5	0		0
3_4	WB_4	3	563	3	ST3GAL2;ENO2;NAT9	1	0.0053286	0	5	0		0
10_5	SM_4	11	2114	11	TAF6;TAF5;TAF4;TAF3;TAF2;TAF9;TAF11;TAF10;TAF15;TAF9B;CPSF1	1	0.00520341	0	27	0		0
21_3	VF_4	7	1419	7	PDGFC;SERPINA5;KLKB1;PLAT;ST14;IGFBP7;HGF	1	0.00493305	0	24	0		0
18_6	VF_4	7	1419	7	BATF;CEBPG;FXYD3;CREB3;CREB3L3;CREB3L4;BATF3	1	0.00493305	0	24	0		0
17_4	VF_4	7	1419	7	FBN2;FBN1;MFAP2;IGFBP5;MYOC;LOX;FBLN5	1	0.00493305	0	24	0		0
97_4	IMA_1	13	2692	13	MDN1;SET;SIRT7;SUMO1;SUMO2;TEX10;PELP1;HDAC11;AR;SMARCAD1;MYC;SRP19;NOTCH1	1	0.00482912	0	36	0		0
99_4	IMA_1	13	2692	13	EXOSC10;DIS3;DIS3L;SKIV2L2;EXOSC8;EXOSC9;ZC3HAV1;EXOSC2;EXOSC3;EXOSC1;EXOSC6;EXOSC4;EXOSC5	1	0.00482912	0	36	0		0
99_4	VF_3	13	2839	13	EXOSC10;DIS3;DIS3L;SKIV2L2;EXOSC8;EXOSC9;ZC3HAV1;EXOSC2;EXOSC3;EXOSC1;EXOSC6;EXOSC4;EXOSC5	1	0.00457908	0	33	0		0
99_4	SF_3	13	2865	13	EXOSC10;DIS3;DIS3L;SKIV2L2;EXOSC8;EXOSC9;ZC3HAV1;EXOSC2;EXOSC3;EXOSC1;EXOSC6;EXOSC4;EXOSC5	1	0.00453752	0	42	0		0
112_5	VF_1	14	3098	14	CTLA4;PTPN11;AP1M1;FYN;LCK;AP2M1;STAT5B;STAT5A;CD247;JAK2;PIK3R2;PIK3R1;LYN;PPP2R5A	1	0.00451904	0	59	0		0
58_8	SF_1	4	933	4	NDUFV1;NDUFS3;NDUFS2;NDUFA5	1	0.00428725	0	12	0		0
58_8	VF_2	4	936	4	NDUFV1;NDUFS3;NDUFS2;NDUFA5	1	0.0042735	0	9	0		0
56_7	SM_4	9	2114	9	HOXD9;HOXB1;HOXA10;HOXA5;HOXA9;PBX2;PBX3;PKNOX1;PBX1	1	0.00425733	0	27	0		0
5_3	VF_4	6	1419	6	BMP1;TWSG1;ECM1;CHRD;LAMC2;LAMB3	1	0.00422833	0	24	0		0
17_6	VF_4	6	1419	6	BMP1;TWSG1;BGN;CHRD;COL1A1;HTRA1	1	0.00422833	0	24	0		0
54_3	SM_2	10	2403	10	ACVR2A;IGF1;ACVR1;FNTA;ACVR1B;INHBA;INHBB;RAP2A;IGFBP7;BMP2	1	0.00416146	1	49	1	ACVR2A	1
56_5	SM_2	10	2403	10	TGFBR3;TGFB1;TGFB3;ENG;ITGA5;ITGAV;VTN;FKBP1A;ACVR2A;TGFBR2	1	0.00416146	1	49	1	ACVR2A	1
47_4	SM_2	10	2403	10	CD59;RGS10;GNB5;GCH1;GNB1;GNB2;GNG2;RGS19;GNAI2;GNAI3	1	0.00416146	0	49	0		0
10_5	IMA_1	11	2692	11	TAF6;TAF5;TAF4;TAF3;TAF2;TAF9;TAF11;TAF10;TAF15;TAF9B;CPSF1	1	0.00408618	0	36	0		0
17_6	LIV_3	6	1493	6	BMP1;TWSG1;BGN;CHRD;COL1A1;HTRA1	1	0.00401875	0	28	0		0
31_4	SF_2	15	3766	15	BCAP31;ITGB2;CD63;CD81;VKORC1;CD82;PRKCE;KIT;HBEGF;MME;IGSF8;LYN;PTGFRN;CD46;CD19	1	0.00398301	0	65	0		0
10_5	SF_3	11	2865	11	TAF6;TAF5;TAF4;TAF3;TAF2;TAF9;TAF11;TAF10;TAF15;TAF9B;CPSF1	1	0.00383944	0	42	0		0
58_8	IMA_2	4	1042	4	NDUFV1;NDUFS3;NDUFS2;NDUFA5	1	0.00383877	0	13	0		0
20_7	AAW_3	10	2620	10	EFNB2;TGFBR3;SDC1;SDC2;SDC3;SDC4;CTSG;HGF;SDCBP;CADM1	1	0.00381679	0	51	0		0
9_3	SM_2	9	2403	9	MMP14;MMP15;TIMP4;TIMP3;TIMP2;TIMP1;EFEMP1;SPOCK1;LUM	1	0.00374532	0	49	0		0
36_4	SM_2	9	2403	9	CALCRL;NPPC;CMA1;ECE1;GNA11;EDN1;EDN3;ADM;EDNRB	1	0.00374532	1	49	1	ADM	1
112_5	SF_2	14	3766	14	CTLA4;PTPN11;AP1M1;FYN;LCK;AP2M1;STAT5B;STAT5A;CD247;JAK2;PIK3R2;PIK3R1;LYN;PPP2R5A	1	0.00371747	0	65	0		0
36_5	WB_1	6	1631	6	ZNF3;ZNF626;ID3;CNOT3;ZNF408;MLX	1	0.00367872	0	20	0		0
58_10	WB_4	2	563	2	FXN;SDHB	1	0.0035524	0	5	0		0
19_12	WB_4	2	563	2	INPP5K;ARL6IP1	1	0.0035524	0	5	0		0
87_5	VF_4	5	1419	5	HGF;LCN2;MMP2;FN1;MMP9	1	0.00352361	1	24	1	FN1	1
36_3	WB_2	12	3420	12	ZNRF1;DTX3;NAMPT;UBE2L6;RNF144B;MARCH3;RNF144A;RNF220;PJA2;TIMM8A;RNF122;RNF19A	1	0.00350877	0	57	0		0
24_3	SF_3	10	2865	10	SFTPD;DCN;ELANE;C1QC;PTX3;VCAN;C1QB;C1S;C1R;SELP	1	0.0034904	0	42	0		0
9_3	AAW_3	9	2620	9	MMP14;MMP15;TIMP4;TIMP3;TIMP2;TIMP1;EFEMP1;SPOCK1;LUM	1	0.00343511	0	51	0		0
40_4	WB_3	4	1171	4	HIST1H1D;LYAR;NOP56;SIRT7	1	0.00341588	0	15	0		0
87_5	LIV_3	5	1493	5	HGF;LCN2;MMP2;FN1;MMP9	1	0.00334896	1	28	1	FN1	1
56_7	IMA_1	9	2692	9	HOXD9;HOXB1;HOXA10;HOXA5;HOXA9;PBX2;PBX3;PKNOX1;PBX1	1	0.00334324	0	36	0		0
20_6	SM_2	8	2403	8	AQP1;VKORC1;JAM3;CREB3;PICK1;PLP2;F11R;PROCR	1	0.00332917	0	49	0		0
47_4	VF_1	10	3098	10	CD59;RGS10;GNB5;GCH1;GNB1;GNB2;GNG2;RGS19;GNAI2;GNAI3	1	0.00322789	0	59	0		0
3_4	SF_1	3	933	3	ST3GAL2;ENO2;NAT9	1	0.00321543	0	12	0		0
27_9	VF_2	3	936	3	IDH3A;IDH3B;IDH3G	1	0.00320513	0	9	0		0
3_4	VF_2	3	936	3	ST3GAL2;ENO2;NAT9	1	0.00320513	0	9	0		0
24_4	AAW_4	7	2197	7	STK36;BTRC;UBE2D1;HAND2;SUFU;PPP2R5D;HEY2	1	0.00318616	0	27	0		0
18_9	AAW_4	7	2197	7	TGFBR1;ACVRL1;ACVR1;ACVR1B;SMAD7;BMPR1A;BMPR1B	1	0.00318616	0	27	0		0
58_4	IMA_4	12	3813	12	KCNJ3;CD48;KCNJ5;GNB4;GNB1;GNG12;GNB2;GNG2;GNA11;PIK3CG;GNAI2;GNAI3	1	0.00314713	1	69	1	PIK3CG	1
47_4	WB_2	10	3420	10	CD59;RGS10;GNB5;GCH1;GNB1;GNB2;GNG2;RGS19;GNAI2;GNAI3	1	0.00292398	0	57	0		0
56_4	IMA_4	11	3813	11	SRC;DCTN1;NCK1;HDAC6;FYN;CNTNAP1;CLIP1;MTTP;TOM1L1;ABL1;MYD88	1	0.00288487	0	69	0		0
3_4	IMA_2	3	1042	3	ST3GAL2;ENO2;NAT9	1	0.00287908	0	13	0		0
36_5	SM_4	6	2114	6	ZNF3;ZNF626;ID3;CNOT3;ZNF408;MLX	1	0.00283822	0	27	0		0
9_8	VF_4	4	1419	4	LAMC2;COL5A2;LAMB3;BMP1	1	0.00281889	0	24	0		0
45_6	VF_4	4	1419	4	ST14;CTSB;PLAU;IGFBP7	1	0.00281889	0	24	0		0
3_5	VF_4	4	1419	4	LAMC2;LAMB3;LAMA3;ECM1	1	0.00281889	0	24	0		0
9_6	VF_4	4	1419	4	IGFBP2;NOV;IGF1;IGFBP6	1	0.00281889	0	24	0		0
1_4	VF_4	4	1419	4	MFAP5;MATN2;FBN2;MATN3	1	0.00281889	0	24	0		0
56_11	VF_4	4	1419	4	CREB3L3;CREB3L1;CREB3L4;NFIL3	1	0.00281889	0	24	0		0
11_5	VF_4	4	1419	4	HGF;CLEC3B;KLKB1;TFPI2	1	0.00281889	0	24	0		0
36_5	AAW_4	6	2197	6	ZNF3;ZNF626;ID3;CNOT3;ZNF408;MLX	1	0.002731	0	27	0		0
45_6	LIV_3	4	1493	4	ST14;CTSB;PLAU;IGFBP7	1	0.00267917	0	28	0		0
11_5	LIV_3	4	1493	4	HGF;CLEC3B;KLKB1;TFPI2	1	0.00267917	0	28	0		0
86_4	AAW_3	7	2620	7	CD74;HLA-DRA;CD63;CD82;HLA-DQB1;HLA-DPA1;MARCH1	1	0.00267176	0	51	0		0
18_5	AAW_3	7	2620	7	CD55;GNB5;GNAO1;GNB1;GNG2;GNAI3;GNAI1	1	0.00267176	0	51	0		0
17_4	AAW_3	7	2620	7	FBN2;FBN1;MFAP2;IGFBP5;MYOC;LOX;FBLN5	1	0.00267176	0	51	0		0
47_4	SF_2	10	3766	10	CD59;RGS10;GNB5;GCH1;GNB1;GNB2;GNG2;RGS19;GNAI2;GNAI3	1	0.00265534	0	65	0		0
10_6	LIV_2	5	1897	5	ACVR2A;ACVR2B;ACVR1B;ACVR1;INHBA	1	0.00263574	1	23	1	ACVR2A	1
47_4	IMA_4	10	3813	10	CD59;RGS10;GNB5;GCH1;GNB1;GNB2;GNG2;RGS19;GNAI2;GNAI3	1	0.00262261	0	69	0		0
18_4	SM_2	6	2403	6	DCN;TGFB2;TGFB3;THBS1;VEGFA;COL4A1	1	0.00249688	1	49	1	COL4A1	1
74_4	SM_2	6	2403	6	ACVR2A;ACVR1;ACVR1B;INHBA;INHBB;IGFBP7	1	0.00249688	1	49	1	ACVR2A	1
64_4	VF_3	7	2839	7	ORC4;ORC5;MCM6;MCM2;CDC45;CDC6;CDC7	1	0.00246566	0	33	0		0
64_4	SF_3	7	2865	7	ORC4;ORC5;MCM6;MCM2;CDC45;CDC6;CDC7	1	0.00244328	0	42	0		0
18_4	AAW_3	6	2620	6	DCN;TGFB2;TGFB3;THBS1;VEGFA;COL4A1	1	0.00229008	1	51	1	COL4A1	1
17_6	AAW_3	6	2620	6	BMP1;TWSG1;BGN;CHRD;COL1A1;HTRA1	1	0.00229008	0	51	0		0
64_9	AAW_4	5	2197	5	BCL2L1;BAD;BCL2;MCL1;BCL2A1	1	0.00227583	0	27	0		0
36_5	IMA_1	6	2692	6	ZNF3;ZNF626;ID3;CNOT3;ZNF408;MLX	1	0.00222883	0	36	0		0
17_6	IMA_1	6	2692	6	BMP1;TWSG1;BGN;CHRD;COL1A1;HTRA1	1	0.00222883	0	36	0		0
58_10	SF_1	2	933	2	FXN;SDHB	1	0.00214362	0	12	0		0
58_10	VF_2	2	936	2	FXN;SDHB	1	0.00213675	0	9	0		0
19_12	VF_2	2	936	2	INPP5K;ARL6IP1	1	0.00213675	0	9	0		0
36_6	VF_2	2	936	2	VPS11;STX6	1	0.00213675	0	9	0		0
36_7	VF_2	2	936	2	CD1D;LILRB2	1	0.00213675	0	9	0		0
19_8	VF_4	3	1419	3	CST3;CTSB;CTSS	1	0.00211416	0	24	0		0
5_4	VF_4	3	1419	3	C3;CFH;C5	1	0.00211416	0	24	0		0
37_5	VF_4	3	1419	3	CST3;SPHK1;CTSB	1	0.00211416	0	24	0		0
3_6	VF_4	3	1419	3	MSTN;WFIKKN2;WFIKKN1	1	0.00211416	0	24	0		0
56_11	LIV_2	4	1897	4	CREB3L3;CREB3L1;CREB3L4;NFIL3	1	0.00210859	0	23	0		0
5_3	SF_3	6	2865	6	BMP1;TWSG1;ECM1;CHRD;LAMC2;LAMB3	1	0.00209424	0	42	0		0
36_5	SF_3	6	2865	6	ZNF3;ZNF626;ID3;CNOT3;ZNF408;MLX	1	0.00209424	0	42	0		0
17_6	SF_3	6	2865	6	BMP1;TWSG1;BGN;CHRD;COL1A1;HTRA1	1	0.00209424	0	42	0		0
20_8	SM_2	5	2403	5	CD74;B2M;CD1D;HLA-E;HLA-F	1	0.00208073	0	49	0		0
10_6	SM_2	5	2403	5	ACVR2A;ACVR2B;ACVR1B;ACVR1;INHBA	1	0.00208073	1	49	1	ACVR2A	1
1_5	SM_2	5	2403	5	C3;ADM;CFH;C5;MASP1	1	0.00208073	1	49	1	ADM	1
105_5	SM_2	5	2403	5	RGS16;GNAI1;GNAI2;GNAI3;CD55	1	0.00208073	0	49	0		0
47_5	WB_2	7	3420	7	SYTL4;RAB27B;SYTL1;SYTL2;RPH3AL;UNC13D;RPH3A	1	0.00204678	0	57	0		0
86_4	WB_2	7	3420	7	CD74;HLA-DRA;CD63;CD82;HLA-DQB1;HLA-DPA1;MARCH1	1	0.00204678	0	57	0		0
20_9	LIV_3	3	1493	3	CYTH1;IPCEF1;CYTH2	1	0.00200938	0	28	0		0
21_4	LIV_3	3	1493	3	IGFBP2;TF;IGFBP6	1	0.00200938	0	28	0		0
27_8	LIV_3	3	1493	3	COPB2;COPG2;ARCN1	1	0.00200938	0	28	0		0
19_8	LIV_3	3	1493	3	CST3;CTSB;CTSS	1	0.00200938	0	28	0		0
5_4	LIV_3	3	1493	3	C3;CFH;C5	1	0.00200938	0	28	0		0
37_6	LIV_3	3	1493	3	RAB27A;MLPH;RAB10	1	0.00200938	0	28	0		0
10_7	LIV_3	3	1493	3	F8;ADAMTS13;PROC	1	0.00200938	0	28	0		0
18_7	LIV_3	3	1493	3	TF;IGFBP3;IGFBP6	1	0.00200938	0	28	0		0
58_10	IMA_2	2	1042	2	FXN;SDHB	1	0.00191939	0	13	0		0
20_8	AAW_3	5	2620	5	CD74;B2M;CD1D;HLA-E;HLA-F	1	0.0019084	0	51	0		0
1_5	AAW_3	5	2620	5	C3;ADM;CFH;C5;MASP1	1	0.0019084	1	51	1	ADM	1
87_3	AAW_3	5	2620	5	SH3D19;SH3GL1;AMPH;SYNJ1;DNM3	1	0.0019084	0	51	0		0
105_5	AAW_3	5	2620	5	RGS16;GNAI1;GNAI2;GNAI3;CD55	1	0.0019084	0	51	0		0
56_11	SM_4	4	2114	4	CREB3L3;CREB3L1;CREB3L4;NFIL3	1	0.00189215	0	27	0		0
43_6	SM_3	5	2686	5	BAP1;USP33;USP5;UCHL3;USP28	1	0.0018615	0	36	0		0
86_4	SF_2	7	3766	7	CD74;HLA-DRA;CD63;CD82;HLA-DQB1;HLA-DPA1;MARCH1	1	0.00185874	0	65	0		0
43_7	WB_1	3	1631	3	CEBPB;IL8;FOS	1	0.00183936	0	20	0		0
85_4	WB_1	3	1631	3	MCM6;MMS22L;MCM2	1	0.00183936	0	20	0		0
86_4	IMA_4	7	3813	7	CD74;HLA-DRA;CD63;CD82;HLA-DQB1;HLA-DPA1;MARCH1	1	0.00183582	0	69	0		0
18_9	IMA_4	7	3813	7	TGFBR1;ACVRL1;ACVR1;ACVR1B;SMAD7;BMPR1A;BMPR1B	1	0.00183582	0	69	0		0
64_6	AAW_4	4	2197	4	FANCG;FANCF;FANCE;FANCL	1	0.00182066	0	27	0		0
56_11	AAW_4	4	2197	4	CREB3L3;CREB3L1;CREB3L4;NFIL3	1	0.00182066	0	27	0		0
43_6	VF_3	5	2839	5	BAP1;USP33;USP5;UCHL3;USP28	1	0.00176118	0	33	0		0
24_7	SF_3	5	2865	5	PGF;VEGFA;NRP1;NRP2;VEGFB	1	0.0017452	0	42	0		0
40_4	LIV_4	4	2295	4	HIST1H1D;LYAR;NOP56;SIRT7	1	0.00174292	0	34	0		0
9_5	LIV_4	4	2295	4	ANXA11;STXBP2;STX4;SNAP23	1	0.00174292	0	34	0		0
58_8	LIV_4	4	2295	4	NDUFV1;NDUFS3;NDUFS2;NDUFA5	1	0.00174292	0	34	0		0
40_4	AAW_2	4	2336	4	HIST1H1D;LYAR;NOP56;SIRT7	1	0.00171233	0	35	0		0
58_8	AAW_2	4	2336	4	NDUFV1;NDUFS3;NDUFS2;NDUFA5	1	0.00171233	0	35	0		0
24_6	LIV_1	3	1776	3	PTPRF;PTPRS;PTPRA	1	0.00168919	0	32	0		0
58_5	LIV_1	3	1776	3	UTRN;SNTB2;SNTB1	1	0.00168919	0	32	0		0
64_5	LIV_1	3	1776	3	NCF2;CYBA;NCF4	1	0.00168919	0	32	0		0
17_7	LIV_1	3	1776	3	SVIL;P2RX7;ACTN4	1	0.00168919	0	32	0		0
59_5	SM_2	4	2403	4	CCL2;CCR3;DPP4;CCL5	1	0.00166459	0	49	0		0
6_5	SM_2	4	2403	4	GPC1;CD14;FST;FSTL1	1	0.00166459	0	49	0		0
45_5	SM_2	4	2403	4	MMP14;SDC1;EFNB2;MDK	1	0.00166459	0	49	0		0
9_6	SM_2	4	2403	4	IGFBP2;NOV;IGF1;IGFBP6	1	0.00166459	0	49	0		0
19_5	SM_2	4	2403	4	ABCD1;PEX19;ABCD3;F11R	1	0.00166459	0	49	0		0
58_8	SM_2	4	2403	4	NDUFV1;NDUFS3;NDUFS2;NDUFA5	1	0.00166459	0	49	0		0
24_7	VF_1	5	3098	5	PGF;VEGFA;NRP1;NRP2;VEGFB	1	0.00161394	0	59	0		0
64_9	VF_1	5	3098	5	BCL2L1;BAD;BCL2;MCL1;BCL2A1	1	0.00161394	0	59	0		0
10_6	VF_1	5	3098	5	ACVR2A;ACVR2B;ACVR1B;ACVR1;INHBA	1	0.00161394	1	59	1	ACVR2A	1
87_3	VF_1	5	3098	5	SH3D19;SH3GL1;AMPH;SYNJ1;DNM3	1	0.00161394	0	59	0		0
43_7	LIV_2	3	1897	3	CEBPB;IL8;FOS	1	0.00158144	0	23	0		0
56_10	LIV_2	3	1897	3	PARP1;PARP2;CENPB	1	0.00158144	0	23	0		0
45_6	AAW_3	4	2620	4	ST14;CTSB;PLAU;IGFBP7	1	0.00152672	0	51	0		0
6_5	AAW_3	4	2620	4	GPC1;CD14;FST;FSTL1	1	0.00152672	0	51	0		0
45_5	AAW_3	4	2620	4	MMP14;SDC1;EFNB2;MDK	1	0.00152672	0	51	0		0
9_6	AAW_3	4	2620	4	IGFBP2;NOV;IGF1;IGFBP6	1	0.00152672	0	51	0		0
1_4	AAW_3	4	2620	4	MFAP5;MATN2;FBN2;MATN3	1	0.00152672	0	51	0		0
11_5	AAW_3	4	2620	4	HGF;CLEC3B;KLKB1;TFPI2	1	0.00152672	0	51	0		0
56_8	AAW_3	4	2620	4	CAV1;CAV2;FLOT2;PROCR	1	0.00152672	0	51	0		0
56_9	SM_3	4	2686	4	ACTA2;TPM1;FSCN1;ZYX	1	0.0014892	0	36	0		0
40_4	IMA_1	4	2692	4	HIST1H1D;LYAR;NOP56;SIRT7	1	0.00148588	0	36	0		0
56_11	IMA_1	4	2692	4	CREB3L3;CREB3L1;CREB3L4;NFIL3	1	0.00148588	0	36	0		0
11_5	IMA_1	4	2692	4	HGF;CLEC3B;KLKB1;TFPI2	1	0.00148588	0	36	0		0
20_8	WB_2	5	3420	5	CD74;B2M;CD1D;HLA-E;HLA-F	1	0.00146199	0	57	0		0
64_9	WB_2	5	3420	5	BCL2L1;BAD;BCL2;MCL1;BCL2A1	1	0.00146199	0	57	0		0
56_10	SM_4	3	2114	3	PARP1;PARP2;CENPB	1	0.00141911	0	27	0		0
23_4	VF_4	2	1419	2	KLKB1;TFPI2	1	0.00140944	0	24	0		0
111_5	VF_4	2	1419	2	HMGB1;PLAT	1	0.00140944	0	24	0		0
24_11	VF_4	2	1419	2	EFEMP2;FBLN5	1	0.00140944	0	24	0		0
1_7	VF_4	2	1419	2	PTX3;C1QA	1	0.00140944	0	24	0		0
1_6	VF_4	2	1419	2	COL4A6;COL4A5	1	0.00140944	0	24	0		0
9_12	VF_4	2	1419	2	ZNF212;ZNF331	1	0.00140944	0	24	0		0
7_5	VF_4	2	1419	2	KLKB1;TFPI2	1	0.00140944	0	24	0		0
19_13	VF_4	2	1419	2	TLE2;PAX9	1	0.00140944	0	24	0		0
9_10	VF_4	2	1419	2	COL8A2;COL8A1	1	0.00140944	0	24	0		0
64_6	VF_3	4	2839	4	FANCG;FANCF;FANCE;FANCL	1	0.00140895	0	33	0		0
40_4	VF_3	4	2839	4	HIST1H1D;LYAR;NOP56;SIRT7	1	0.00140895	0	33	0		0
9_8	SF_3	4	2865	4	LAMC2;COL5A2;LAMB3;BMP1	1	0.00139616	0	42	0		0
3_5	SF_3	4	2865	4	LAMC2;LAMB3;LAMA3;ECM1	1	0.00139616	0	42	0		0
40_4	SF_3	4	2865	4	HIST1H1D;LYAR;NOP56;SIRT7	1	0.00139616	0	42	0		0
9_6	SF_3	4	2865	4	IGFBP2;NOV;IGF1;IGFBP6	1	0.00139616	0	42	0		0
56_11	SF_3	4	2865	4	CREB3L3;CREB3L1;CREB3L4;NFIL3	1	0.00139616	0	42	0		0
43_7	AAW_4	3	2197	3	CEBPB;IL8;FOS	1	0.0013655	0	27	0		0
96_7	LIV_3	2	1493	2	POMP;KIF1B	1	0.00133958	0	28	0		0
21_5	LIV_3	2	1493	2	RAB9A;PLIN3	1	0.00133958	0	28	0		0
23_4	LIV_3	2	1493	2	KLKB1;TFPI2	1	0.00133958	0	28	0		0
24_11	LIV_3	2	1493	2	EFEMP2;FBLN5	1	0.00133958	0	28	0		0
31_5	LIV_3	2	1493	2	COL18A1;GPC1	1	0.00133958	0	28	0		0
7_5	LIV_3	2	1493	2	KLKB1;TFPI2	1	0.00133958	0	28	0		0
74_5	LIV_3	2	1493	2	F8;ADAMTS13	1	0.00133958	0	28	0		0
31_6	LIV_3	2	1493	2	COL5A2;DDR1	1	0.00133958	0	28	0		0
36_7	LIV_3	2	1493	2	CD1D;LILRB2	1	0.00133958	0	28	0		0
64_9	SF_2	5	3766	5	BCL2L1;BAD;BCL2;MCL1;BCL2A1	1	0.00132767	0	65	0		0
10_6	SF_2	5	3766	5	ACVR2A;ACVR2B;ACVR1B;ACVR1;INHBA	1	0.00132767	1	65	1	ACVR2A	1
17_5	SF_2	5	3766	5	SPTA1;ABI1;DNMBP;APBB1;WASL	1	0.00132767	0	65	0		0
87_3	SF_2	5	3766	5	SH3D19;SH3GL1;AMPH;SYNJ1;DNM3	1	0.00132767	0	65	0		0
105_5	SF_2	5	3766	5	RGS16;GNAI1;GNAI2;GNAI3;CD55	1	0.00132767	0	65	0		0
20_8	IMA_4	5	3813	5	CD74;B2M;CD1D;HLA-E;HLA-F	1	0.0013113	0	69	0		0
64_9	IMA_4	5	3813	5	BCL2L1;BAD;BCL2;MCL1;BCL2A1	1	0.0013113	0	69	0		0
87_3	IMA_4	5	3813	5	SH3D19;SH3GL1;AMPH;SYNJ1;DNM3	1	0.0013113	0	69	0		0
105_5	IMA_4	5	3813	5	RGS16;GNAI1;GNAI2;GNAI3;CD55	1	0.0013113	0	69	0		0
6_5	VF_1	4	3098	4	GPC1;CD14;FST;FSTL1	1	0.00129116	0	59	0		0
45_5	VF_1	4	3098	4	MMP14;SDC1;EFNB2;MDK	1	0.00129116	0	59	0		0
56_9	VF_1	4	3098	4	ACTA2;TPM1;FSCN1;ZYX	1	0.00129116	0	59	0		0
27_8	AAW_2	3	2336	3	COPB2;COPG2;ARCN1	1	0.00128425	0	35	0		0
24_6	SM_2	3	2403	3	PTPRF;PTPRS;PTPRA	1	0.00124844	0	49	0		0
24_5	SM_2	3	2403	3	GNB2;ADCY2;GNAS	1	0.00124844	0	49	0		0
79_5	SM_2	3	2403	3	LASP1;ADCY7;PLSCR1	1	0.00124844	0	49	0		0
96_5	SM_2	3	2403	3	FHOD1;KIFAP3;RANBP2	1	0.00124844	0	49	0		0
21_4	SM_2	3	2403	3	IGFBP2;TF;IGFBP6	1	0.00124844	0	49	0		0
27_8	SM_2	3	2403	3	COPB2;COPG2;ARCN1	1	0.00124844	0	49	0		0
27_9	SM_2	3	2403	3	IDH3A;IDH3B;IDH3G	1	0.00124844	0	49	0		0
58_5	SM_2	3	2403	3	UTRN;SNTB2;SNTB1	1	0.00124844	0	49	0		0
69_6	SM_2	3	2403	3	SLPI;PLSCR4;PLSCR1	1	0.00124844	0	49	0		0
19_6	SM_2	3	2403	3	RABAC1;FAM160A2;PLEKHF2	1	0.00124844	0	49	0		0
19_8	SM_2	3	2403	3	CST3;CTSB;CTSS	1	0.00124844	0	49	0		0
5_4	SM_2	3	2403	3	C3;CFH;C5	1	0.00124844	0	49	0		0
37_6	SM_2	3	2403	3	RAB27A;MLPH;RAB10	1	0.00124844	0	49	0		0
18_7	SM_2	3	2403	3	TF;IGFBP3;IGFBP6	1	0.00124844	0	49	0		0
105_6	SM_2	3	2403	3	DPP4;IGFBP7;CCL5	1	0.00124844	0	49	0		0
3_6	SM_2	3	2403	3	MSTN;WFIKKN2;WFIKKN1	1	0.00124844	0	49	0		0
140_6	SM_2	3	2403	3	ITGB1;RELN;VLDLR	1	0.00124844	0	49	0		0
64_10	WB_1	2	1631	2	RBPJ;FHL1	1	0.00122624	0	20	0		0
9_12	WB_1	2	1631	2	ZNF212;ZNF331	1	0.00122624	0	20	0		0
9_5	WB_2	4	3420	4	ANXA11;STXBP2;STX4;SNAP23	1	0.00116959	0	57	0		0
24_6	AAW_3	3	2620	3	PTPRF;PTPRS;PTPRA	1	0.00114504	0	51	0		0
24_5	AAW_3	3	2620	3	GNB2;ADCY2;GNAS	1	0.00114504	0	51	0		0
20_9	AAW_3	3	2620	3	CYTH1;IPCEF1;CYTH2	1	0.00114504	0	51	0		0
79_5	AAW_3	3	2620	3	LASP1;ADCY7;PLSCR1	1	0.00114504	0	51	0		0
59_6	AAW_3	3	2620	3	ANXA11;HLA-DRB3;ATP1B1	1	0.00114504	0	51	0		0
21_4	AAW_3	3	2620	3	IGFBP2;TF;IGFBP6	1	0.00114504	0	51	0		0
58_5	AAW_3	3	2620	3	UTRN;SNTB2;SNTB1	1	0.00114504	0	51	0		0
64_7	AAW_3	3	2620	3	SNAP25;STX3;VAMP2	1	0.00114504	0	51	0		0
64_5	AAW_3	3	2620	3	NCF2;CYBA;NCF4	1	0.00114504	0	51	0		0
19_6	AAW_3	3	2620	3	RABAC1;FAM160A2;PLEKHF2	1	0.00114504	0	51	0		0
19_8	AAW_3	3	2620	3	CST3;CTSB;CTSS	1	0.00114504	0	51	0		0
17_8	AAW_3	3	2620	3	TPD52;TPD52L2;TPD52L1	1	0.00114504	0	51	0		0
5_4	AAW_3	3	2620	3	C3;CFH;C5	1	0.00114504	0	51	0		0
37_6	AAW_3	3	2620	3	RAB27A;MLPH;RAB10	1	0.00114504	0	51	0		0
18_7	AAW_3	3	2620	3	TF;IGFBP3;IGFBP6	1	0.00114504	0	51	0		0
58_6	AAW_3	3	2620	3	SYNJ2BP;RALBP1;REPS2	1	0.00114504	0	51	0		0
140_6	AAW_3	3	2620	3	ITGB1;RELN;VLDLR	1	0.00114504	0	51	0		0
59_7	LIV_1	2	1776	2	CD53;CD2	1	0.00112613	0	32	0		0
18_10	LIV_1	2	1776	2	ADRB1;DRD4	1	0.00112613	0	32	0		0
24_8	LIV_1	2	1776	2	TJP3;INADL	1	0.00112613	0	32	0		0
111_6	LIV_1	2	1776	2	IQCB1;SPATA24	1	0.00112613	0	32	0		0
17_10	LIV_1	2	1776	2	PTPRS;PTPRA	1	0.00112613	0	32	0		0
17_11	LIV_1	2	1776	2	FYB;WAS	1	0.00112613	0	32	0		0
37_8	LIV_1	2	1776	2	PDK1;PDK2	1	0.00112613	0	32	0		0
37_7	LIV_1	2	1776	2	TBXA2R;GNA11	1	0.00112613	0	32	0		0
19_10	LIV_1	2	1776	2	BAI1;INADL	1	0.00112613	0	32	0		0
9_13	LIV_1	2	1776	2	EFNB2;EPHB6	1	0.00112613	0	32	0		0
17_12	LIV_1	2	1776	2	GFRA1;NCAM1	1	0.00112613	0	32	0		0
59_6	SM_3	3	2686	3	ANXA11;HLA-DRB3;ATP1B1	1	0.0011169	0	36	0		0
51_6	SM_3	3	2686	3	GNS;MVD;GDA	1	0.0011169	0	36	0		0
3_4	SM_3	3	2686	3	ST3GAL2;ENO2;NAT9	1	0.0011169	0	36	0		0
27_7	IMA_1	3	2692	3	ZNF408;CCDC85B;LDOC1	1	0.00111441	0	36	0		0
56_10	IMA_1	3	2692	3	PARP1;PARP2;CENPB	1	0.00111441	0	36	0		0
5_4	IMA_1	3	2692	3	C3;CFH;C5	1	0.00111441	0	36	0		0
58_9	IMA_1	3	2692	3	NOP56;TAF9;NUFIP1	1	0.00111441	0	36	0		0
9_5	SF_2	4	3766	4	ANXA11;STXBP2;STX4;SNAP23	1	0.00106213	0	65	0		0
56_8	SF_2	4	3766	4	CAV1;CAV2;FLOT2;PROCR	1	0.00106213	0	65	0		0
56_9	SF_2	4	3766	4	ACTA2;TPM1;FSCN1;ZYX	1	0.00106213	0	65	0		0
56_10	VF_3	3	2839	3	PARP1;PARP2;CENPB	1	0.00105671	0	33	0		0
85_4	VF_3	3	2839	3	MCM6;MMS22L;MCM2	1	0.00105671	0	33	0		0
64_10	LIV_2	2	1897	2	RBPJ;FHL1	1	0.0010543	0	23	0		0
17_14	LIV_2	2	1897	2	TRIM27;USP7	1	0.0010543	0	23	0		0
58_11	LIV_2	2	1897	2	TRIM8;RAD18	1	0.0010543	0	23	0		0
9_12	LIV_2	2	1897	2	ZNF212;ZNF331	1	0.0010543	0	23	0		0
45_5	IMA_4	4	3813	4	MMP14;SDC1;EFNB2;MDK	1	0.00104904	0	69	0		0
9_5	IMA_4	4	3813	4	ANXA11;STXBP2;STX4;SNAP23	1	0.00104904	0	69	0		0
56_8	IMA_4	4	3813	4	CAV1;CAV2;FLOT2;PROCR	1	0.00104904	0	69	0		0
56_9	IMA_4	4	3813	4	ACTA2;TPM1;FSCN1;ZYX	1	0.00104904	0	69	0		0
27_7	SF_3	3	2865	3	ZNF408;CCDC85B;LDOC1	1	0.00104712	0	42	0		0
111_4	SF_3	3	2865	3	U2AF1;SRPK2;DBF4B	1	0.00104712	0	42	0		0
43_7	SF_3	3	2865	3	CEBPB;IL8;FOS	1	0.00104712	0	42	0		0
56_10	SF_3	3	2865	3	PARP1;PARP2;CENPB	1	0.00104712	0	42	0		0
5_4	SF_3	3	2865	3	C3;CFH;C5	1	0.00104712	0	42	0		0
58_9	SF_3	3	2865	3	NOP56;TAF9;NUFIP1	1	0.00104712	0	42	0		0
85_4	SF_3	3	2865	3	MCM6;MMS22L;MCM2	1	0.00104712	0	42	0		0
24_6	VF_1	3	3098	3	PTPRF;PTPRS;PTPRA	1	0.000968367	0	59	0		0
24_5	VF_1	3	3098	3	GNB2;ADCY2;GNAS	1	0.000968367	0	59	0		0
20_9	VF_1	3	3098	3	CYTH1;IPCEF1;CYTH2	1	0.000968367	0	59	0		0
79_5	VF_1	3	3098	3	LASP1;ADCY7;PLSCR1	1	0.000968367	0	59	0		0
59_6	VF_1	3	3098	3	ANXA11;HLA-DRB3;ATP1B1	1	0.000968367	0	59	0		0
58_5	VF_1	3	3098	3	UTRN;SNTB2;SNTB1	1	0.000968367	0	59	0		0
64_8	VF_1	3	3098	3	BDNF;NGFR;NTRK2	1	0.000968367	0	59	0		0
64_5	VF_1	3	3098	3	NCF2;CYBA;NCF4	1	0.000968367	0	59	0		0
19_7	VF_1	3	3098	3	SLC39A1;KCNAB1;KCNAB2	1	0.000968367	0	59	0		0
17_8	VF_1	3	3098	3	TPD52;TPD52L2;TPD52L1	1	0.000968367	0	59	0		0
58_6	VF_1	3	3098	3	SYNJ2BP;RALBP1;REPS2	1	0.000968367	0	59	0		0
51_6	VF_1	3	3098	3	GNS;MVD;GDA	1	0.000968367	0	59	0		0
17_7	VF_1	3	3098	3	SVIL;P2RX7;ACTN4	1	0.000968367	0	59	0		0
140_6	VF_1	3	3098	3	ITGB1;RELN;VLDLR	1	0.000968367	0	59	0		0
40_5	SM_4	2	2114	2	FANCF;FANCL	1	0.000946074	0	27	0		0
9_12	SM_4	2	2114	2	ZNF212;ZNF331	1	0.000946074	0	27	0		0
51_7	SM_4	2	2114	2	RXRB;RAB3GAP1	1	0.000946074	0	27	0		0
64_10	AAW_4	2	2197	2	RBPJ;FHL1	1	0.000910332	0	27	0		0
17_14	AAW_4	2	2197	2	TRIM27;USP7	1	0.000910332	0	27	0		0
40_5	AAW_4	2	2197	2	FANCF;FANCL	1	0.000910332	0	27	0		0
58_11	AAW_4	2	2197	2	TRIM8;RAD18	1	0.000910332	0	27	0		0
9_12	AAW_4	2	2197	2	ZNF212;ZNF331	1	0.000910332	0	27	0		0
37_8	AAW_4	2	2197	2	PDK1;PDK2	1	0.000910332	0	27	0		0
92_5	AAW_4	2	2197	2	NFATC4;PASK	1	0.000910332	0	27	0		0
79_5	WB_2	3	3420	3	LASP1;ADCY7;PLSCR1	1	0.000877193	0	57	0		0
59_6	WB_2	3	3420	3	ANXA11;HLA-DRB3;ATP1B1	1	0.000877193	0	57	0		0
27_8	WB_2	3	3420	3	COPB2;COPG2;ARCN1	1	0.000877193	0	57	0		0
64_5	WB_2	3	3420	3	NCF2;CYBA;NCF4	1	0.000877193	0	57	0		0
69_6	WB_2	3	3420	3	SLPI;PLSCR4;PLSCR1	1	0.000877193	0	57	0		0
19_6	WB_2	3	3420	3	RABAC1;FAM160A2;PLEKHF2	1	0.000877193	0	57	0		0
19_8	WB_2	3	3420	3	CST3;CTSB;CTSS	1	0.000877193	0	57	0		0
58_6	WB_2	3	3420	3	SYNJ2BP;RALBP1;REPS2	1	0.000877193	0	57	0		0
17_7	WB_2	3	3420	3	SVIL;P2RX7;ACTN4	1	0.000877193	0	57	0		0
58_10	LIV_4	2	2295	2	FXN;SDHB	1	0.00087146	0	34	0		0
36_6	LIV_4	2	2295	2	VPS11;STX6	1	0.00087146	0	34	0		0
58_10	AAW_2	2	2336	2	FXN;SDHB	1	0.000856164	0	35	0		0
64_10	SM_2	2	2403	2	RBPJ;FHL1	1	0.000832293	0	49	0		0
59_7	SM_2	2	2403	2	CD53;CD2	1	0.000832293	0	49	0		0
21_5	SM_2	2	2403	2	RAB9A;PLIN3	1	0.000832293	0	49	0		0
18_10	SM_2	2	2403	2	ADRB1;DRD4	1	0.000832293	0	49	0		0
24_8	SM_2	2	2403	2	TJP3;INADL	1	0.000832293	0	49	0		0
17_10	SM_2	2	2403	2	PTPRS;PTPRA	1	0.000832293	0	49	0		0
45_7	SM_2	2	2403	2	PLXND1;NRP1	1	0.000832293	0	49	0		0
24_11	SM_2	2	2403	2	EFEMP2;FBLN5	1	0.000832293	0	49	0		0
9_9	SM_2	2	2403	2	IL8;CCL5	1	0.000832293	0	49	0		0
1_6	SM_2	2	2403	2	COL4A6;COL4A5	1	0.000832293	0	49	0		0
31_5	SM_2	2	2403	2	COL18A1;GPC1	1	0.000832293	0	49	0		0
58_10	SM_2	2	2403	2	FXN;SDHB	1	0.000832293	0	49	0		0
17_9	SM_2	2	2403	2	SGCD;SGCB	1	0.000832293	0	49	0		0
37_7	SM_2	2	2403	2	TBXA2R;GNA11	1	0.000832293	0	49	0		0
74_5	SM_2	2	2403	2	F8;ADAMTS13	1	0.000832293	0	49	0		0
74_6	SM_2	2	2403	2	ROBO1;SLIT2	1	0.000832293	0	49	0		0
31_6	SM_2	2	2403	2	COL5A2;DDR1	1	0.000832293	0	49	0		0
19_12	SM_2	2	2403	2	INPP5K;ARL6IP1	1	0.000832293	0	49	0		0
19_10	SM_2	2	2403	2	BAI1;INADL	1	0.000832293	0	49	0		0
36_6	SM_2	2	2403	2	VPS11;STX6	1	0.000832293	0	49	0		0
36_7	SM_2	2	2403	2	CD1D;LILRB2	1	0.000832293	0	49	0		0
9_13	SM_2	2	2403	2	EFNB2;EPHB6	1	0.000832293	0	49	0		0
9_10	SM_2	2	2403	2	COL8A2;COL8A1	1	0.000832293	0	49	0		0
17_12	SM_2	2	2403	2	GFRA1;NCAM1	1	0.000832293	0	49	0		0
24_6	SF_2	3	3766	3	PTPRF;PTPRS;PTPRA	1	0.000796601	0	65	0		0
24_5	SF_2	3	3766	3	GNB2;ADCY2;GNAS	1	0.000796601	0	65	0		0
79_5	SF_2	3	3766	3	LASP1;ADCY7;PLSCR1	1	0.000796601	0	65	0		0
59_6	SF_2	3	3766	3	ANXA11;HLA-DRB3;ATP1B1	1	0.000796601	0	65	0		0
27_8	SF_2	3	3766	3	COPB2;COPG2;ARCN1	1	0.000796601	0	65	0		0
58_5	SF_2	3	3766	3	UTRN;SNTB2;SNTB1	1	0.000796601	0	65	0		0
64_5	SF_2	3	3766	3	NCF2;CYBA;NCF4	1	0.000796601	0	65	0		0
19_6	SF_2	3	3766	3	RABAC1;FAM160A2;PLEKHF2	1	0.000796601	0	65	0		0
19_8	SF_2	3	3766	3	CST3;CTSB;CTSS	1	0.000796601	0	65	0		0
37_6	SF_2	3	3766	3	RAB27A;MLPH;RAB10	1	0.000796601	0	65	0		0
37_5	SF_2	3	3766	3	CST3;SPHK1;CTSB	1	0.000796601	0	65	0		0
58_6	SF_2	3	3766	3	SYNJ2BP;RALBP1;REPS2	1	0.000796601	0	65	0		0
51_6	SF_2	3	3766	3	GNS;MVD;GDA	1	0.000796601	0	65	0		0
140_6	SF_2	3	3766	3	ITGB1;RELN;VLDLR	1	0.000796601	0	65	0		0
24_6	IMA_4	3	3813	3	PTPRF;PTPRS;PTPRA	1	0.000786782	0	69	0		0
24_5	IMA_4	3	3813	3	GNB2;ADCY2;GNAS	1	0.000786782	0	69	0		0
20_9	IMA_4	3	3813	3	CYTH1;IPCEF1;CYTH2	1	0.000786782	0	69	0		0
79_5	IMA_4	3	3813	3	LASP1;ADCY7;PLSCR1	1	0.000786782	0	69	0		0
59_6	IMA_4	3	3813	3	ANXA11;HLA-DRB3;ATP1B1	1	0.000786782	0	69	0		0
21_4	IMA_4	3	3813	3	IGFBP2;TF;IGFBP6	1	0.000786782	0	69	0		0
27_8	IMA_4	3	3813	3	COPB2;COPG2;ARCN1	1	0.000786782	0	69	0		0
58_5	IMA_4	3	3813	3	UTRN;SNTB2;SNTB1	1	0.000786782	0	69	0		0
64_8	IMA_4	3	3813	3	BDNF;NGFR;NTRK2	1	0.000786782	0	69	0		0
64_7	IMA_4	3	3813	3	SNAP25;STX3;VAMP2	1	0.000786782	0	69	0		0
64_5	IMA_4	3	3813	3	NCF2;CYBA;NCF4	1	0.000786782	0	69	0		0
69_6	IMA_4	3	3813	3	SLPI;PLSCR4;PLSCR1	1	0.000786782	0	69	0		0
19_7	IMA_4	3	3813	3	SLC39A1;KCNAB1;KCNAB2	1	0.000786782	0	69	0		0
19_6	IMA_4	3	3813	3	RABAC1;FAM160A2;PLEKHF2	1	0.000786782	0	69	0		0
19_8	IMA_4	3	3813	3	CST3;CTSB;CTSS	1	0.000786782	0	69	0		0
37_6	IMA_4	3	3813	3	RAB27A;MLPH;RAB10	1	0.000786782	0	69	0		0
37_5	IMA_4	3	3813	3	CST3;SPHK1;CTSB	1	0.000786782	0	69	0		0
58_6	IMA_4	3	3813	3	SYNJ2BP;RALBP1;REPS2	1	0.000786782	0	69	0		0
140_6	IMA_4	3	3813	3	ITGB1;RELN;VLDLR	1	0.000786782	0	69	0		0
59_7	AAW_3	2	2620	2	CD53;CD2	1	0.000763359	0	51	0		0
17_13	AAW_3	2	2620	2	PRKCE;CNN1	1	0.000763359	0	51	0		0
21_5	AAW_3	2	2620	2	RAB9A;PLIN3	1	0.000763359	0	51	0		0
23_4	AAW_3	2	2620	2	KLKB1;TFPI2	1	0.000763359	0	51	0		0
24_8	AAW_3	2	2620	2	TJP3;INADL	1	0.000763359	0	51	0		0
17_10	AAW_3	2	2620	2	PTPRS;PTPRA	1	0.000763359	0	51	0		0
45_8	AAW_3	2	2620	2	BDNF;NGF	1	0.000763359	0	51	0		0
45_7	AAW_3	2	2620	2	PLXND1;NRP1	1	0.000763359	0	51	0		0
24_11	AAW_3	2	2620	2	EFEMP2;FBLN5	1	0.000763359	0	51	0		0
1_7	AAW_3	2	2620	2	PTX3;C1QA	1	0.000763359	0	51	0		0
1_6	AAW_3	2	2620	2	COL4A6;COL4A5	1	0.000763359	0	51	0		0
31_5	AAW_3	2	2620	2	COL18A1;GPC1	1	0.000763359	0	51	0		0
17_11	AAW_3	2	2620	2	FYB;WAS	1	0.000763359	0	51	0		0
17_9	AAW_3	2	2620	2	SGCD;SGCB	1	0.000763359	0	51	0		0
37_7	AAW_3	2	2620	2	TBXA2R;GNA11	1	0.000763359	0	51	0		0
7_5	AAW_3	2	2620	2	KLKB1;TFPI2	1	0.000763359	0	51	0		0
74_5	AAW_3	2	2620	2	F8;ADAMTS13	1	0.000763359	0	51	0		0
74_6	AAW_3	2	2620	2	ROBO1;SLIT2	1	0.000763359	0	51	0		0
31_6	AAW_3	2	2620	2	COL5A2;DDR1	1	0.000763359	0	51	0		0
19_11	AAW_3	2	2620	2	ATP13A2;LAMP1	1	0.000763359	0	51	0		0
19_10	AAW_3	2	2620	2	BAI1;INADL	1	0.000763359	0	51	0		0
36_6	AAW_3	2	2620	2	VPS11;STX6	1	0.000763359	0	51	0		0
36_7	AAW_3	2	2620	2	CD1D;LILRB2	1	0.000763359	0	51	0		0
9_13	AAW_3	2	2620	2	EFNB2;EPHB6	1	0.000763359	0	51	0		0
9_10	AAW_3	2	2620	2	COL8A2;COL8A1	1	0.000763359	0	51	0		0
17_12	AAW_3	2	2620	2	GFRA1;NCAM1	1	0.000763359	0	51	0		0
17_14	SM_3	2	2686	2	TRIM27;USP7	1	0.000744602	0	36	0		0
17_13	SM_3	2	2686	2	PRKCE;CNN1	1	0.000744602	0	36	0		0
9_11	SM_3	2	2686	2	GYS1;GYG1	1	0.000744602	0	36	0		0
64_10	IMA_1	2	2692	2	RBPJ;FHL1	1	0.000742942	0	36	0		0
17_14	IMA_1	2	2692	2	TRIM27;USP7	1	0.000742942	0	36	0		0
23_4	IMA_1	2	2692	2	KLKB1;TFPI2	1	0.000742942	0	36	0		0
111_5	IMA_1	2	2692	2	HMGB1;PLAT	1	0.000742942	0	36	0		0
24_11	IMA_1	2	2692	2	EFEMP2;FBLN5	1	0.000742942	0	36	0		0
1_7	IMA_1	2	2692	2	PTX3;C1QA	1	0.000742942	0	36	0		0
1_6	IMA_1	2	2692	2	COL4A6;COL4A5	1	0.000742942	0	36	0		0
31_5	IMA_1	2	2692	2	COL18A1;GPC1	1	0.000742942	0	36	0		0
58_11	IMA_1	2	2692	2	TRIM8;RAD18	1	0.000742942	0	36	0		0
9_12	IMA_1	2	2692	2	ZNF212;ZNF331	1	0.000742942	0	36	0		0
7_5	IMA_1	2	2692	2	KLKB1;TFPI2	1	0.000742942	0	36	0		0
19_13	IMA_1	2	2692	2	TLE2;PAX9	1	0.000742942	0	36	0		0
9_10	IMA_1	2	2692	2	COL8A2;COL8A1	1	0.000742942	0	36	0		0
17_14	VF_3	2	2839	2	TRIM27;USP7	1	0.000704473	0	33	0		0
40_5	VF_3	2	2839	2	FANCF;FANCL	1	0.000704473	0	33	0		0
58_11	VF_3	2	2839	2	TRIM8;RAD18	1	0.000704473	0	33	0		0
37_9	VF_3	2	2839	2	APPBP2;MLLT3	1	0.000704473	0	33	0		0
64_10	SF_3	2	2865	2	RBPJ;FHL1	1	0.00069808	0	42	0		0
17_14	SF_3	2	2865	2	TRIM27;USP7	1	0.00069808	0	42	0		0
23_4	SF_3	2	2865	2	KLKB1;TFPI2	1	0.00069808	0	42	0		0
111_5	SF_3	2	2865	2	HMGB1;PLAT	1	0.00069808	0	42	0		0
24_11	SF_3	2	2865	2	EFEMP2;FBLN5	1	0.00069808	0	42	0		0
9_9	SF_3	2	2865	2	IL8;CCL5	1	0.00069808	0	42	0		0
1_7	SF_3	2	2865	2	PTX3;C1QA	1	0.00069808	0	42	0		0
1_6	SF_3	2	2865	2	COL4A6;COL4A5	1	0.00069808	0	42	0		0
31_5	SF_3	2	2865	2	COL18A1;GPC1	1	0.00069808	0	42	0		0
9_12	SF_3	2	2865	2	ZNF212;ZNF331	1	0.00069808	0	42	0		0
37_9	SF_3	2	2865	2	APPBP2;MLLT3	1	0.00069808	0	42	0		0
7_5	SF_3	2	2865	2	KLKB1;TFPI2	1	0.00069808	0	42	0		0
31_6	SF_3	2	2865	2	COL5A2;DDR1	1	0.00069808	0	42	0		0
9_10	SF_3	2	2865	2	COL8A2;COL8A1	1	0.00069808	0	42	0		0
24_9	VF_1	2	3098	2	IL12RB1;IL12RB2	1	0.000645578	0	59	0		0
59_7	VF_1	2	3098	2	CD53;CD2	1	0.000645578	0	59	0		0
17_13	VF_1	2	3098	2	PRKCE;CNN1	1	0.000645578	0	59	0		0
18_10	VF_1	2	3098	2	ADRB1;DRD4	1	0.000645578	0	59	0		0
24_8	VF_1	2	3098	2	TJP3;INADL	1	0.000645578	0	59	0		0
111_6	VF_1	2	3098	2	IQCB1;SPATA24	1	0.000645578	0	59	0		0
17_10	VF_1	2	3098	2	PTPRS;PTPRA	1	0.000645578	0	59	0		0
45_8	VF_1	2	3098	2	BDNF;NGF	1	0.000645578	0	59	0		0
45_7	VF_1	2	3098	2	PLXND1;NRP1	1	0.000645578	0	59	0		0
9_9	VF_1	2	3098	2	IL8;CCL5	1	0.000645578	0	59	0		0
17_11	VF_1	2	3098	2	FYB;WAS	1	0.000645578	0	59	0		0
17_9	VF_1	2	3098	2	SGCD;SGCB	1	0.000645578	0	59	0		0
37_8	VF_1	2	3098	2	PDK1;PDK2	1	0.000645578	0	59	0		0
37_7	VF_1	2	3098	2	TBXA2R;GNA11	1	0.000645578	0	59	0		0
74_5	VF_1	2	3098	2	F8;ADAMTS13	1	0.000645578	0	59	0		0
74_6	VF_1	2	3098	2	ROBO1;SLIT2	1	0.000645578	0	59	0		0
19_10	VF_1	2	3098	2	BAI1;INADL	1	0.000645578	0	59	0		0
9_13	VF_1	2	3098	2	EFNB2;EPHB6	1	0.000645578	0	59	0		0
17_12	VF_1	2	3098	2	GFRA1;NCAM1	1	0.000645578	0	59	0		0
59_7	WB_2	2	3420	2	CD53;CD2	1	0.000584795	0	57	0		0
18_10	WB_2	2	3420	2	ADRB1;DRD4	1	0.000584795	0	57	0		0
24_8	WB_2	2	3420	2	TJP3;INADL	1	0.000584795	0	57	0		0
17_10	WB_2	2	3420	2	PTPRS;PTPRA	1	0.000584795	0	57	0		0
17_11	WB_2	2	3420	2	FYB;WAS	1	0.000584795	0	57	0		0
19_11	WB_2	2	3420	2	ATP13A2;LAMP1	1	0.000584795	0	57	0		0
19_10	WB_2	2	3420	2	BAI1;INADL	1	0.000584795	0	57	0		0
36_6	WB_2	2	3420	2	VPS11;STX6	1	0.000584795	0	57	0		0
36_7	WB_2	2	3420	2	CD1D;LILRB2	1	0.000584795	0	57	0		0
9_11	WB_2	2	3420	2	GYS1;GYG1	1	0.000584795	0	57	0		0
24_9	SF_2	2	3766	2	IL12RB1;IL12RB2	1	0.000531067	0	65	0		0
59_7	SF_2	2	3766	2	CD53;CD2	1	0.000531067	0	65	0		0
17_13	SF_2	2	3766	2	PRKCE;CNN1	1	0.000531067	0	65	0		0
18_10	SF_2	2	3766	2	ADRB1;DRD4	1	0.000531067	0	65	0		0
24_8	SF_2	2	3766	2	TJP3;INADL	1	0.000531067	0	65	0		0
111_6	SF_2	2	3766	2	IQCB1;SPATA24	1	0.000531067	0	65	0		0
17_10	SF_2	2	3766	2	PTPRS;PTPRA	1	0.000531067	0	65	0		0
17_11	SF_2	2	3766	2	FYB;WAS	1	0.000531067	0	65	0		0
37_7	SF_2	2	3766	2	TBXA2R;GNA11	1	0.000531067	0	65	0		0
74_5	SF_2	2	3766	2	F8;ADAMTS13	1	0.000531067	0	65	0		0
19_11	SF_2	2	3766	2	ATP13A2;LAMP1	1	0.000531067	0	65	0		0
19_10	SF_2	2	3766	2	BAI1;INADL	1	0.000531067	0	65	0		0
36_6	SF_2	2	3766	2	VPS11;STX6	1	0.000531067	0	65	0		0
9_13	SF_2	2	3766	2	EFNB2;EPHB6	1	0.000531067	0	65	0		0
9_11	SF_2	2	3766	2	GYS1;GYG1	1	0.000531067	0	65	0		0
17_12	SF_2	2	3766	2	GFRA1;NCAM1	1	0.000531067	0	65	0		0
59_7	IMA_4	2	3813	2	CD53;CD2	1	0.000524521	0	69	0		0
17_13	IMA_4	2	3813	2	PRKCE;CNN1	1	0.000524521	0	69	0		0
18_10	IMA_4	2	3813	2	ADRB1;DRD4	1	0.000524521	0	69	0		0
24_8	IMA_4	2	3813	2	TJP3;INADL	1	0.000524521	0	69	0		0
17_10	IMA_4	2	3813	2	PTPRS;PTPRA	1	0.000524521	0	69	0		0
45_8	IMA_4	2	3813	2	BDNF;NGF	1	0.000524521	0	69	0		0
9_9	IMA_4	2	3813	2	IL8;CCL5	1	0.000524521	0	69	0		0
17_11	IMA_4	2	3813	2	FYB;WAS	1	0.000524521	0	69	0		0
17_9	IMA_4	2	3813	2	SGCD;SGCB	1	0.000524521	0	69	0		0
37_7	IMA_4	2	3813	2	TBXA2R;GNA11	1	0.000524521	0	69	0		0
74_5	IMA_4	2	3813	2	F8;ADAMTS13	1	0.000524521	0	69	0		0
74_6	IMA_4	2	3813	2	ROBO1;SLIT2	1	0.000524521	0	69	0		0
19_12	IMA_4	2	3813	2	INPP5K;ARL6IP1	1	0.000524521	0	69	0		0
19_11	IMA_4	2	3813	2	ATP13A2;LAMP1	1	0.000524521	0	69	0		0
19_10	IMA_4	2	3813	2	BAI1;INADL	1	0.000524521	0	69	0		0
36_6	IMA_4	2	3813	2	VPS11;STX6	1	0.000524521	0	69	0		0
36_7	IMA_4	2	3813	2	CD1D;LILRB2	1	0.000524521	0	69	0		0
9_13	IMA_4	2	3813	2	EFNB2;EPHB6	1	0.000524521	0	69	0		0
9_11	IMA_4	2	3813	2	GYS1;GYG1	1	0.000524521	0	69	0		0
17_12	IMA_4	2	3813	2	GFRA1;NCAM1	1	0.000524521	0	69	0		0
130_2	SF_2	65	3766	63	ACADVL;GHR;FYN;MAP2K1;IL6ST;LEPROT;PTK2B;PTK2;IRS2;MAP2K5;ABL1;AXL;GNAI1;STAT3;STAT1;IRS1;S1PR1;IL12RB2;CSF1R;PLSCR1;MAP3K4;FGFR3;GNB2L1;MAPK3;JAK2;JAK1;YWHAB;PIK3R3;LYN;YAP1;SH3KBP1;ERBB2;ERBB3;IGF1R;SHC1;YWHAG;CXCR4;PRKCD;LEPR;BAX;CSF3R;RASA1;IL6R;PTPN6;CSF1;EPOR;CASP7;IL2RB;SOCS3;SOCS2;VAV1;PTPN11;IRF8;INSR;CBL;ADAM9;MAP2K2;GRB2;IL15;PDPK1;PPP3CB;LCK;CDC42	0.969231	0.0167286	4	65	4	IGF1R;SHC1;IRS2;IL6R	1
20_2	SM_3	75	2686	72	RPS13;RPS11;RPS10;MOV10;RPS16;RPL23A;RPL9;RPL6;RPLP2;RPL27A;RPS18;RPS19;IFIH1;RPS7;RPS6;RPS5;RPL37A;RPS3;RPS2;DHX36;RPS8;RPL29;RPS27L;DHX58;EIF3A;RPS14;NOP56;RPL22;FAM129B;EIF2AK2;RPL4;RPS26;RPS27;RPS24;RPL5;RPS23;RPS20;RPS25;RPLP1;SLC25A5;RPL35A;RPL14;RPL15;ATG12;RPL17;RPL10;RPL11;RPL12;RPL13;RPS4X;BLVRB;RPS27A;RPL18;RPL19;RPL28;VPS35;RPL38;RPLP0;RPL35;RPL32;PIK3C2A;RPL30;RPL31;MRPL43;RPL36;RPS2…	0.96	0.0268057	1	36	1	DHX36	1
20_4	AAW_3	25	2620	24	CD55;GNAO1;CD59;C5AR1;EDNRA;GNAI2;GNAI3;GNAI1;ADRA2A;GNB4;RGS4;KALRN;ATP6V0D1;TBXA2R;FPR1;GNB1;PTPRU;GDI1;NAGK;PLEKHG2;RGS14;RGS16;CD14;GNA11	0.96	0.00916031	1	51	1	EDNRA	1
19_4	SM_1	23	318	22	RPP30;PSMD6;PSMD1;PSMD3;PSMA2;PSMA6;PSMA7;PSMA5;PSMC1;ATP6V0D1;PSMC3;PSMC4;PSMC6;POMP;PSME1;PSMD14;PSMD12;PSMB7;PSMB6;PSMB4;PSMB2;PSMB1	0.956522	0.0691824	0	4	0		0
19_4	LIV_3	23	1493	22	FBXO11;PSMD1;PSMD3;PSMA2;PSMA6;PSMA7;PSMA5;PSMC1;ATP6V0D1;PSMC3;PSMC4;PSMC6;PSMD6;POMP;PSME1;PSMD14;PSMD12;PSMB7;PSMB6;PSMB4;PSMB2;PSMB1	0.956522	0.0147354	0	28	0		0
19_4	VF_3	23	2839	22	RPP30;FBXO11;PSMD1;PSMD3;PSMA2;PSMA6;PSMA7;PSMA5;PSMC1;PSMC3;PSMC4;PSMC6;PSMD6;POMP;PSME1;PSMD14;PSMD12;PSMB7;PSMB6;PSMB4;PSMB2;PSMB1	0.956522	0.00774921	0	33	0		0
136_4	IMA_4	45	3813	43	CSF2RB;MAP4K5;CRKL;ERBB3;SKAP2;KHDRBS1;IL6ST;PLCG2;PLCG1;RAPGEF1;DNM2;ABL1;EVL;ABL2;BCR;FLT1;PECAM1;WAS;PIK3CB;PTPN6;DOK2;DOK1;PIK3R2;PIK3R1;SH3KBP1;SRC;FCGR2A;LCP2;BCAR1;RASA1;TNK2;INPP5D;SOS1;VAV1;ABI1;PDCD6IP;CBL;KIT;WIPF1;CD2AP;ASAP1;PAK2;ADAM15	0.955556	0.0112772	4	69	4	PECAM1;PLCG1;BCAR1;FLT1	1
130_2	VF_1	65	3098	62	PTK2;GHR;FYN;INSR;IL6ST;LEPROT;MAP2K1;IRS2;MAP2K5;ABL1;AXL;GNAI1;STAT3;STAT1;IRS1;S1PR1;IL12RB2;CSF1R;PLSCR1;MAP3K4;FGFR3;GNB2L1;MAPK3;JAK2;JAK1;YWHAB;PIK3R3;LYN;SH3KBP1;ERBB2;ERBB3;IGF1R;SHC1;YWHAG;CXCR4;PRKCD;LEPR;BAX;CSF3R;RASA1;IL6R;PTPN6;CSF1;EPOR;CASP7;IL2RB;SOCS3;SOCS2;VAV1;PTPN11;IRF8;CCR1;PTK2B;CBL;ADAM9;MAP2K2;GRB2;IL15;PDPK1;PPP3CB;LCK;CDC42	0.953846	0.0200129	4	59	4	IGF1R;SHC1;IRS2;IL6R	1
101_3	SM_2	20	2403	19	CCL2;PDGFB;ELN;LAMA5;FN1;VCAN;COL4A5;FBN1;COL4A6;SPARC;COL4A4;COL4A3;COL4A2;COL4A1;NID1;MYOC;FBLN1;GRN;PRELP	0.95	0.00790678	3	49	3	FN1;COL4A2;COL4A1	1
101_3	AAW_3	20	2620	19	PDGFB;ELN;LAMA5;FN1;ACAN;VCAN;COL4A5;FBN1;COL4A6;SPARC;COL4A4;COL4A3;COL4A2;COL4A1;NID1;MYOC;FBLN1;GRN;PRELP	0.95	0.00725191	3	51	3	FN1;COL4A2;COL4A1	1
101_3	IMA_1	20	2692	19	PDGFB;ELN;LAMA5;FN1;ACAN;VCAN;COL4A5;FBN1;COL4A6;SPARC;COL4A4;COL4A3;COL4A2;COL4A1;NID1;MYOC;FBLN1;GRN;PRELP	0.95	0.00705795	3	36	3	FN1;COL4A2;COL4A1	1
10_4	LIV_2	19	1897	18	MED29;MED16;MED20;MED23;MED22;MED25;MED24;MED27;MED10;MED11;MED12;MED1;MED14;MED15;MED4;MED17;MED8;MED7	0.947368	0.00948867	0	23	0		0
10_4	SM_4	19	2114	18	MED29;MED16;MED20;MED23;MED22;MED25;MED24;MED27;MED10;MED11;MED12;MED1;MED14;MED15;MED4;MED17;MED8;MED7	0.947368	0.00851466	0	27	0		0
10_4	AAW_4	19	2197	18	MED29;MED16;MED20;MED23;MED22;MED25;MED24;MED27;MED10;MED11;MED12;MED1;MED14;MED15;MED4;MED17;MED8;MED7	0.947368	0.00819299	0	27	0		0
26_3	VF_3	19	2839	18	C19orf40;ZBED1;C17orf70;ERCC1;ERCC4;RTN2;APITD1;FAN1;FANCF;FANCE;STRA13;FANCD2;POLN;FANCM;FANCL;TOP3A;XRCC3;FANCG	0.947368	0.00634026	0	33	0		0
37_3	IMA_4	19	3813	18	IL18;EFNB1;GRIA2;VAMP8;STX3;SDC3;SDC4;PICK1;STX7;SDCBP;SDC2;CASK;NAPA;SDC1;GRIA3;CADM1;FGF2;NSF	0.947368	0.00472069	1	69	1	VAMP8	1
111_1	SF_2	53	3766	50	PTK2;EVL;EGFR;TRAF2;RAP1A;GAB1;TNFRSF10C;PLCG1;ARRB2;IKBKG;ARRB1;CRK;EDNRB;STAM;GNAI2;CAV1;BIN1;TMEM11;STAT1;FAS;HSP90AA1;HSP90AB1;HSPD1;FADD;GRIN1;PHKG2;KDR;ERBB2;SRC;IGF1R;RAC1;FAF1;GNB1;PTPN21;SEC24C;FLNA;RHOA;BCAR1;ITK;ACTN1;TNFRSF1B;CASP3;APP;STAT5A;GGA2;GNA11;APC;PAK1;BTK;CDC42	0.943396	0.0132767	3	65	3	IGF1R;BCAR1;PLCG1	1
45_4	WB_1	16	1631	15	FZR1;CDC16;CDC27;CDC26;ANAPC16;CDC23;ANAPC10;ANAPC13;TRIM33;PTTG1;ANAPC2;ANAPC5;ANAPC4;ANAPC7;ANAPC11	0.9375	0.00919681	0	20	0		0
45_4	LIV_2	16	1897	15	CDC16;CDC27;ANAPC11;FZR1;CDC23;ANAPC10;ANAPC13;TRIM33;CDC26;PTTG1;DECR1;ANAPC2;ANAPC5;ANAPC4;ANAPC7	0.9375	0.00790722	0	23	0		0
45_4	SM_4	16	2114	15	FZR1;CDC16;TRIM33;ANAPC11;ANAPC16;CDC23;ANAPC10;ANAPC13;CDC26;PTTG1;DECR1;ANAPC2;ANAPC5;ANAPC4;ANAPC7	0.9375	0.00709555	0	27	0		0
45_4	AAW_4	16	2197	15	FZR1;CDC16;CDC27;CDC26;ANAPC16;CDC23;ANAPC10;ANAPC13;TRIM33;PTTG1;ANAPC2;ANAPC5;ANAPC4;ANAPC7;ANAPC11	0.9375	0.00682749	0	27	0		0
79_4	SM_2	16	2403	15	TIAM1;TGFB2;APOE;SDC4;CFH;ANXA6;ALB;PRNP;PDGFB;A2M;ADRB1;KIFAP3;GIPC1;PPP1R9B;FGF2	0.9375	0.0062422	1	49	1	APOE	1
19_3	SM_2	16	2403	15	STX1A;KCNJ11;CD63;SNAP23;STX3;CD82;VKORC1;STX4;CD36;STX6;VAPB;ABCC9;HLA-DMB;CD9;HLA-DMA	0.9375	0.0062422	0	49	0		0
19_3	AAW_3	16	2620	15	KCNJ11;CD63;SNAP23;STX3;CD82;VKORC1;STX4;CD36;STX6;SYP;VAPB;ABCC9;HLA-DMB;CD9;HLA-DMA	0.9375	0.00572519	0	51	0		0
45_4	IMA_1	16	2692	15	FZR1;CDC16;CDC27;CDC26;ANAPC16;CDC23;ANAPC10;ANAPC13;TRIM33;PTTG1;ANAPC2;ANAPC5;ANAPC4;ANAPC7;ANAPC11	0.9375	0.00557207	0	36	0		0
69_5	SM_2	31	2403	29	TGFB1;TGFB2;TIMP3;TIMP2;TIMP1;VCAN;BGN;SRGN;DCN;THBS2;THBS1;TFPI;SURF4;ELN;COL18A1;P4HB;COL1A1;FBN1;COL4A6;COL4A5;COL4A4;COL4A3;COL4A2;COL4A1;ECM1;SCUBE3;FN1;COL1A2;MMP9	0.935484	0.0120682	3	49	3	FN1;COL4A2;COL4A1	1
69_5	AAW_3	31	2620	29	TGFB1;TGFB2;TIMP3;TIMP2;TIMP1;VCAN;BGN;SRGN;DCN;THBS2;THBS1;TFPI;ELN;COL18A1;COL1A1;FBN1;COL4A6;COL4A5;COL4A4;COL4A3;COL4A2;COL4A1;ECM1;SCUBE3;FN1;COL1A2;BTC;MMP9;HAPLN1	0.935484	0.0110687	3	51	3	FN1;COL4A2;COL4A1	1
136_4	LIV_1	45	1776	42	CSF2RB;MAP4K5;CRKL;SKAP2;KHDRBS1;IL6ST;PLCG2;PLCG1;RAPGEF1;DNM2;ABL1;EVL;ABL2;BCR;FLT1;PECAM1;WAS;PTPN6;DOK2;DOK1;PIK3R2;PIK3R1;SH3KBP1;ERBB3;EGFR;FCGR2A;FASLG;LCP2;BCAR1;RASA1;TNK2;SOS1;VAV1;ABI1;PDCD6IP;CBL;KIT;WIPF1;CD2AP;ASAP1;PAK2;ADAM15	0.933333	0.0236486	4	32	4	PECAM1;PLCG1;BCAR1;FLT1	1
10_3	LIV_3	15	1493	14	DCN;FBLN2;NGF;MATN2;ELN;COL1A1;COL4A5;PLG;F2R;NID1;COL1A2;TFPI;MMP9;SERPINE2	0.933333	0.00937709	1	28	1	PLG	1
31_4	VF_1	15	3098	14	BCAP31;ITGB2;CD63;CD81;CD82;PRKCE;KIT;HBEGF;MME;IGSF8;LYN;PTGFRN;CD46;CD19	0.933333	0.00451904	0	59	0		0
150_5	SF_2	15	3766	14	PLCB1;PLCB2;GNAQ;ANXA7;GJA1;PRKCA;HGS;GNG12;GRK6;ADRB2;PRKACA;GNA11;NFKB1;ADRBK1	0.933333	0.00371747	0	65	0		0
150_5	IMA_4	15	3813	14	PLCB1;PLCB2;GNAQ;ANXA7;GJA1;PRKCA;HGS;GNG12;GRK6;ADRB2;PRKACA;GNA11;NFKB1;ADRBK1	0.933333	0.00367165	0	69	0		0
31_4	IMA_4	15	3813	14	BCAP31;ITGB2;CD63;CD81;CD82;PRKCE;KIT;HBEGF;MME;IGSF8;LYN;PTGFRN;CD46;CD19	0.933333	0.00367165	0	69	0		0
103_1	VF_1	56	3098	52	CD53;PTK2;CD72;SRC;DOCK2;FCGR3A;CD244;PLCG2;PLCG1;CD28;CBL;CD2;SEMA4D;YES1;DEF6;FYN;SOCS3;RASA1;GRAP2;ZAP70;PIK3R1;ARHGDIA;LYN;BLNK;CBLB;ITGB2;CD44;CXCR4;LY96;WAS;PTPN6;CASP3;CASP4;TNFRSF1B;SOS1;PLD2;CD5;SYK;CASP1;CSF1;ITGAV;PAK1;TLR2;F2R;CD247;PTPRC;FLOT1;TLR4;LAT;LCK;PAK2;CDC42	0.928571	0.016785	1	59	1	PLCG1	1
103_1	SF_2	56	3766	52	CD53;PTK2;CD72;CD55;DOCK2;FCGR3A;CD244;PLCG2;PLCG1;CD28;CBL;CD2;SEMA4D;YES1;DEF6;FYN;SOCS3;RASA1;GRAP2;ZAP70;PIK3R1;ARHGDIA;LYN;BLNK;CBLB;ITGB2;CD44;CXCR4;SRC;LY96;WAS;PTPN6;CASP3;CASP4;TNFRSF1B;SOS1;PLD2;CD5;SYK;CASP1;CSF1;ITGAV;PAK1;TLR2;CD247;PTPRC;FLOT1;TLR4;LAT;LCK;PAK2;CDC42	0.928571	0.0138078	1	65	1	PLCG1	1
103_1	IMA_4	56	3813	52	CD53;PTK2;CD55;DOCK2;FCGR3A;CD244;PLCG2;PLCG1;CD28;CBL;CD2;SEMA4D;YES1;DEF6;FYN;SOCS3;RASA1;GRAP2;ZAP70;PIK3R1;ARHGDIA;LYN;BLNK;CBLB;ITGB2;CD44;CXCR4;SRC;LY96;WAS;PTPN6;CASP3;CASP4;TNFRSF1B;PLD2;SOS1;CD5;SYK;CASP1;CSF1;ITGAV;PAK1;TLR2;F2R;CD247;PTPRC;FLOT1;TLR4;LAT;LCK;PAK2;CDC42	0.928571	0.0136376	1	69	1	PLCG1	1
112_5	WB_2	14	3420	13	CTLA4;PTPN11;AP1M1;FYN;AP2M1;STAT5B;STAT5A;CD247;JAK2;PIK3R2;PIK3R1;LYN;LCK	0.928571	0.00380117	0	57	0		0
112_5	IMA_4	14	3813	13	PTPN11;AP1M1;FYN;LCK;AP2M1;STAT5B;STAT5A;CD247;JAK2;PIK3R2;PIK3R1;LYN;PPP2R5A	0.928571	0.00340939	0	69	0		0
130_2	IMA_4	65	3813	60	PTK2;GHR;FYN;INSR;IL6ST;LEPROT;MAP2K1;IRS2;MAP2K5;ABL1;AXL;GNAI1;STAT3;STAT1;IRS1;S1PR1;CSF1R;PLSCR1;MAP3K4;PTPN6;GNB2L1;MAPK3;JAK2;JAK1;YWHAB;PIK3R3;LYN;SH3KBP1;ERBB2;ERBB3;IGF1R;SHC1;YWHAG;CXCR4;PRKCD;LEPR;BAX;CSF3R;RASA1;IL6R;FGFR3;CSF1;EPOR;CASP7;IL2RB;SOCS3;SOCS2;VAV1;PTPN11;IRF8;PTK2B;CBL;ADAM9;MAP2K2;GRB2;IL15;PDPK1;PPP3CB;LCK;CDC42	0.923077	0.0157356	4	69	4	IGF1R;SHC1;IRS2;IL6R	1
97_4	SM_4	13	2114	12	MDN1;SET;SIRT7;SUMO1;SUMO2;TEX10;PELP1;HDAC11;AR;SMARCAD1;MYC;SRP19	0.923077	0.00567644	0	27	0		0
97_4	SF_3	13	2865	12	MDN1;SIRT7;SUMO1;SUMO2;TEX10;PELP1;HDAC11;AR;SMARCAD1;MYC;SRP19;NOTCH1	0.923077	0.00418848	0	42	0		0
140_5	LIV_1	12	1776	11	FCER1G;SHC1;SYK;FYN;FCGR3A;TYROBP;GRB2;PTPRC;ZAP70;CD247;LCK	0.916667	0.00619369	1	32	1	SHC1	1
17_3	SM_2	12	2403	11	DCN;MMP14;MATN2;PLAU;PLAT;COL4A5;LRP1;MMP9;FBLN2;MMP2;SERPINE2	0.916667	0.00457761	1	49	1	LRP1	1
17_3	AAW_3	12	2620	11	DCN;MMP14;MATN2;PLAU;PLAT;COL4A5;LRP1;MMP9;FBLN2;MMP2;SERPINE2	0.916667	0.00419847	1	51	1	LRP1	1
140_5	AAW_3	12	2620	11	FCER1G;SHC1;SYK;FYN;FCGR3A;CD4;GRB2;PTPRC;ZAP70;CD247;LCK	0.916667	0.00419847	1	51	1	SHC1	1
36_3	SM_3	12	2686	11	ZNRF1;DTX3;NAMPT;UBE2L6;RNF144B;MARCH3;RNF144A;RNF220;PJA2;TIMM8A;RNF19A	0.916667	0.00409531	0	36	0		0
140_5	VF_1	12	3098	11	FCER1G;SHC1;SYK;FYN;FCGR3A;CD4;GRB2;PTPRC;ZAP70;CD247;LCK	0.916667	0.00355068	1	59	1	SHC1	1
58_4	VF_1	12	3098	11	CD48;KCNJ5;GNB4;GNB1;GNG12;GNB2;GNG2;GNA11;PIK3CG;GNAI2;GNAI3	0.916667	0.00355068	1	59	1	PIK3CG	1
140_5	WB_2	12	3420	11	FCER1G;SHC1;SYK;FYN;FCGR3A;CD4;GRB2;PTPRC;ZAP70;CD247;LCK	0.916667	0.00321637	1	57	1	SHC1	1
36_3	SF_2	12	3766	11	ZNRF1;DTX3;NAMPT;UBE2L6;MARCH3;RNF144A;RNF220;PJA2;TIMM8A;RNF122;RNF19A	0.916667	0.00292087	0	65	0		0
140_5	SF_2	12	3766	11	FCER1G;SHC1;SYK;FYN;FCGR3A;CD4;GRB2;PTPRC;ZAP70;CD247;LCK	0.916667	0.00292087	1	65	1	SHC1	1
58_4	SF_2	12	3766	11	CD48;KCNJ5;GNB4;GNB1;GNG12;GNB2;GNG2;GNA11;PIK3CG;GNAI2;GNAI3	0.916667	0.00292087	1	65	1	PIK3CG	1
140_5	IMA_4	12	3813	11	FCER1G;SHC1;SYK;FYN;FCGR3A;CD4;GRB2;PTPRC;ZAP70;CD247;LCK	0.916667	0.00288487	1	69	1	SHC1	1
19_4	AAW_1	23	218	21	PSMD12;PSMB4;FBXO11;POMP;PSMB1;PSMD14;PSMD6;PSMD1;PSMB6;PSMD3;PSME1;PSMA2;PSMA6;PSMA7;PSMA5;PSMB7;PSMC1;PSMC3;PSMC4;PSMB2;PSMC6	0.913043	0.0963303	0	4	0		0
47_1	WB_2	137	3420	125	CD38;TGM2;NRAS;PTK2B;LEPROT;DAB2;CANX;FURIN;PECAM1;DLG4;ITSN1;INHBA;CAPN1;LYN;DYRK1B;ERBB2;IGF1R;AUP1;SHC1;HLA-DRB3;TSPAN4;SOCS1;SHMT2;FGFR1;PPP1R9B;INPP5D;SYK;ARPC1B;PTPN11;GRB14;CD2AP;ARHGAP17;GRB2;PAK4;APP;PAK2;IL7R;C16orf70;HRAS;ITGA5;IRS1;DNM2;CRK;KIT;CEACAM1;JAK2;PIK3R2;PIK3R1;TNKS2;EPHB2;CD46;ARPC3;ARPC2;ARPC4;HCK;PTPN1;TNK2;SDC3;ITGAV;PAK1;ARHGEF6;ITGAM;ACTR3;ACTR2;BTK;CD19;PDGFRB;FNBP1;A…	0.912409	0.0365497	7	57	7	PECAM1;IGF1R;LRP1;SHC1;IRS2;TAGLN2;FURIN	1
10_5	WB_1	11	1631	10	TAF6;TAF5;TAF4;TAF3;TAF2;TAF9;TAF11;TAF10;TAF9B;CPSF1	0.909091	0.00613121	0	20	0		0
10_5	LIV_2	11	1897	10	TAF6;TAF5;TAF4;TAF3;TAF2;TAF9;TAF11;TAF10;TAF9B;CPSF1	0.909091	0.00527148	0	23	0		0
10_5	AAW_4	11	2197	10	TAF6;TAF5;TAF4;TAF3;TAF2;TAF9;TAF11;TAF10;TAF9B;CPSF1	0.909091	0.00455166	0	27	0		0
56_4	VF_1	11	3098	10	SRC;DCTN1;NCK1;HDAC6;FYN;CNTNAP1;CLIP1;TOM1L1;ABL1;MYD88	0.909091	0.00322789	0	59	0		0
56_4	SF_2	11	3766	10	SRC;DCTN1;NCK1;HDAC6;FYN;CNTNAP1;CLIP1;TOM1L1;ABL1;MYD88	0.909091	0.00265534	0	65	0		0
20_2	AAW_2	75	2336	68	RPS13;RPS11;RPS10;MOV10;RPS16;RPL23A;RPL9;RPL6;RPLP2;RPL27A;RPS18;RPS19;RPL35A;RPS7;RPS6;RPS5;RPL37A;RPS3;RPS2;PSTPIP1;DHX36;RPS8;RPL29;RPS27L;EIF3A;RPS14;NOP56;RPL22;FAM129B;EIF2AK2;RPL4;RPS26;RPS27;RPS24;RPL5;RPS23;RPS20;RPS25;RPLP1;SLC25A5;RPS29;RPL14;RPL15;RPL17;RPL10;RPL11;RPL12;RPL13;RPS4X;RPS27A;RPL18;RPL19;RPL28;VPS35;RPL38;RPLP0;RPL35;RPL32;RPL30;RPL31;MRPL43;RPL36;RPS3A;ILF3;RPL24;NOLC1…	0.906667	0.0291096	1	35	1	DHX36	1
92_3	IMA_1	159	2692	144	EP300;SUMO1;JUN;SUMO3;SUMO2;ANP32A;MAFF;DNTTIP2;RARB;ZBTB3;NFE2L2;GADD45B;GADD45G;SP110;MYC;SETDB1;BRCA1;WDR5;DDIT3;TRIM24;SP1;CREB5;BRD8;MDM2;GATA2;CEP350;MIF4GD;CCND1;MAX;RBBP5;RUNX1;CEP70;MAF;DBP;ZBTB20;VPS72;BATF;VDR;CRELD2;ATF4;CDKN1A;MED24;MED26;MED1;MTDH;XRCC5;XRCC6;CHD1;CHD7;CHD8;UBE3A;MNT;PPARGC1A;MXD1;JMJD1C;NLK;NR1H2;RAD54L2;SMC1A;SIRT1;FOS;PARP1;PPARG;SFPQ;SPI1;TRIP4;ZEB2;PRDM16;TP53;…	0.90566	0.0534918	6	36	6	CARM1;SMAD3;RELA;SMARCA4;HNRNPUL1;ZEB2	1
9_7	LIV_22	10	10	9	TRAPPC2L;TRAPPC8;TRAPPC1;TRAPPC2;TRAPPC5;TRAPPC4;TRAPPC6A;TRAPPC6B;TRAPPC10	0.9	0.9	0	0	0		0
9_7	AAW_5	10	256	9	TRAPPC2L;TRAPPC8;TRAPPC1;TRAPPC2;TRAPPC5;TRAPPC4;TRAPPC6A;TRAPPC6B;TRAPPC10	0.9	0.0351562	0	2	0		0
101_3	VF_4	20	1419	18	CCL2;PDGFB;ELN;LAMA5;FN1;VCAN;COL4A5;FBN1;COL4A6;SPARC;COL4A4;COL4A2;COL4A1;NID1;MYOC;FBLN1;GRN;PRELP	0.9	0.012685	3	24	3	FN1;COL4A2;COL4A1	1
150_4	SF_2	20	3766	18	PTH1R;PODXL;PLCB3;SLC22A5;RTN4;SLC9A3R2;HRAS;RDX;EZR;ARF6;SLC22A4;MPP3;TOMM40;TAZ;PIK3CA;LPAR2;LPAR1;TBC1D10A	0.9	0.00477961	1	65	1	SLC22A5	1
150_4	IMA_4	20	3813	18	PTH1R;PODXL;PLCB3;SLC22A5;RTN4;SLC9A3R2;HRAS;RDX;EZR;ARF6;SLC22A4;MPP3;TAZ;PIK3CA;LPAR2;TST;LPAR1;TBC1D10A	0.9	0.00472069	1	69	1	SLC22A5	1
20_7	SM_2	10	2403	9	EFNB2;TGFBR3;SDC1;SDC2;SDC3;SDC4;CTSG;SDCBP;CADM1	0.9	0.00374532	0	49	0		0
24_3	AAW_3	10	2620	9	SFTPD;DCN;C1QC;PTX3;VCAN;C1QB;C1S;C1R;SELP	0.9	0.00343511	0	51	0		0
23_3	AAW_3	10	2620	9	FCN1;PTX3;MASP1;PAPPA;SERPING1;C3;C2;C7;C5	0.9	0.00343511	1	51	1	PAPPA	1
47_4	AAW_3	10	2620	9	RGS10;GNB5;CD59;GNB1;GNB2;GNG2;RGS19;GNAI2;GNAI3	0.9	0.00343511	0	51	0		0
23_3	SF_3	10	2865	9	FCN2;FCN1;PTX3;PAPPA;SERPING1;C3;C2;C7;C5	0.9	0.00314136	1	42	1	PAPPA	1
56_5	VF_1	10	3098	9	TGFBR3;TGFB1;TGFB3;ENG;ITGA5;ITGAV;FKBP1A;ACVR2A;TGFBR2	0.9	0.0029051	1	59	1	ACVR2A	1
56_5	WB_2	10	3420	9	TGFBR3;TGFB1;TGFB3;ENG;ITGA5;ITGAV;FKBP1A;ACVR2A;TGFBR2	0.9	0.00263158	1	57	1	ACVR2A	1
56_5	IMA_4	10	3813	9	TGFBR3;TGFB1;TGFB3;ENG;ITGA5;ITGAV;FKBP1A;ACVR2A;TGFBR2	0.9	0.00236035	1	69	1	ACVR2A	1
47_1	SF_2	137	3766	123	TGM2;NRAS;PTK2B;LEPROT;DAB2;CANX;FURIN;PECAM1;DLG4;ITSN1;INHBA;CAPN1;TAGLN2;DYRK1B;ERBB2;IGF1R;AUP1;SHC1;HLA-DRB3;TSPAN4;SHMT2;FGFR1;INPP5D;SYK;ARPC1B;PTPN11;GRB14;CD2AP;ARHGAP17;GRB2;PAK4;APP;PAK2;IL7R;C16orf70;HRAS;ITGA5;IRS1;DNM2;CRK;KIT;CEACAM1;JAK2;PIK3R2;PIK3R1;PPP1R9B;EPHB2;CD46;ARPC3;ARPC2;ARPC4;HCK;PTPN1;TNK2;SDC3;ITGAV;PAK1;ARHGEF6;ITGAM;ACTR3;ACTR2;BTK;CD19;PDGFRB;FNBP1;AKAP10;ABL1;ACV…	0.89781	0.0326606	7	65	7	PECAM1;IGF1R;LRP1;SHC1;IRS2;TAGLN2;FURIN	1
26_3	WB_1	19	1631	17	C19orf40;ZBED1;GABPB1;ERCC1;ERCC4;RTN2;APITD1;FAN1;FANCF;FANCE;STRA13;FANCD2;POLN;FANCM;TOP3A;XRCC3;FANCG	0.894737	0.0104231	0	20	0		0
37_3	SM_2	19	2403	17	IL18;EFNB1;ATXN1L;VAMP8;STX3;SDC3;SDC4;PICK1;STX7;SDCBP;SDC2;CASK;NAPA;SDC1;CADM1;FGF2;NSF	0.894737	0.00707449	1	49	1	VAMP8	1
37_3	AAW_3	19	2620	17	EFNB1;GRIA2;VAMP8;STX3;SDC3;SDC4;PICK1;STX7;SDCBP;SDC2;CASK;NAPA;SDC1;GRIA3;CADM1;FGF2;NSF	0.894737	0.00648855	1	51	1	VAMP8	1
47_1	VF_1	137	3098	122	CD38;TGM2;NRAS;PTK2B;LEPROT;DAB2;CANX;FURIN;PECAM1;DLG4;ITSN1;INHBA;CAPN1;LYN;DYRK1B;ERBB2;IGF1R;SHC1;HLA-DRB3;TSPAN4;SOCS1;FGFR1;PPP1R9B;INPP5D;SYK;ARPC1B;PTPN11;GRB14;CD2AP;ARHGAP17;GRB2;PAK4;APP;PAK2;IL7R;C16orf70;HRAS;ITGA5;IRS1;DNM2;CRK;KIT;CEACAM1;JAK2;PIK3R2;PIK3R1;TNKS2;EPHB2;CD46;ARPC3;ARPC2;ARPC4;HCK;PTPN1;TNK2;SDC3;ITGAV;PAK1;ARHGEF6;ITGAM;ACTR3;ACTR2;BTK;CD19;PDGFRB;FNBP1;AKAP10;ABL1;…	0.890511	0.0393802	7	59	7	PECAM1;IGF1R;LRP1;SHC1;IRS2;TAGLN2;FURIN	1
27_6	VF_4	9	1419	8	MAML2;MAML3;MAML1;NOTCH2;POFUT1;MFNG;JAG1;ANKRD28	0.888889	0.00563777	0	24	0		0
56_7	VF_4	9	1419	8	HOXD9;PBX3;HOXA10;HOXA5;PBX2;PKNOX1;HOXA9;PBX1	0.888889	0.00563777	0	24	0		0
27_6	AAW_4	9	2197	8	MAML2;MAML3;MAML1;MIB1;NOTCH2;POFUT1;JAG1;ANKRD28	0.888889	0.00364133	0	27	0		0
56_7	SF_3	9	2865	8	HOXD9;PBX3;HOXA10;HOXA5;PBX2;PKNOX1;HOXA9;PBX1	0.888889	0.00279232	0	42	0		0
111_1	VF_1	53	3098	47	PTK2;EVL;EGFR;TRAF2;RAP1A;GAB1;TNFRSF10C;PLCG1;ARRB2;IKBKG;ARRB1;CRK;EDNRB;STAM;GNAI2;CAV1;PTPN21;STAT1;FAS;HSP90AA1;HSP90AB1;HSPD1;FADD;GRIN1;PHKG2;KDR;ERBB2;SRC;IGF1R;RAC1;GNB1;GGA2;FLNA;RHOA;BCAR1;ITK;ACTN1;TNFRSF1B;CASP3;APP;STAT5A;BIN1;GNA11;APC;PAK1;BTK;CDC42	0.886792	0.0151711	3	59	3	IGF1R;BCAR1;PLCG1	1
86_1	IMA_4	132	3813	117	DNLZ;LRPPRC;HSPA8;SNAP91;AKT1;AKT2;CAV1;SPG21;STUB1;MAP3K1;HSP90AB1;LYN;CBLB;CD28;SHC1;KCNAB2;CD4;DNAJA1;INPP5D;SYK;PTPN11;KIT;TLR2;GRB2;TLR4;LAT;ACTB;APP;CSF2RB;TNFSF12;ACTA1;ITGA4;GAPDH;TRAF3;CRK;VIM;VDAC1;DDX58;SMURF2;TRAF6;CARD9;TFRC;PIK3R1;BMX;BECN1;DTNBP1;PTPN6;IRF2;IRF1;TNFRSF1A;TUBB;CBL;PAK1;FLNA;LCK;PDGFRB;INPPL1;MAPK14;CD5;TNFRSF10A;TNFSF10;CD2;IL1B;GNAI2;STAT1;CD81;ATP5A1;TRADD;MAPK3;M…	0.886364	0.0306845	3	69	3	MAPK14;PLCG1;SHC1	1
105_2	VF_1	88	3098	78	IL7R;MAP4K1;CD82;ACVR1;CTLA4;PLAUR;HSPA8;ITGA4;GAPDH;TUBB;MAPK14;CD209;PLCG1;PTK2;IKBKG;CD2;FCGR3A;PTPRC;CD79A;PRKACA;CD44;CALM2;CALM3;STAT1;CALM1;STUB1;STAT3;FYN;MAP3K7;FGR;HSP90AB1;HSPD1;ICAM4;ICAM2;PIK3R1;CXCR4;CEACAM8;RELA;IRAK1;ZAP70;CBLB;TGFBR1;CD28;SHC1;JAM3;GAB2;SRC;FCGR2A;LAT;HCK;ITGB2;LYN;WAS;PTPN6;ENO1;ICAM1;SELL;IL2RA;INPP5D;INPPL1;CD5;SYK;TAB2;PTPN11;BTRC;VAV1;CBL;VIM;TLR2;TLR3;GRB2;…	0.886364	0.0251775	4	59	4	MAPK14;RELA;PLCG1;SHC1	1
105_2	SF_2	88	3766	78	IL7R;MAP4K1;CD82;ACVR1;CTLA4;PLAUR;HSPA8;ITGA4;GAPDH;TUBB;MAPK14;CD209;PLCG1;PTK2;IKBKG;CD2;FCGR3A;PTPRC;CD79A;PRKACA;CD44;CALM2;CALM3;STAT1;CALM1;STUB1;STAT3;FYN;MAP3K7;FGR;HSP90AB1;HSPD1;ICAM4;ICAM2;PIK3R1;CXCR4;CEACAM8;THY1;IRAK1;ZAP70;CBLB;TGFBR1;CD28;SHC1;JAM3;GAB2;TRIM21;SRC;FCGR2A;LAT;HCK;ITGB2;LYN;WAS;PTPN6;ICAM1;SELL;IL2RA;INPP5D;INPPL1;CD5;SYK;TAB2;PTPN11;BTRC;VAV1;CBL;VIM;TLR2;TLR3;GRB…	0.886364	0.0207116	4	65	3	MAPK14;PLCG1;SHC1	0.75
6_3	VF_4	17	1419	15	ELN;LTBP2;CRELD2;IGFBP5;BGN;FBN1;NID1;CHRD;MFAP2;MMP9;SRGN;FBLN2;LOX;FBLN5;IGFBP7	0.882353	0.0105708	0	24	0		0
6_3	LIV_3	17	1493	15	MDK;ELN;LTBP2;CCL5;CRELD2;IGFBP5;BGN;FBN1;NID1;CHRD;IGFBP7;MMP9;SRGN;FBLN2;FBLN5	0.882353	0.0100469	0	28	0		0
6_3	SM_2	17	2403	15	MDK;ELN;LTBP2;CCL5;CRELD2;IGFBP5;BGN;FBN1;NID1;CHRD;IGFBP7;MMP9;SRGN;FBLN2;FBLN5	0.882353	0.0062422	0	49	0		0
11_3	AAW_3	42	2620	37	CRELD2;PROS1;BGN;C1QB;SERPING1;MFAP2;SRGN;FBLN1;SERPINE2;DCN;MDK;PTX3;NID1;PPBP;C3;C7;C5;CTSG;COL4A6;COL4A5;COL4A4;COL4A3;COL4A2;COL4A1;F10;PAPPA;SERPINB6;F3;F5;CFH;F8;C1QC;MASP1;C1QA;CHRD;MMP9;F2RL1	0.880952	0.0141221	4	51	3	COL4A2;COL4A1;PAPPA	0.75
20_4	IMA_4	25	3813	22	CD55;KALRN;CD59;C5AR1;EDNRA;GNAI2;GNAI3;GNAI1;ADRA2A;RGS4;FPR1;TBXA2R;GNB4;GNB1;PTPRU;GDI1;NAGK;PLEKHG2;RGS14;RGS16;CD14;GNA11	0.88	0.00576974	1	69	1	EDNRA	1
103_1	LIV_1	56	1776	49	CD53;PTK2;CD72;DOCK2;FCGR3A;CD244;PLCG2;PLCG1;CD247;TREM1;CBL;CD2;SEMA4D;YES1;DEF6;UNC119;FYN;SOCS3;RASA1;GRAP2;ZAP70;PIK3R1;ARHGDIA;LYN;BLNK;CBLB;ITGB2;CD44;CXCR4;LY96;WAS;PTPN6;CASP3;CASP4;TNFRSF1B;SOS1;PLD2;CD5;SYK;CASP1;CSF1;ITGAV;TLR2;PTPRC;TLR4;LAT;LCK;PAK2;CDC42	0.875	0.0275901	1	32	1	PLCG1	1
103_1	WB_2	56	3420	49	CD53;CD72;CD55;DOCK2;FCGR3A;CD244;PLCG2;PLCG1;CD28;CBL;CD2;SEMA4D;DEF6;FYN;SOCS3;RASA1;GRAP2;ZAP70;PIK3R1;ARHGDIA;LYN;BLNK;CBLB;ITGB2;CD44;CXCR4;LY96;WAS;PTPN6;CASP3;CASP4;TNFRSF1B;SOS1;PLD2;CD5;SYK;CASP1;ITGAV;PAK1;TLR2;F2R;CD247;PTPRC;FLOT1;TLR4;LAT;LCK;PAK2;CDC42	0.875	0.0143275	1	57	1	PLCG1	1
93_4	AAW_4	8	2197	7	HEYL;SMURF2;CLOCK;SMAD7;ID3;PER3;TGFB1I1	0.875	0.00318616	0	27	0		0
20_6	AAW_3	8	2620	7	AQP1;JAM3;VKORC1;PICK1;PLP2;F11R;PROCR	0.875	0.00267176	0	51	0		0
38_4	WB_2	8	3420	7	CASP4;SUGT1;NLRP1;NLRP3;CASP1;TXNIP;NLRC4	0.875	0.00204678	0	57	0		0
38_4	IMA_4	8	3813	7	CASP4;SUGT1;NLRP1;NLRP3;CASP1;TXNIP;NLRC4	0.875	0.00183582	0	69	0		0
123_4	IMA_1	70	2692	61	HDAC1;SMARCC2;HDAC3;HDAC2;HDAC5;HDAC4;PNRC2;EMD;HDAC9;CDKN1A;NR2E3;NR3C1;HIF1A;SMAD3;RCOR1;VDR;RUNX1T1;SMARCE1;SMARCA4;NCOR2;NCOR1;RARA;CEBPB;CHD3;EP300;ZBTB16;FHL3;SMARCC1;JUN;FHL2;GLI3;LDOC1;PML;CEP70;SIN3B;CUL1;SIN3A;SIRT1;EPAS1;SP1;PRMT6;RXRA;AR;SMARCD1;PPARA;HDX;GATA2;CIDEA;TAF6;NFIA;ESR1;GTF2B;TAF9;RBBP4;AHR;CDK4;WDR33;CEBPA;BCL6;CCDC85B;ATF3	0.871429	0.0226597	3	36	3	HDAC9;SMARCA4;SMAD3	1
86_1	VF_1	132	3098	115	DNLZ;LRPPRC;HSPA8;SNAP91;AKT1;AKT2;CAV1;SPG21;STUB1;MAP3K1;HSP90AB1;LYN;CBLB;CD28;SHC1;KCNAB2;CD4;DNAJA1;INPP5D;SYK;PTPN11;KIT;TLR2;GRB2;TLR4;LAT;ACTB;APP;CSF2RB;TNFSF12;ACTA1;ITGA4;GAPDH;TRAF3;CRK;VIM;VDAC1;DDX58;SMURF2;CARD9;TFRC;PIK3R1;BMX;BECN1;DTNBP1;PTPN6;IRF2;IRF1;TNFRSF1A;TUBB;CBL;PAK1;FLNA;LCK;PDGFRB;INPPL1;MAPK14;CD5;TNFRSF10A;TNFSF10;CD2;IL1B;GNAI2;STAT1;CD81;ATP5A1;TRADD;MAPK3;MAPK1;S…	0.871212	0.0371207	3	59	3	MAPK14;PLCG1;SHC1	1
19_4	WB_4	23	563	20	PSMD12;PSMB4;POMP;PSMB1;PSMD14;PSMD6;PSMD1;PSMB6;PSMD3;PSME1;PSMA2;PSMA6;PSMA7;PSMA5;PSMB7;PSMC1;PSMC3;PSMC4;PSMB2;PSMC6	0.869565	0.035524	0	5	0		0
19_4	SF_1	23	933	20	PSMD12;PSMB4;POMP;PSMB1;PSMD14;PSMD6;PSMD1;PSMB6;PSMD3;PSME1;PSMA2;PSMA6;PSMA7;PSMA5;PSMB7;PSMC1;PSMC3;PSMC4;PSMB2;PSMC6	0.869565	0.0214362	0	12	0		0
19_4	IMA_2	23	1042	20	PSMD12;PSMB4;POMP;PSMB1;PSMD14;PSMD6;PSMD1;PSMB6;PSMD3;PSME1;PSMA2;PSMA6;PSMA7;PSMA5;PSMB7;PSMC1;PSMC3;PSMC4;PSMB2;PSMC6	0.869565	0.0191939	0	13	0		0
92_3	SF_3	159	2865	138	EP300;SUMO1;JUN;SUMO3;SUMO2;ZFYVE9;ANP32A;MAFF;DNTTIP2;RARB;ZBTB3;NFE2L2;GADD45B;GADD45G;SP110;MYC;SETDB1;BRCA1;WDR5;DDIT3;TRIM24;SP1;CREB5;BRD8;MDM2;GATA2;CEP350;MIF4GD;CCND1;MAX;RBBP5;RUNX1;CEP70;MAF;DBP;ZBTB20;VPS72;BATF;CRELD2;CDKN1A;MED24;MED26;MED1;MTDH;XRCC5;CHD1;CHD7;CHD8;MNT;PPARGC1A;MXD1;JMJD1C;NLK;NR1H2;RAD54L2;SMC1A;SIRT1;FOS;PARP1;PPARG;SFPQ;SPI1;TRIP4;ZEB2;PRDM16;TP53;ESR1;AR;BATF2;…	0.867925	0.0481675	6	42	5	RELA;ZEB2;SMARCA4;HNRNPUL1;SMAD3	0.833333
111_1	IMA_4	53	3813	46	PTK2;EVL;TRAF2;RAP1A;GAB1;TNFRSF10C;PLCG1;ARRB2;IKBKG;ARRB1;CRK;EDNRB;STAM;GNAI2;CAV1;BIN1;TMEM11;STAT1;FAS;HSP90AA1;HSP90AB1;HSPD1;FADD;GRIN1;PHKG2;KDR;ERBB2;SRC;IGF1R;RAC1;GNB1;PTPN21;SEC24C;FLNA;RHOA;BCAR1;ACTN1;TNFRSF1B;CASP3;APP;STAT5A;GGA2;GNA11;APC;PAK1;CDC42	0.867925	0.012064	3	69	3	IGF1R;BCAR1;PLCG1	1
136_4	AAW_3	45	2620	39	CSF2RB;MAP4K5;CRKL;SKAP2;KHDRBS1;IL6ST;PLCG2;PLCG1;RAPGEF1;DNM2;ABL1;EVL;ABL2;BCR;FLT1;PECAM1;WAS;PTPN6;DOK2;DOK1;PIK3R2;PIK3R1;SH3KBP1;FCGR2A;LCP2;BCAR1;RASA1;TNK2;SOS1;VAV1;ABI1;PDCD6IP;CBL;KIT;WIPF1;CD2AP;ASAP1;PAK2;ADAM15	0.866667	0.0148855	4	51	4	PECAM1;PLCG1;BCAR1;FLT1	1
136_4	WB_2	45	3420	39	CSF2RB;MAP4K5;CRKL;SKAP2;KHDRBS1;IL6ST;PLCG2;PLCG1;RAPGEF1;DNM2;ABL1;EVL;CD2AP;BCR;PECAM1;PIK3CB;PTPN6;DOK2;DOK1;PIK3R2;PIK3R1;SH3KBP1;FCGR2A;FASLG;LCP2;WAS;RASA1;TNK2;INPP5D;SOS1;VAV1;ABI1;PDCD6IP;CBL;KIT;WIPF1;ASAP1;PAK2;ADAM15	0.866667	0.0114035	4	57	2	PECAM1;PLCG1	0.5
10_3	AAW_3	15	2620	13	DCN;FBLN2;NGF;MATN2;ELN;COL1A1;COL4A5;F2R;NID1;COL1A2;TFPI;MMP9;SERPINE2	0.866667	0.00496183	1	51	0		0
31_4	AAW_3	15	2620	13	BCAP31;ITGB2;CD63;CD81;VKORC1;CD82;PRKCE;KIT;HBEGF;IGSF8;LYN;PTGFRN;CD46	0.866667	0.00496183	0	51	0		0
150_5	VF_1	15	3098	13	PLCB1;PLCB2;GNAQ;GJA1;PRKCA;HGS;GNG12;GRK6;ADRB2;PRKACA;GNA11;NFKB1;ADRBK1	0.866667	0.00419626	0	59	0		0
79_2	IMA_1	198	2692	170	SUMO1;JUN;SUMO3;SUMO2;ANP32A;MAFF;RARA;ETS2;DNTTIP2;RARB;NFE2L2;GADD45B;GADD45G;SMAD4;SP110;MYC;SETDB1;ZNF45;DDIT3;BARD1;PRMT2;SP1;CREB5;BRD8;MDM2;GATA2;CEP350;MIF4GD;MAX;RBBP7;RBBP5;RUNX1;CEP70;MAF;DBP;ZBTB20;NR1H3;VPS72;EDF1;ELAVL1;CRELD2;CDKN1A;RAPGEF3;MED24;MED1;POLR1E;XRCC5;XRCC6;CHD1;CHD3;CHD4;CHD7;ASXL1;CHD8;UBE3A;MNT;PPARGC1A;NCOR1;JMJD1C;NLK;NOLC1;NR1H2;RAD54L2;SMC1A;SIRT1;TCF3;FOS;PARP1…	0.858586	0.0631501	6	36	6	CARM1;SMAD3;RELA;SMARCA4;HNRNPUL1;ZEB2	1
11_3	LIV_3	42	1493	36	GGCX;CRELD2;PROS1;BGN;C1QB;SERPING1;SRGN;FBLN1;SERPINE2;DCN;MDK;NID1;PPBP;C3;C7;C5;CTSG;SERPINB8;COL4A5;COL4A4;COL4A2;COL4A1;F10;SERPINB6;F3;F5;CFH;F7;F8;C1QC;MASP1;C1QA;CHRD;MMP9;F2RL1;CFP	0.857143	0.0241125	4	28	3	GGCX;COL4A2;COL4A1	0.75
21_3	LIV_3	7	1493	6	PDGFC;SERPINA5;KLKB1;ST14;IGFBP7;HGF	0.857143	0.00401875	0	28	0		0
18_5	LIV_1	7	1776	6	GNB5;GNAO1;GNB1;GNG2;GNAI3;GNAI1	0.857143	0.00337838	0	32	0		0
18_9	LIV_2	7	1897	6	TGFBR1;ACVRL1;ACVR1;ACVR1B;SMAD7;BMPR1A	0.857143	0.00316289	0	23	0		0
64_4	AAW_4	7	2197	6	ORC4;ORC5;MCM6;MCM2;CDC45;CDC7	0.857143	0.002731	0	27	0		0
86_4	SM_2	7	2403	6	CD74;HLA-DRA;CD63;CD82;HLA-DQB1;HLA-DPA1	0.857143	0.00249688	0	49	0		0
18_5	SM_2	7	2403	6	CD55;GNB5;GNB1;GNG2;GNAI3;GNAI1	0.857143	0.00249688	0	49	0		0
21_3	AAW_3	7	2620	6	PDGFC;KLKB1;PLAT;ST14;IGFBP7;HGF	0.857143	0.00229008	0	51	0		0
21_3	IMA_1	7	2692	6	PDGFC;SERPINA5;KLKB1;PLAT;IGFBP7;HGF	0.857143	0.00222883	0	36	0		0
17_4	IMA_1	7	2692	6	FBN1;MFAP2;IGFBP5;MYOC;LOX;FBLN5	0.857143	0.00222883	0	36	0		0
21_3	SF_3	7	2865	6	PDGFC;SERPINA5;KLKB1;PLAT;ST14;IGFBP7	0.857143	0.00209424	0	42	0		0
17_4	SF_3	7	2865	6	FBN1;MFAP2;IGFBP5;MYOC;LOX;FBLN5	0.857143	0.00209424	0	42	0		0
18_9	VF_1	7	3098	6	TGFBR1;ACVRL1;ACVR1;ACVR1B;SMAD7;BMPR1A	0.857143	0.00193673	0	59	0		0
18_9	SF_2	7	3766	6	TGFBR1;ACVRL1;ACVR1;ACVR1B;SMAD7;BMPR1A	0.857143	0.0015932	0	65	0		0
18_5	SF_2	7	3766	6	CD55;GNB5;GNB1;GNG2;GNAI3;GNAI1	0.857143	0.0015932	0	65	0		0
18_5	IMA_4	7	3813	6	CD55;GNB5;GNB1;GNG2;GNAI3;GNAI1	0.857143	0.00157356	0	69	0		0
69_2	VF_1	261	3098	223	TGM2;DYNLL1;CRKL;HSPA9;HSPA8;SNAP91;AKT1;AKT2;IKBKG;CANX;CAV1;LTBR;CALM2;CALM3;CALM1;STUB1;MAP3K1;MAP3K7;FGR;MAP3K5;GNB2L1;ADAM17;RELB;LYN;IRAK1;ZAP70;IGF1R;SHC1;SLC25A6;STIM1;IKBKB;DNAJA1;SYK;LIMA1;APP;PPP2CB;GSK3A;CSF1;ADAM9;UBA52;GRB2;UBB;LAT;TRPC6;PAK1;TNFSF10;NFATC4;TRAF1;SPTAN1;SKAP1;NFKBIE;GLUL;TRAF3;CLTA;CLTC;SEC16A;GSK3B;ADRBK1;NCKAP1;DDX58;SMURF2;SLC9A1;PPM1A;RAC1;PKN1;PPP6C;PIK3R2;PIK3…	0.854406	0.0719819	6	59	5	MAPK14;RELA;IGF1R;TNF;SHC1	0.833333
69_4	IMA_1	192	2692	164	MNT;SUMO3;SUMO2;SF1;HIPK2;HDAC2;YY1;RARA;RARB;RARG;SELENBP1;PPP1R8;PHC2;PTBP1;CUL1;CUL3;DDIT3;SP1;CREB5;RANGAP1;TERF2IP;MDM2;SMAD3;GATA2;CSNK2A1;SYNCRIP;SNRPD1;PES1;MAX;GTF2F2;H2AFX;RBBP6;TERF2;RUNX1;KPNA2;MAF;DBP;TRIP4;YBX1;BATF;VDR;CDKN1A;COPS6;KAT2B;HIF1A;COPS5;EED;XRCC5;XRCC6;CHD1;SUB1;ASXL1;BACH2;JUN;PCBP2;SF3A1;PCBP1;SMC1A;TCF3;FOS;PARP1;PPARG;SFPQ;BOP1;RNF4;ZEB2;PSIP1;ESR1;RNF2;TOP1;PRDM1;…	0.854167	0.0609212	5	36	5	SF3A1;ZEB2;SMARCA4;CARM1;SMAD3	1
47_1	IMA_4	137	3813	117	TGM2;NMT1;NRAS;PTK2B;LEPROT;DAB2;CANX;FURIN;PECAM1;DLG4;ITSN1;INHBA;CAPN1;LYN;DYRK1B;ERBB2;IGF1R;SHC1;HLA-DRB3;CD24;TSPAN4;SOCS1;FGFR1;PPP1R9B;INPP5D;SYK;ARPC1B;PTPN11;GRB14;CD2AP;ARHGAP17;GRB2;PAK4;APP;PAK2;C16orf70;HRAS;ITGA5;PICK1;DNM2;CRK;KIT;JAK2;PIK3R2;PIK3R1;TNKS2;EPHB2;CD46;ARPC3;ARPC2;ARPC4;HCK;PTPN1;TNK2;SDC3;ITGAV;PAK1;ARHGEF6;ITGAM;ACTR3;ACTR2;CD19;PDGFRB;FNBP1;AKAP10;ABL1;ACVR1;SH3GL…	0.854015	0.0306845	7	69	6	PECAM1;IGF1R;LRP1;SHC1;IRS2;FURIN	0.857143
79_2	SF_3	198	2865	169	SUMO1;JUN;SUMO3;SUMO2;ZFYVE9;ANP32A;MAFF;RARA;EIF3I;DNTTIP2;RARB;NFE2L2;GADD45B;GADD45G;SMAD4;SP110;MYC;SETDB1;ZNF45;DDIT3;BARD1;PRMT2;SP1;CREB5;BRD8;MDM2;GATA2;CEP350;MIF4GD;MAX;RBBP7;RBBP5;RUNX1;CEP70;MAF;DBP;ZBTB20;NR1H3;VPS72;EDF1;ELAVL1;CRELD2;CDKN1A;RAPGEF3;MED24;MED1;POLR1E;XRCC5;CHD1;CHD3;CHD4;CHD7;ASXL1;CHD8;MNT;PPARGC1A;NCOR1;JMJD1C;NLK;NOLC1;NR1H2;RAD54L2;SMC1A;SIRT1;TCF3;FOS;PARP1;PPA…	0.853535	0.0589878	6	42	5	RELA;ZEB2;SMARCA4;HNRNPUL1;SMAD3	0.833333
20_2	LIV_4	75	2295	64	RPS13;RPS11;RPS10;MOV10;RPS16;RPL23A;RPL9;RPL6;RPLP2;RPL27A;RPS18;RPS19;RPL35A;RPS7;RPS6;RPS5;RPL37A;RPS3;RPS2;RPS8;RPL29;RPS27L;EIF3A;RPS14;NOP56;RPL22;EIF2AK2;RPL4;RPS26;RPS27;RPS24;RPL5;RPS23;RPS20;RPS25;RPLP1;SLC25A5;RPS29;RPL14;RPL15;RPL17;RPL10;RPL11;RPL12;RPL13;RPS4X;RPS27A;RPL18;RPL19;RPL28;RPL38;RPLP0;RPL35;RPL32;RPL30;RPL31;MRPL43;RPL36;RPS3A;ILF3;RPL24;NOLC1;TUFM;FBL	0.853333	0.0278867	1	34	0		0
18_3	IMA_1	40	2692	34	HIST1H4C;HDAC5;MSL2;SSRP1;HIST1H4I;HIST1H4H;CTDP1;DEK;ANP32A;ATXN7L3;USP22;ASXL1;NAP1L4;HIST2H2AC;ENY2;CHFR;MECP2;PRMT7;PRMT5;RAG1;MYSM1;SCMH1;UBR2;RNF20;RCC1;TAF1A;UBE2B;PARP10;RNF8;PBRM1;GATAD2B;ATXN7;GATAD2A;CTCF	0.85	0.01263	2	36	2	TAF1A;MSL2	1
84_5	LIV_3	20	1493	17	LBP;SMPDL3A;DGAT1;QDPR;SCARB1;APOC1;LCAT;APOA1BP;ABCA6;GPLD1;LGALS8;HPR;MIS12;CP;PLTP;APOA1;APOL1	0.85	0.0113865	2	28	2	SCARB1;APOC1	1
150_4	AAW_3	20	2620	17	PTH1R;PODXL;PLCB3;SLC22A5;RTN4;SLC9A3R2;HRAS;RDX;EZR;ARF6;SLC22A4;MPP3;TAZ;PIK3CA;LPAR2;LPAR1;TBC1D10A	0.85	0.00648855	1	51	1	SLC22A5	1
101_3	SF_3	20	2865	17	CCL2;PDGFB;ELN;LAMA5;FN1;VCAN;COL4A5;FBN1;COL4A6;SPARC;COL4A2;COL4A1;NID1;MYOC;FBLN1;GRN;PRELP	0.85	0.00593368	3	42	3	FN1;COL4A2;COL4A1	1
150_4	VF_1	20	3098	17	PTH1R;PODXL;ADORA2B;PLCB3;MPP3;SLC9A3R2;HRAS;RDX;EZR;ARF6;SLC22A4;SLC22A5;TAZ;PIK3CA;LPAR2;LPAR1;TBC1D10A	0.85	0.00548741	1	59	1	SLC22A5	1
86_1	SF_2	132	3766	112	DNLZ;LRPPRC;HSPA8;AKT1;AKT2;CAV1;SPG21;STUB1;MAP3K1;HSP90AB1;LYN;CBLB;CD28;SHC1;CD4;DNAJA1;INPP5D;SYK;PTPN11;KIT;TLR2;GRB2;TLR4;LAT;ACTB;APP;CSF2RB;TNFSF12;ACTA1;ITGA4;GAPDH;TRAF3;CRK;VIM;VDAC1;DDX58;SMURF2;TRAF6;CARD9;TFRC;PIK3R1;BMX;BECN1;DTNBP1;PTPN6;IRF2;IRF1;TNFRSF1A;TUBB;CBL;PAK1;FLNA;LCK;PDGFRB;INPPL1;MAPK14;CD5;TNFRSF10A;TNFSF10;CD2;IL1B;GNAI2;STAT1;CD81;ATP5A1;TRADD;MAPK3;MAPK1;SRC;LY6E;…	0.848485	0.0297398	3	65	3	MAPK14;PLCG1;SHC1	1
43_5	VF_4	13	1419	11	LAMA5;TIMP1;OLFML3;C1QB;NOTCH2;FBN1;MYOC;SERPINF1;COL3A1;LGALS3;COL1A2	0.846154	0.00775194	0	24	0		0
43_5	SM_2	13	2403	11	LAMA5;TIMP1;OLFML3;C1QB;NOTCH2;FBN1;MYOC;SERPINF1;COL3A1;LGALS3;COL1A2	0.846154	0.00457761	0	49	0		0
43_5	AAW_3	13	2620	11	ANXA2;LAMA5;TIMP1;OLFML3;C1QB;FBN1;MYOC;SERPINF1;COL3A1;LGALS3;COL1A2	0.846154	0.00419847	0	51	0		0
97_4	VF_3	13	2839	11	MDN1;SET;SIRT7;SUMO1;SUMO2;TEX10;PELP1;HDAC11;SMARCAD1;MYC;SRP19	0.846154	0.0038746	0	33	0		0
69_2	IMA_4	261	3813	220	TGM2;DYNLL1;CRKL;HSPA9;HSPA8;SNAP91;AKT1;AKT2;IKBKG;APLP1;CANX;CAV1;LTBR;DVL2;CALM2;CALM3;CALM1;STUB1;MAP3K1;MAP3K7;FGR;MAP3K5;GNB2L1;ADAM17;RELB;LYN;IRAK1;ZAP70;IGF1R;SHC1;SLC25A6;IKBKB;DNAJA1;PKN1;SYK;LIMA1;APP;GSK3A;CSF1;ADAM9;UBA52;GRB2;UBB;PPM1B;LAT;TRPC6;PAK1;TNFSF10;NFATC4;TRAF1;SPTAN1;SKAP1;NFKBIE;GLUL;TRAF3;CLTA;CLTC;SEC16A;GSK3B;ADRBK1;NCKAP1;DDX58;SMURF2;LILRB2;PPM1A;RAC1;RTN4;PPP6C;PI…	0.842912	0.0576974	6	69	4	MAPK14;IGF1R;TNF;SHC1	0.666667
123_4	SF_3	70	2865	59	HDAC1;SMARCC2;HDAC3;HDAC2;HDAC5;HDAC4;PNRC2;EMD;HDAC9;CDKN1A;NR3C1;HIF1A;SMAD3;RCOR1;SMARCC1;RUNX1T1;SMARCE1;SMARCA4;NCOR2;NCOR1;RARA;CEBPB;CHD3;EP300;ZBTB16;FHL3;JUN;FHL2;GLI3;LDOC1;PML;CEP70;SIN3B;CUL1;SIN3A;SIRT1;EPAS1;SP1;PRMT6;RXRA;AR;SMARCD1;PPARA;HDX;GATA2;CIDEA;TAF6;NFIA;ESR1;GTF2B;TAF9;RBBP4;AHR;CDK4;WDR33;CEBPA;BCL6;CCDC85B;ATF3	0.842857	0.0205934	3	42	3	HDAC9;SMARCA4;SMAD3	1
97_2	VF_1	38	3098	32	CALR;HSPA5;HSPA4;HSPA8;HSP90B1;HSPA1B;HSPA1A;CCT5;CANX;YWHAZ;CCT8;APOB;CCT2;CCT3;TUBA1A;CCT7;CCT4;PARK2;YWHAB;CCT6A;LIPC;PDIA4;VCP;LDLR;PACRG;APP;TUBB;AKT2;STUB1;TCP1;HSP90AA1;SEC61A1	0.842105	0.0103292	2	59	2	LDLR;APOB	1
37_3	SF_2	19	3766	16	IL18;EFNB1;VAMP8;STX3;SDC3;SDC4;PICK1;STX7;SDCBP;SDC2;CASK;NAPA;SDC1;CADM1;FGF2;NSF	0.842105	0.00424854	1	65	1	VAMP8	1
86_1	WB_2	132	3420	111	DNLZ;LRPPRC;HSPA8;AKT1;AKT2;SPG21;STUB1;MAP3K1;HSP90AB1;LYN;CBLB;CD28;SHC1;CTSD;KCNAB2;CD4;DNAJA1;INPP5D;SYK;PTPN11;KIT;TLR2;GRB2;TLR4;LAT;ACTB;APP;CSF2RB;TNFSF12;TNFSF10;ITGA4;GAPDH;TRAF3;CRK;VIM;VDAC1;DDX58;SMURF2;TRAF6;CARD9;TFRC;PIK3R1;BMX;BECN1;DTNBP1;PTPN6;TNFRSF1A;TUBB;CBL;PAK1;FLNA;LCK;PDGFRB;BAG6;INPPL1;MAPK14;CD5;TNFRSF10A;CD2;VDAC3;VDAC2;IL1B;GNAI2;STAT1;CD81;ATP5A1;TRADD;MAPK3;MAPK1;L…	0.840909	0.0324561	3	57	3	MAPK14;PLCG1;SHC1	1
20_2	WB_3	75	1171	63	RPS13;RPS11;RPS10;MOV10;RPS16;RPL23A;RPL9;RPL6;RPLP2;RPL4;RPS18;RPS19;RPL35A;RPS7;RPS6;RPS5;RPL37A;RPS3;RPS2;DHX36;RPS8;MRPL43;RPL29;RPS27L;EIF3A;RPS14;NOP56;RPL22;EIF2AK2;RPLP1;RPS26;RPS27;RPS24;RPL5;RPS23;RPS20;RPS25;NOLC1;RPS29;RPL14;RPL15;RPL17;RPL10;RPL11;RPL12;RPL13;LGALS3;RPL18;RPL19;RPL28;RPL38;RPLP0;RPL35;RPL32;RPL30;RPL31;RPS4X;RPL36;RPS3A;ILF3;RPL24;TUFM;FBL	0.84	0.0538002	1	15	1	DHX36	1
20_2	VF_3	75	2839	63	RPS13;RPS11;RPS10;MOV10;RPS16;RPL23A;RPL9;RPL6;RPLP2;RPL27A;RPS18;RPS19;RPL35A;RPS7;RPS6;RPS5;RPL37A;RPS3;RPS2;RPS8;RPL29;RPS27L;EIF3A;RPS14;NOP56;RPL22;EIF2AK2;RPL4;RPS26;RPS27;RPS24;RPL5;RPS23;RPS20;RPS25;RPLP1;RPS29;RPL14;RPL15;RPL17;RPL10;RPL11;RPL12;RPL13;RPS4X;RPS27A;RPL18;RPL19;RPL28;RPL38;RPLP0;RPL35;RPL32;RPL30;RPL31;MRPL43;RPL36;RPS3A;ILF3;RPL24;NOLC1;TUFM;FBL	0.84	0.0221909	1	33	0		0
20_4	VF_1	25	3098	21	PLEKHG2;TBXA2R;RGS14;PTPRU;RGS16;GNB4;CD59;GNB1;ADRA2A;NAGK;RGS4;CD14;C5AR1;GNA11;FPR1;KALRN;EDNRA;GDI1;GNAI2;GNAI3;GNAI1	0.84	0.00677857	1	59	1	EDNRA	1
140_1	VF_1	25	3098	21	APP;TGOLN2;EHD2;AP1G1;EPN1;PSEN1;AP1M1;EGFR;AP2B1;SCNN1G;LDLR;RAB3D;GAK;AP1S1;SCNN1A;ECSIT;RAB3A;NDRG1;AP1B1;A2M;SCNN1B	0.84	0.00677857	1	59	1	LDLR	1
20_4	SF_2	25	3766	21	PLEKHG2;TBXA2R;RGS14;PTPRU;RGS16;CD55;GNB4;CD59;GNB1;ADRA2A;CD14;C5AR1;GNA11;FPR1;KALRN;EDNRA;ATP6V0D1;GDI1;GNAI2;GNAI3;GNAI1	0.84	0.00557621	1	65	1	EDNRA	1
140_1	SF_2	25	3766	21	APP;UBC;EHD2;BLMH;EPN1;PSEN1;AP1M1;EGFR;AP1G1;TGOLN2;LDLR;RAB3D;GAK;AP1S1;SCNN1A;ECSIT;RAB3A;NDRG1;AP1B1;AP2B1;SCNN1B	0.84	0.00557621	1	65	1	LDLR	1
69_2	SF_2	261	3766	219	TGM2;DYNLL1;CRKL;HSPA9;HSPA8;IKBKB;AKT1;AKT2;IKBKG;CANX;CAV1;LTBR;CALM2;CALM3;CALM1;STUB1;MAP3K1;MAP3K7;FGR;MAP3K5;GNB2L1;ADAM17;LYN;IRAK1;ZAP70;IGF1R;SHC1;SLC25A6;STIM1;RAPGEF4;DNAJA1;PKN1;SYK;LIMA1;APP;GSK3A;CSF1;ADAM9;UBA52;GRB2;UBB;LAT;TRPC6;PAK1;TNFSF10;NFATC4;SPTAN1;SKAP1;NFKBIE;GLUL;TRAF3;CLTA;CLTC;SEC16A;GSK3B;ADRBK1;NCKAP1;DDX58;SMURF2;SLC9A1;PPM1A;UBE3A;DERL1;PPP6C;PIK3R2;PIK3R1;JAK1;BM…	0.83908	0.0581519	6	65	4	MAPK14;IGF1R;TNF;SHC1	0.666667
69_5	IMA_1	31	2692	26	TIMP3;TIMP2;TIMP1;VCAN;BGN;SRGN;DCN;THBS2;THBS1;TFPI;SURF4;ELN;COL18A1;COL1A1;FBN1;COL4A6;COL4A5;COL4A4;COL4A3;COL4A2;COL4A1;ECM1;SCUBE3;FN1;COL1A2;MMP9	0.83871	0.00965825	3	36	3	FN1;COL4A2;COL4A1	1
69_5	SF_3	31	2865	26	TGFB1;TGFB2;TIMP3;TIMP2;TIMP1;VCAN;BGN;SRGN;DCN;THBS2;THBS1;TFPI;SURF4;ELN;COL18A1;COL1A1;FBN1;COL4A6;COL4A5;COL4A2;COL4A1;ECM1;SCUBE3;FN1;COL1A2;MMP9	0.83871	0.00907504	3	42	3	FN1;COL4A2;COL4A1	1
69_4	SF_3	192	2865	161	MNT;SUMO3;SUMO2;HIPK2;HDAC2;YY1;RARA;EIF3I;RARB;RARG;SELENBP1;PPP1R8;PHC2;PTBP1;CUL1;CUL3;DDIT3;SP1;CREB5;TERF2IP;MDM2;SMAD3;GATA2;CSNK2A1;SYNCRIP;SNRPD1;PES1;MAX;GTF2F2;H2AFX;RBBP6;TERF2;RUNX1;KPNA2;MAF;DBP;TRIP4;YBX1;BATF;CDKN1A;COPS6;KAT2B;HIF1A;COPS5;EED;XRCC5;CHD1;SUB1;ASXL1;BACH2;JUN;PCBP2;SF3A1;ATR;PCBP1;SMC1A;TCF3;FOS;PARP1;PPARG;SFPQ;BOP1;SKP2;RNF4;ZEB2;PSIP1;ESR1;RNF2;TOP1;PRDM1;BATF2;B…	0.838542	0.0561955	5	42	4	ZEB2;SMARCA4;SF3A1;SMAD3	0.8
111_2	SF_3	117	2865	98	ZCCHC17;ELOF1;SBF1;KLHL20;RARA;EP300;CDC73;DNMT1;SIX1;THRA;SMAD4;CRBN;SUMO1;PRIM2;MYC;SETDB1;PNKP;PRMT6;CREB1;MDM2;ZNF670;RBBP7;RBBP4;RUNX3;RUNX1;HIST3H3;ZBTB24;FUS;ZNF57;RRP8;RASSF2;HOXC4;ZNF451;CABIN1;RUVBL2;JUN;CBX1;NR1H2;NR1H3;SIRT1;ZNF581;ING4;HIST1H2BN;UBE2I;TP53;ESR1;CDC23;PRDM1;CREBBP;HDAC1;KDM1A;HDAC3;HDAC2;HDAC5;HDAC4;HDAC9;SMAD5;SMAD1;SMAD2;SMAD3;CBX5;CBX4;NCOR1;EHMT1;EHMT2;ZNF436;PML;…	0.837607	0.0342059	3	42	3	HDAC9;FGD5;SMAD3	1
56_6	SF_8	6	95	5	NSL1;ZWINT;ZW10;SPC24;MIS12	0.833333	0.0526316	0	0	0		0
56_6	IMA_3	6	133	5	NSL1;ZWINT;ZW10;SPC24;MIS12	0.833333	0.037594	0	0	0		0
17_3	VF_4	12	1419	10	DCN;ELANE;MATN2;PLAU;PLAT;COL4A5;MMP9;FBLN2;MMP2;SERPINE2	0.833333	0.00704722	1	24	0		0
27_4	LIV_3	12	1493	10	RCN1;RAB1A;PNP;CHMP4B;ENO2;CC2D1A;VPS4A;CHMP4A;MTAP;GMPS	0.833333	0.00669792	0	28	0		0
17_3	LIV_3	12	1493	10	DCN;MMP14;MATN2;PLAU;COL4A5;LRP1;MMP9;FBLN2;MMP2;SERPINE2	0.833333	0.00669792	1	28	1	LRP1	1
56_6	VF_2	6	936	5	NSL1;ZWINT;ZW10;SPC24;MIS12	0.833333	0.00534188	0	9	0		0
58_4	SM_2	12	2403	10	CD48;KCNJ5;GNB4;GNB1;GNG12;GNB2;GNG2;GNA11;GNAI2;GNAI3	0.833333	0.00416146	1	49	0		0
58_4	AAW_3	12	2620	10	CD48;KCNJ5;GNB4;GNB1;GNG12;GNB2;GNG2;GNA11;GNAI2;GNAI3	0.833333	0.00381679	1	51	0		0
36_5	VF_4	6	1419	5	CNOT3;ZNF626;MLX;ZNF3;ID3	0.833333	0.00352361	0	24	0		0
17_3	SF_3	12	2865	10	DCN;ELANE;MATN2;PLAU;PLAT;COL4A5;MMP9;FBLN2;MMP2;SERPINE2	0.833333	0.0034904	1	42	0		0
5_3	LIV_3	6	1493	5	LAMB3;CHRD;ECM1;BMP1;TWSG1	0.833333	0.00334896	0	28	0		0
56_6	LIV_3	6	1493	5	NSL1;ZWINT;ZW10;SPC24;MIS12	0.833333	0.00334896	0	28	0		0
56_6	WB_1	6	1631	5	NSL1;MAD1L1;ZW10;MIS12;ZWINT	0.833333	0.0030656	0	20	0		0
36_5	LIV_2	6	1897	5	ZNF408;CNOT3;MLX;ZNF3;ID3	0.833333	0.00263574	0	23	0		0
74_4	LIV_2	6	1897	5	ACVR2A;INHBB;ACVR1;INHBA;ACVR1B	0.833333	0.00263574	1	23	1	ACVR2A	1
17_6	SM_2	6	2403	5	COL1A1;CHRD;HTRA1;BGN;TWSG1	0.833333	0.00208073	0	49	0		0
5_3	AAW_3	6	2620	5	LAMB3;CHRD;ECM1;BMP1;TWSG1	0.833333	0.0019084	0	51	0		0
96_4	IMA_1	6	2692	5	GADD45B;MED31;RPA1;HNRNPUL1;GADD45G	0.833333	0.00185736	1	36	1	HNRNPUL1	1
5_3	IMA_1	6	2692	5	LAMB3;CHRD;ECM1;BMP1;TWSG1	0.833333	0.00185736	0	36	0		0
96_4	SF_3	6	2865	5	GADD45B;MED31;RPA1;HNRNPUL1;GADD45G	0.833333	0.0017452	1	42	1	HNRNPUL1	1
18_4	SF_3	6	2865	5	DCN;TGFB2;VEGFA;COL4A1;THBS1	0.833333	0.0017452	1	42	1	COL4A1	1
74_4	VF_1	6	3098	5	ACVR2A;INHBB;ACVR1;INHBA;ACVR1B	0.833333	0.00161394	1	59	1	ACVR2A	1
74_4	SF_2	6	3766	5	ACVR2A;INHBB;ACVR1;INHBA;ACVR1B	0.833333	0.00132767	1	65	1	ACVR2A	1
74_4	IMA_4	6	3813	5	ACVR2A;INHBB;ACVR1;INHBA;ACVR1B	0.833333	0.0013113	1	69	1	ACVR2A	1
130_2	LIV_1	65	1776	54	PTK2;GHR;FYN;INSR;IL6ST;LEPROT;MAP2K1;IRS2;MAP2K5;ABL1;AXL;GNAI1;IL15;IRS1;NME4;S1PR1;CSF1R;MAP3K4;PTPN6;JAK2;JAK1;YWHAB;PIK3R3;LYN;SH3KBP1;ERBB2;ERBB3;IGF1R;SHC1;YWHAG;CXCR4;PRKCD;LEPR;CSF3R;RASA1;IL6R;FGFR3;CSF1;EPOR;CASP7;IL2RB;SOCS3;SOCS2;VAV1;PTPN11;PTK2B;CBL;ADAM9;MAP2K2;GRB2;PDPK1;PPP3CB;LCK;CDC42	0.830769	0.0304054	4	32	4	IGF1R;SHC1;IRS2;IL6R	1
18_3	SF_3	40	2865	33	HIST1H4C;HDAC5;MSL2;SSRP1;HIST1H4I;CTDP1;DEK;ANP32A;ATXN7L3;USP22;ASXL1;NAP1L4;HIST2H2AC;ENY2;MECP2;PRMT7;PRMT5;HIST1H3C;RAG1;MYSM1;SCMH1;CHFR;NPM1;RNF20;RCC1;TAF1A;PARP10;RNF8;PBRM1;GATAD2B;ATXN7;GATAD2A;CTCF	0.825	0.0115183	2	42	2	TAF1A;MSL2	1
6_3	IMA_1	17	2692	14	ELN;CRELD2;IGFBP5;BGN;FBN1;NID1;CHRD;MFAP2;MMP9;SRGN;FBLN2;LOX;FBLN5;IGFBP7	0.823529	0.00520059	0	36	0		0
130_1	IMA_1	118	2692	97	SUMO1;SUMO2;MAFB;LDOC1;MAFG;NFE2L1;NUP214;MYB;BRCA1;DDIT3;SP1;CREB5;CREB1;PER3;ELK1;XRN1;CTBP1;ZNF773;HOXC9;PNRC1;TDG;EDC3;EXOSC8;DCP1A;ZNF595;EED;EXOSC6;SREBF2;ADAR;JUN;H3F3B;NINL;FOS;PPARG;UBE2I;ETV5;TBP;BATF2;BATF3;NAB1;GADD45B;CREBBP;NAB2;HDAC1;HDAC3;HDAC2;YY1;SMAD4;FOSB;TCERG1;SMAD1;SMAD3;UPF2;ZBTB16;MECOM;MAPK6;KDM6B;KDM6A;SRF;SS18;EP300;JDP2;SOX8;HOXA7;ZFP36;CDK6;GABPA;EDC4;SSRP1;HMGB1;JUN…	0.822034	0.0360327	4	36	3	SMARCA4;REST;SMAD3	0.75
130_1	SF_3	118	2865	97	SUMO1;SUMO2;MAFB;LDOC1;MAFG;NFE2L1;NUP214;MYB;BRCA1;DDIT3;SP1;CREB5;CREB1;PER3;ELK1;XRN1;CTBP1;ZNF773;HOXC9;PNRC1;TDG;EDC3;EXOSC8;DCP1A;ZNF595;EED;EXOSC6;SREBF2;ADAR;JUN;H3F3B;NINL;FOS;PPARG;UBE2I;ETV5;TBP;BATF2;BATF3;NAB1;GADD45B;CREBBP;NAB2;HDAC1;HDAC3;HDAC2;YY1;SMAD4;FOSB;TCERG1;SMAD1;SMAD3;TBX2;UPF2;ZBTB16;MECOM;MAPK6;KDM6B;KDM6A;SRF;SS18;EP300;JDP2;HOXA7;ZFP36;CDK6;GABPA;EDC4;SSRP1;HMGB1;JUN…	0.822034	0.0338569	4	42	4	TBX2;SMARCA4;REST;SMAD3	1
103_1	AAW_3	56	2620	46	CD53;PTK2;CD72;CD55;DOCK2;FCGR3A;CD244;PLCG2;PLCG1;CD28;CBL;CD2;SEMA4D;YES1;DEF6;UNC119;FYN;SOCS3;RASA1;GRAP2;ZAP70;PIK3R1;CXCR4;LYN;BLNK;CBLB;ITGB2;CD44;LY96;WAS;PTPN6;SOS1;PLD2;CD5;SYK;CSF1;ITGAV;PAK1;F2R;CD247;PTPRC;FLOT1;LAT;LCK;PAK2;CDC42	0.821429	0.0175573	1	51	1	PLCG1	1
123_1	IMA_1	39	2692	32	BRCA1;SUMO1;MSH2;HUWE1;MSH6;PRKDC;POLR1A;SMARCA1;BMI1;XRCC5;XRCC4;XRCC6;MRE11A;ATM;SMARCA5;SUPT16H;WRN;GTF2I;CHEK2;ZNF281;SMC1A;MSH3;SPOP;TRIM27;PARP1;PAXIP1;USP7;ANAPC5;PPP1CA;TERF1;PCNA;RAD50	0.820513	0.0118871	0	36	0		0
123_1	SF_3	39	2865	32	BRCA1;SUMO1;MSH2;HUWE1;MSH6;PRKDC;POLR1A;SMARCA1;BMI1;XRCC5;XRCC4;MRE11A;ATM;SMARCA5;SUPT16H;WRN;GTF2I;CHEK2;ZNF281;SMC1A;MSH3;SPOP;TRIM27;PARP1;PAXIP1;BLM;USP7;ANAPC5;PPP1CA;TERF1;PCNA;RAD50	0.820513	0.0111693	0	42	0		0
105_2	WB_2	88	3420	72	IL7R;MAP4K1;CD82;ACVR1;CTLA4;PLAUR;HSPA8;ITGA4;GAPDH;MAPK14;CD5;PLCG1;ITGB2;IKBKG;CD2;FCGR3A;CD79A;PRKACA;CD44;CALM2;CALM3;STAT1;CALM1;STUB1;STAT3;FYN;MAP3K7;FGR;HSP90AB1;HSPD1;ICAM4;ICAM2;PIK3R1;CXCR4;CEACAM8;LYN;IRAK1;ZAP70;CBLB;TGFBR1;CD28;SHC1;JAM3;GAB2;TRIM21;FCGR2A;LAT;HCK;WAS;PTPN6;ICAM1;SELL;IL2RA;INPP5D;INPPL1;SYK;TAB2;PTPN11;BTRC;TUBB;CBL;VIM;TLR2;VAV1;GRB2;PTPRC;ITGAM;COPB1;HSP90AA1;WI…	0.818182	0.0210526	4	57	3	MAPK14;PLCG1;SHC1	0.75
103_4	AAW_3	22	2620	18	SELL;SNAP25;VAMP3;VAMP2;STX8;PRKCA;STX3;SNAP23;HGS;CASK;MEST;SLC3A2;STX4;VTI1A;STX7;NAPA;STX6;STX2	0.818182	0.00687023	0	51	0		0
10_5	VF_4	11	1419	9	TAF6;TAF5;TAF4;TAF3;TAF2;TAF9;TAF11;TAF10;TAF9B	0.818182	0.00634249	0	24	0		0
103_4	WB_2	22	3420	18	SELL;STX8;VAMP3;VAMP2;SNAP23;SMAD4;STX3;STX2;NEDD4L;HGS;CASK;STX4;PRKCA;VTI1A;STX7;NAPA;STX6;SLC3A2	0.818182	0.00526316	0	57	0		0
103_4	IMA_4	22	3813	18	SELL;SNAP25;VAMP3;VAMP2;STX8;PRKCA;STX3;SNAP23;NEDD4L;HGS;CASK;STX4;SLC3A2;VTI1A;STX7;NAPA;STX6;STX2	0.818182	0.00472069	0	69	0		0
156_4	AAW_4	11	2197	9	CCNE1;CCND1;CDKN1A;EGR1;CTNNB1;PTEN;UBA52;MED15;SMAD4	0.818182	0.0040965	0	27	0		0
20_2	IMA_2	75	1042	61	RPS13;RPS11;RPS10;RPS16;RPL23A;RPL9;RPL6;RPLP2;RPL27A;RPS18;RPS19;RPL35A;RPS7;RPS6;RPS5;RPL37A;RPS3;RPS2;RPS8;RPL29;RPS27L;EIF3A;RPS14;RPL22;EIF2AK2;RPL4;RPS26;RPS27;RPS24;RPL5;RPS23;RPS20;RPS25;RPLP1;SLC25A5;RPS29;RPL14;RPL15;RPL17;RPL10;RPL11;RPL12;RPL13;RPS4X;BLVRB;RPS27A;RPL18;RPL19;RPL28;RPL38;RPLP0;RPL35;RPL32;RPL30;RPL31;MRPL43;RPL36;RPS3A;ILF3;RPL24;TUFM	0.813333	0.0585413	1	13	0		0
7_3	LIV_3	16	1493	13	RAB8A;CFH;C1QC;CFD;AP1M1;ALB;C1QB;C1QA;AP4E1;SLC9A8;APOC2;APOC1;CFB	0.8125	0.0087073	1	28	1	APOC1	1
7_3	SM_2	16	2403	13	RAB8A;CFH;C1QC;CFD;AP1M1;ALB;C1QB;C1QA;AP4E1;SLC9A8;APOC2;APOC1;CFB	0.8125	0.0054099	1	49	1	APOC1	1
79_4	AAW_3	16	2620	13	TGFB2;APOE;CFH;CNP;ANXA6;SDC4;PRNP;PDGFB;A2M;TIAM1;KIFAP3;GIPC1;FGF2	0.8125	0.00496183	1	51	1	APOE	1
19_3	SF_2	16	3766	13	KCNJ11;CD63;SNAP23;STX3;CD82;VKORC1;STX4;CD36;STX6;SYP;VAPB;ABCC9;CD9	0.8125	0.00345194	0	65	0		0
19_3	IMA_4	16	3813	13	STX1A;KCNJ11;CD63;SNAP23;STX3;CD82;STX4;CD36;STX6;SYP;VAPB;ABCC9;CD9	0.8125	0.00340939	0	69	0		0
98_1	SF_3	85	2865	69	HDAC1;MDFI;HDAC3;ID1;SIRT2;SMAD4;CDC34;PHF21A;KAT2B;SMAD3;RB1;SRF;CBX4;SMARCA4;NCOR2;CBX1;DAXX;TCF3;BTG1;DDX5;BHLHE40;BHLHE41;JUN;PPARGC1A;RORA;HAUS1;PHB2;NCOR1;SUZ12;PBX1;MTA1;H3F3B;TCF4;SIRT1;ZBTB7A;RBL2;SUV39H1;SP1;NUPR1;RXRA;CREB1;PRMT5;NR2F2;POLR2G;SMARCD3;IFRD1;CAND2;EP300;KDM1A;HIST2H2AC;SETD7;HEY1;SNW1;HIST1H3C;PHB;ID4;CBX2;ID2;ID3;RBBP4;MEF2C;TWIST1;MEF2A;RUNX1;KPNA3;PRRX1;HIST3H3;SLU7;C…	0.811765	0.0240838	4	42	2	SMARCA4;SMAD3	0.5
30_3	IMA_1	58	2692	47	MED21;MED20;ERCC5;SF1;MED1;ESRRA;TEAD1;SRSF5;SRSF4;SRSF6;NCOA6;HCFC1;SRSF2;CLEC3B;GADD45A;GADD45B;THRB;PPARGC1A;GADD45G;USF2;MED12;MED14;MED16;JMJD1C;FBXW7;CREBZF;NR3C1;SRF;MYEF2;MED17;RXRA;PPARG;SFPQ;NCOA1;PPARA;EP300;TP53;RARG;NRIP1;TWIST1;PIAS1;NCL;CDK6;NTHL1;RNF2;ZNF135;NRF1	0.810345	0.0174591	0	36	0		0
136_3	IMA_4	47	3813	38	TGFBR3;TGFB2;TGFB3;ATP2A2;ACVRL1;MPP5;PNMA1;DMPK;YWHAZ;PARD6G;RAC1;PARD6B;PARD6A;YWHAH;PIK3R4;FMOD;YWHAB;S100A1;PRKCI;TGFBR2;TGFBR1;ANXA2;LTBP3;GCC1;ENG;RHOQ;PLA1A;PARD3;LLGL2;LLGL1;APP;SDC4;ANGPTL7;CTGF;PRKACA;PARD3B;PLN;CDC42	0.808511	0.00996591	1	69	0		0
105_2	IMA_4	88	3813	71	MAP4K1;CD82;ACVR1;ICAM1;PLAUR;HSPA8;ITGA4;GAPDH;MAPK14;CD209;PLCG1;PTK2;IKBKG;CD2;FCGR3A;CD44;CALM2;CALM3;STAT1;CALM1;STUB1;STAT3;FYN;MAP3K7;FGR;HSP90AB1;HSPD1;ICAM2;PIK3R1;CXCR4;PTPRC;THY1;IRAK1;ZAP70;CBLB;TGFBR1;CD28;SHC1;JAM3;GAB2;SRC;FCGR2A;LAT;HCK;ITGB2;LYN;WAS;PTPN6;ENO1;PRKACA;SELL;INPP5D;INPPL1;CD5;SYK;TAB2;PTPN11;BTRC;TUBB;CBL;VIM;TLR2;VAV1;GRB2;SPP1;ITGAM;COPB1;HSP90AA1;WIPF1;YWHAE;LCK	0.806818	0.0186205	4	69	3	MAPK14;PLCG1;SHC1	0.75
92_3	LIV_2	159	1897	128	JUN;SUMO3;SUMO2;SIVA1;ANP32A;MAFF;DNTTIP2;RARB;ZBTB3;NFE2L2;GADD45B;GADD45G;MAGI2;SP110;MYC;SETDB1;WDR5;DDIT3;TRIM24;SP1;CREB5;BRD8;MDM2;GATA2;CEP350;CCND1;MAX;RBBP5;GSK3B;RUNX1;CEP70;MAF;DBP;ZBTB20;VPS72;BATF;CDKN1A;MED24;MED1;XRCC5;XRCC6;CHD1;CHD7;CHD8;MNT;PPARGC1A;NCOR1;JMJD1C;NLK;NR1H2;RAD54L2;SMC1A;SIRT1;FOS;PARP1;PPARG;SPI1;TRIP4;ZEB2;TP53;BCL2A1;AR;BATF2;BATF3;CREBBP;HDAC1;HDAC3;HDAC2;HDAC…	0.805031	0.067475	6	23	5	RELA;ZEB2;SMARCA4;CARM1;SMAD3	0.833333
74_2	IMA_4	127	3813	102	HSPA5;AKT1;PTK2B;PKP4;CAV2;FURIN;ARHGEF6;MAP3K3;PARD6A;LYN;SHC1;DYSF;CAV1;ILK;TEK;RAB27A;CLDN3;INPP5D;APP;GNG2;UBC;TRIP6;PTPN11;GRIA2;HRAS;ITGA5;HSP90B1;ARFGAP1;ADRBK1;JUP;PIK3R1;GNAI1;EPHB1;EPHB6;CSK;EFS;DSP;OPTN;HCK;PTPN1;PTPN6;GZMB;SDC3;PARD6G;LCK;RALA;EFNB2;PDGFRB;PPP1R9B;EPHA4;EPHA3;EPHA2;MAPK14;GNAI2;GNAI3;FLT1;NEDD9;RAB8A;ITGA2B;MAPK1;ENAH;KDR;SRC;TGFBR1;RAP2A;GNB1;RDX;GNB2;UCHL1;GRIN1;TJP…	0.80315	0.0267506	6	69	5	MAPK14;PLCG1;FLT1;SHC1;FURIN	0.833333
85_2	IMA_1	132	2692	106	SUMO3;SUMO2;MAFB;MAFF;RARA;GNL2;RARG;MAN1A2;KDM2A;RELA;DDIT3;ZMYM6;LAS1L;SP1;CREB5;CREB1;TERF2IP;SMARCD1;USP36;GTF2F1;GTF2F2;MAZ;RBBP7;RBBP4;ELK1;KPNA2;MAF;BATF;VDR;CARM1;EP400;ZFP91;MTDH;GTF2E2;JUN;RUNX1;H3F3B;TSPYL4;SIRT1;FOS;PARP1;SPI1;PPARA;HIST1H2BN;UBE2I;MPG;TP53;TAF1;IRF4;HAT1;TBP;CREM;IPO4;CREBBP;HDAC1;SMAD2;SMAD3;ATP5I;NFATC3;NCOR2;NCOA3;NCOA1;NCOA6;USF2;PML;RXRA;FHL2;EP300;HIRA;PPIG;SET…	0.80303	0.0393759	3	36	3	RELA;CARM1;SMAD3	1
85_2	SF_3	132	2865	106	SUMO3;SUMO2;ANP32E;MAFB;MAFF;RARA;GNL2;RARG;MAN1A2;KDM2A;RELB;RELA;DDIT3;ZMYM6;LAS1L;SP1;CREB5;CREB1;TERF2IP;SMARCD1;USP36;GTF2F1;GTF2F2;MAZ;RBBP7;RBBP4;ELK1;KPNA2;MAF;BATF;NFATC3;EP400;ZFP91;MTDH;GTF2E2;JUN;RUNX1;H3F3B;TSPYL4;SIRT1;FOS;PARP1;SPI1;PPARA;HIST1H2BN;UBE2I;MPG;TP53;TAF1;HAT1;TBP;CREM;IPO4;CREBBP;HDAC1;SMAD2;SMAD3;ATP5I;NCOR2;NCOA3;NCOA1;NCOA6;USF2;PML;RXRA;FHL2;EP300;HIRA;PPIG;ZNF133…	0.80303	0.0369983	3	42	2	RELA;SMAD3	0.666667
69_2	WB_2	261	3420	209	TGM2;DYNLL1;CRKL;HSPA9;HSPA8;IKBKB;AKT1;AKT2;IKBKG;FCGR1A;CANX;GSN;LTBR;CALM2;CALM3;CALM1;STUB1;MAP3K1;MAP3K7;FGR;MAP3K5;GNB2L1;ADAM17;RELB;LYN;IRAK1;IGF1R;SHC1;SLC25A3;SLC25A6;FBXW11;DNAJA1;PKN1;SYK;LIMA1;APP;GSK3A;ADAM9;UBA52;GRB2;UBB;PPM1B;LAT;PAK1;TNFSF10;TRAF1;SPTAN1;SKAP1;NFKBIE;GLUL;TRAF3;CLTA;CLTC;SEC16A;GSK3B;ADRBK1;NCKAP1;DDX58;SMURF2;LILRB2;PPM1A;UBE3A;DERL1;PPP6C;PIK3R2;PIK3R1;JAK1;BM…	0.800766	0.0611111	6	57	4	MAPK14;IGF1R;TNF;SHC1	0.666667
20_2	SF_1	75	933	60	RPS13;RPS11;RPS10;RPS16;RPL23A;RPL9;RPL6;RPLP2;RPL27A;RPS18;RPS19;RPL35A;RPS7;RPS6;RPS5;RPL37A;RPS3;RPS2;RPS8;RPL29;RPS27L;EIF3A;RPS14;RPL22;EIF2AK2;RPL4;RPS26;RPS27;RPS24;RPL5;RPS23;RPS20;RPS25;RPLP1;SLC25A5;RPS29;RPL14;RPL15;RPL17;RPL10;RPL11;RPL12;RPL13;RPS4X;BLVRB;RPS27A;RPL18;RPL19;RPL28;RPL38;RPLP0;RPL35;RPL32;RPL30;RPL31;MRPL43;RPL36;RPS3A;ILF3;TUFM	0.8	0.0643087	1	12	0		0
1_5	WB_5	5	128	4	C3;ADM;CFH;C5	0.8	0.03125	1	1	1	ADM	1
123_4	AAW_4	70	2197	56	HDAC1;SMARCC2;HDAC3;HDAC2;HDAC4;HDAC7;HDAC9;CDKN1A;NR2E3;NR3C1;HIF1A;SMAD3;RCOR1;VDR;RUNX1T1;SMARCE1;TXNIP;SMARCA4;NCOR2;NCOR1;RARA;CEBPB;CHD3;EP300;ZBTB16;FHL3;SMARCC1;JUN;FHL2;GLI3;LDOC1;PML;CEP70;SIN3B;SIN3A;SIRT1;EPAS1;SP1;PRMT6;RXRA;AR;SMARCD1;PPARA;HDX;GATA2;CIDEA;TAF6;TAB2;GTF2B;TAF9;RBBP4;AHR;CDK4;CEBPA;BCL6;ATF3	0.8	0.0254893	3	27	3	HDAC9;SMARCA4;SMAD3	1
136_4	SM_2	45	2403	36	CSF2RB;MAP4K5;CRKL;SKAP2;KHDRBS1;IL6ST;PLCG2;PLCG1;RAPGEF1;DNM2;ABL1;EVL;ABL2;FLT1;PECAM1;WAS;PIK3CB;PTPN6;DOK2;DOK1;PIK3R1;SH3KBP1;ERBB3;FCGR2A;LCP2;BCAR1;RASA1;TNK2;SOS1;VAV1;ABI1;KIT;WIPF1;CD2AP;ASAP1;ADAM15	0.8	0.0149813	4	49	4	PECAM1;PLCG1;BCAR1;FLT1	1
23_3	VF_4	10	1419	8	FCN1;PTX3;PAPPA;SERPING1;C3;C2;C7;C5	0.8	0.00563777	1	24	1	PAPPA	1
20_7	LIV_3	10	1493	8	SDC1;SDC2;SDC3;SDC4;CTSG;HGF;SDCBP;CADM1	0.8	0.00535834	0	28	0		0
23_3	LIV_3	10	1493	8	FCN2;FCN1;MASP1;SERPING1;C3;C2;C7;C5	0.8	0.00535834	1	28	0		0
140_1	IMA_4	25	3813	20	APP;PVR;EHD2;BLMH;AP1G1;PSEN1;AP1M1;EPN1;AP2B1;TGOLN2;LDLR;RAB3D;GAK;AP1S1;RAB3A;UBC;NDRG1;AP1B1;A2M;ECSIT	0.8	0.00524521	1	69	1	LDLR	1
31_4	SM_2	15	2403	12	ITGB2;CD63;CD82;VKORC1;KIT;HBEGF;MME;IGSF8;LYN;PTGFRN;CD46;CD19	0.8	0.00499376	0	49	0		0
150_5	AAW_3	15	2620	12	PLCB1;PLCB2;GNAQ;ANXA7;GJA1;PRKCA;HGS;GNG12;GRK6;ADRB2;PRKACA;GNA11	0.8	0.00458015	0	51	0		0
10_3	SF_3	15	2865	12	DCN;CXCL1;MMP9;MATN2;ELN;COL1A1;COL4A5;NID1;COL1A2;TFPI;FBLN2;SERPINE2	0.8	0.00418848	1	42	0		0
6_4	AAW_3	10	2620	8	ITGAE;PVR;ITGB7;SNAP29;ADAM9;PLEKHA7;BOC;KIFC3	0.8	0.00305344	0	51	0		0
54_3	AAW_3	10	2620	8	ACVR2A;IGF1;FNTA;INHBA;INHBB;RAP2A;IGFBP7;BMP2	0.8	0.00305344	1	51	1	ACVR2A	1
24_3	IMA_1	10	2692	8	DCN;VCAN;PTX3;C1QC;C1QB;C1S;C1R;SELP	0.8	0.00297177	0	36	0		0
23_3	IMA_1	10	2692	8	FCN1;PTX3;MASP1;PAPPA;SERPING1;C3;C2;C5	0.8	0.00297177	1	36	1	PAPPA	1
24_7	LIV_3	5	1493	4	PGF;VEGFA;NRP1;VEGFB	0.8	0.00267917	0	28	0		0
20_8	LIV_3	5	1493	4	B2M;CD1D;HLA-E;HLA-F	0.8	0.00267917	0	28	0		0
1_5	LIV_3	5	1493	4	C3;CFH;C5;MASP1	0.8	0.00267917	1	28	0		0
43_6	LIV_3	5	1493	4	BAP1;USP5;UCHL3;USP28	0.8	0.00267917	0	28	0		0
20_7	VF_1	10	3098	8	EFNB2;TGFBR3;SDC1;SDC2;SDC3;SDC4;SDCBP;CADM1	0.8	0.00258231	0	59	0		0
54_3	VF_1	10	3098	8	ACVR2A;RAP2A;ACVR1;FNTA;ACVR1B;INHBA;INHBB;BMP2	0.8	0.00258231	1	59	1	ACVR2A	1
105_5	LIV_1	5	1776	4	RGS16;GNAI2;GNAI3;GNAI1	0.8	0.00225225	0	32	0		0
20_7	SF_2	10	3766	8	EFNB2;TGFBR3;SDC1;SDC2;SDC3;SDC4;SDCBP;CADM1	0.8	0.00212427	0	65	0		0
56_5	SF_2	10	3766	8	TGFBR3;ACVR2A;TGFB3;ENG;ITGA5;ITGAV;FKBP1A;TGFBR2	0.8	0.00212427	1	65	1	ACVR2A	1
20_7	IMA_4	10	3813	8	EFNB2;TGFBR3;SDC1;SDC2;SDC3;SDC4;SDCBP;CADM1	0.8	0.00209809	0	69	0		0
6_4	IMA_4	10	3813	8	ITGAE;PVR;ITGB7;SNAP29;ADAM9;PLEKHA7;BOC;KIFC3	0.8	0.00209809	0	69	0		0
54_3	IMA_4	10	3813	8	ACVR2A;RAP2A;ACVR1;FNTA;ACVR1B;INHBA;INHBB;BMP2	0.8	0.00209809	1	69	1	ACVR2A	1
43_6	AAW_4	5	2197	4	BAP1;USP5;UCHL3;USP28	0.8	0.00182066	0	27	0		0
24_7	SM_2	5	2403	4	PGF;VEGFA;NRP1;VEGFB	0.8	0.00166459	0	49	0		0
17_5	SM_2	5	2403	4	ABI1;DNMBP;APBB1;WASL	0.8	0.00166459	0	49	0		0
87_3	SM_2	5	2403	4	SH3D19;SH3GL1;AMPH;SYNJ1	0.8	0.00166459	0	49	0		0
24_7	AAW_3	5	2620	4	PGF;VEGFA;NRP1;VEGFB	0.8	0.00152672	0	51	0		0
87_5	AAW_3	5	2620	4	HGF;MMP2;FN1;MMP9	0.8	0.00152672	1	51	1	FN1	1
103_5	AAW_3	5	2620	4	CD63;CD82;VKORC1;CLEC7A	0.8	0.00152672	0	51	0		0
64_9	SM_3	5	2686	4	BCL2L1;BAD;MCL1;BCL2	0.8	0.0014892	0	36	0		0
24_7	IMA_1	5	2692	4	PGF;VEGFA;NRP1;VEGFB	0.8	0.00148588	0	36	0		0
1_5	IMA_1	5	2692	4	C3;CFH;C5;MASP1	0.8	0.00148588	1	36	0		0
87_5	IMA_1	5	2692	4	HGF;MMP2;FN1;MMP9	0.8	0.00148588	1	36	1	FN1	1
87_4	VF_3	5	2839	4	HABP4;FXR1;FXR2;FMR1	0.8	0.00140895	0	33	0		0
87_5	SF_3	5	2865	4	LCN2;MMP2;FN1;MMP9	0.8	0.00139616	1	42	1	FN1	1
17_5	VF_1	5	3098	4	SPTA1;ABI1;DNMBP;WASL	0.8	0.00129116	0	59	0		0
105_5	VF_1	5	3098	4	RGS16;GNAI2;GNAI3;GNAI1	0.8	0.00129116	0	59	0		0
10_6	WB_2	5	3420	4	ACVR2A;ACVR1B;ACVR1;INHBA	0.8	0.00116959	1	57	1	ACVR2A	1
17_5	WB_2	5	3420	4	SPTA1;ABI1;DNMBP;WASL	0.8	0.00116959	0	57	0		0
105_5	WB_2	5	3420	4	RGS16;GNAI2;GNAI3;CD55	0.8	0.00116959	0	57	0		0
10_6	IMA_4	5	3813	4	ACVR2A;ACVR1B;ACVR1;INHBA	0.8	0.00104904	1	69	1	ACVR2A	1
79_3	VF_1	209	3098	167	HSPA2;DYNLL1;RYK;HSPA5;HSPA9;HSPA8;CD34;AGER;IL6ST;IKBKB;AKT1;PTK2B;AKT3;IKBKG;DAB2;BDNF;MS4A2;ZYX;CAV1;PEBP1;CALM2;DLG4;CALM1;PIK3CA;PIK3CB;MAP3K1;NTRK2;HSP90AB1;LYN;IRAK1;IGF1R;SHC1;MUC1;FGFR1;AKAP1;PLD2;PPP2CA;APP;GSK3A;AKAP9;PLCG1;ADAM9;UBB;ACTB;PTPN11;ACTA2;RASGRP3;ACTA1;NFKBIB;FRS3;FRS2;NDRG1;GSK3B;ADRBK1;ATAD3A;PPM1A;MST4;RAC1;JUP;PIK3R1;PLCB1;CSK;MAPT;CHUK;PRKCD;IBTK;PTPN1;BCAR1;PTPN6;CAL…	0.799043	0.0539057	7	59	7	IGF1R;SHC1;IRS2;MAPK14;PLCG1;BCAR1;TAGLN	1
92_3	AAW_4	159	2197	127	JUN;SIVA1;ZFYVE9;ANP32A;MAFF;RARB;ZBTB3;NFE2L2;GADD45B;GADD45G;MAGI2;SP110;MYC;SETDB1;NFYA;BRCA1;WDR5;DDIT3;TRIM24;SP1;CREB5;BRD8;MDM2;GATA2;CEP350;CCND1;MAX;RBBP5;GSK3B;RUNX1;CEP70;MAF;DBP;ZBTB20;VPS72;BATF;VDR;ATF4;CDKN1A;MED24;MED1;CHD7;CHD8;UBE3A;MNT;MXD1;JMJD1C;NLK;NR1H2;RAD54L2;SMC1A;SIRT1;NCOA3;PPARG;SPI1;TRIP4;ZEB2;PRDM16;TP53;BCL2A1;BATF2;BATF3;CREBBP;HDAC1;HDAC3;HDAC2;HDAC4;ASH2L;SMAD4;…	0.798742	0.0578061	6	27	4	RELA;ZEB2;SMARCA4;SMAD3	0.666667
84_3	AAW_3	63	2620	50	C1QC;PLAUR;PROS1;CD93;SERPING1;MFAP2;ECE1;F13A1;FBLN1;AGT;SERPINE1;SERPINE2;DCN;CTSG;PTX3;VKORC1;NID1;THBS1;SPARC;ICAM1;TF;CDH5;ITGB1;CTSK;ITGB2;KLKB1;PLAU;FBN1;C3;COL4A1;IGFBP5;THBD;F10;PLAT;SERPINB6;BDKRB2;FN1;CFH;IGFBP3;F8;CFD;CFB;C1QB;C1QA;F2R;SPP1;ITGAM;IGF1;F2RL3;F2RL2	0.793651	0.019084	3	51	2	FN1;COL4A1	0.666667
30_3	SF_3	58	2865	46	MED21;MED20;ERCC5;MED1;ESRRA;TEAD1;SRSF5;SRSF4;SRSF6;NCOA6;HCFC1;SRSF2;TWIST1;GADD45A;GADD45B;THRB;PPARGC1A;GADD45G;USF2;MED12;MED14;NR5A2;MED16;JMJD1C;FBXW7;CREBZF;NR3C1;SRF;MED17;RXRA;PPARG;SFPQ;NCOA1;PPARA;EP300;MIDN;TP53;RARG;NRIP1;PIAS1;NCL;CDK6;NTHL1;RNF2;ZNF135;NRF1	0.793103	0.0160558	0	42	0		0
97_2	SM_3	38	2686	30	HSPA5;HSPA4;HSPA8;HSP90B1;HSPA1B;HSPA1A;CCT5;YWHAZ;CCT8;APOB;CCT2;CCT3;TUBA1A;CCT7;CCT4;PARK2;SYVN1;DERL1;YWHAB;CCT6A;FAF2;RAD21;PDIA4;VCP;AKT2;PACRG;TUBB;STUB1;TCP1;HSP90AA1	0.789474	0.011169	2	36	1	APOB	0.5
26_3	AAW_4	19	2197	15	C19orf40;ZBED1;GABPB1;ERCC1;ERCC4;RTN2;APITD1;FANCG;FANCF;FANCE;STRA13;POLN;FANCM;FANCL;TOP3A	0.789474	0.00682749	0	27	0		0
99_3	VF_1	123	3098	97	TGM2;RYK;CRKL;AKT1;PKP4;BOC;ERBB2IP;EEF2K;DLG3;CALM2;DLG4;CALM1;HSP90AB1;MICAL1;MYCBP2;GRIN1;ERBB2;ERBB3;SHC1;ERBB4;MUC1;SYK;PTPN12;APP;YWHAG;CDON;GRB2;PTPN11;PAK2;ACTA1;CRK;CTGF;JUP;PIK3R2;PIK3R1;DLG1;RNF41;SMYD2;PTPN1;PTPN6;CALM3;RPS6KA1;LRIG1;G6PD;HDAC6;TNIK;ABL1;ABL2;GNAI3;TBK1;HBEGF;PSEN2;PSEN1;NEDD4;CDC37;AP2M1;MAPK3;NFKB1;NFKB2;LYST;PRKAR1A;ANKS1A;LRP1;STAT5B;STAT5A;PRKACA;HSP90AA1;TAB1;US…	0.788618	0.0313105	3	59	3	LRP1;SHC1;NOS3	1
98_1	SM_4	85	2114	67	HDAC1;MDFI;HDAC3;ID1;SIRT2;PHB2;PHF21A;KAT2B;SLU7;RB1;SRF;CBX4;SMARCA4;NCOR2;CBX1;JMJD6;MYOD1;BTG1;BHLHE40;BHLHE41;JUN;PPARGC1A;RORA;HAUS1;NCOR1;SUZ12;PBX1;MTA1;H3F3B;TCF4;SIRT1;ZBTB7A;RBL2;SUV39H1;SP1;NUPR1;RXRA;CREB1;PRMT5;TCF3;NR2F2;POLR2G;SMARCD3;IFRD1;CAND2;SETD3;EP300;KDM1A;HIST2H2AC;SETD7;HEY1;SNW1;CARM1;PHB;ID4;CBX2;ID2;ID3;RBBP4;MEF2C;TWIST1;MEF2A;RUNX1;KPNA3;PRRX1;HIST3H3;CREBBP	0.788235	0.0316935	4	27	2	SMARCA4;CARM1	0.5
85_2	LIV_2	132	1897	104	SUMO3;SUMO2;MAFB;MAFF;RARA;RARG;KDM2A;RELB;RELA;DDIT3;ZMYM6;LAS1L;SP1;CREB5;CREB1;TERF2IP;SMARCD1;MAN1A2;GTF2F1;GTF2F2;MAZ;RBBP7;RBBP4;ELK1;KPNA2;MAF;BATF;NFATC3;CARM1;EP400;GTF2E2;EGR1;JUN;RUNX1;H3F3B;TSPYL4;SIRT1;FOS;PARP1;SPI1;PPARA;STAT3;HIST1H2BN;UBE2I;TP53;TAF1;HAT1;TBP;CREM;IPO4;CREBBP;HDAC1;SMAD2;SMAD3;ATP5I;REL;NCOR2;NCOA3;SET;NCOA6;STAT1;USF2;MAPK1;PML;NFKB1;MAPK8;RXRA;FHL2;RPS6KA4;EP30…	0.787879	0.0548234	3	23	3	RELA;CARM1;SMAD3	1
136_3	VF_1	47	3098	37	TGFBR3;TGFB2;TGFB3;ATP2A2;ACVRL1;IKBKAP;MPP5;PNMA1;YWHAZ;PARD6G;RAC1;PARD6B;PARD6A;YWHAH;PIK3R4;FMOD;YWHAB;S100A1;PRKCI;TGFBR2;TGFBR1;ANXA2;LTBP3;ENG;RHOQ;PLA1A;PARD3;LLGL2;LLGL1;APP;SDC4;ANGPTL7;CTGF;PRKACA;PARD3B;PLN;CDC42	0.787234	0.0119432	1	59	0		0
11_3	IMA_1	42	2692	33	PTX3;CRELD2;PROS1;BGN;C1QB;SERPING1;MFAP2;SRGN;FBLN1;SERPINE2;DCN;CAMP;NID1;PPBP;C3;C5;CTSG;COL4A6;COL4A5;COL4A4;COL4A3;COL4A2;COL4A1;F10;PAPPA;F5;CFH;C1QC;MASP1;C1QA;CHRD;MMP9;CFP	0.785714	0.0122585	4	36	3	COL4A2;COL4A1;PAPPA	0.75
51_1	WB_2	42	3420	33	OCRL;NDUFB9;RNF13;SPTB;LRP12;TOMM20;MYH3;EBAG9;BLOC1S3;BLOC1S2;VOPP1;PIK3R4;RABEP1;TRPV1;SNAPIN;OS9;RAB7A;MACF1;RAB5A;RAB5C;RAB5B;RAB6A;TOMM70A;ENO3;ATG14;RAB3A;DTNBP1;EXOC1;SNAP23;IMMT;RAB4A;DYSF;FAM134B	0.785714	0.00964912	1	57	1	RAB5B	1
51_1	SF_2	42	3766	33	OCRL;RNF13;CMYA5;SPTB;LRP12;MYH3;EBAG9;BLOC1S3;BLOC1S2;WWC1;RAB4A;PIK3R4;CDC42BPA;RABEP1;TRPV1;SNAPIN;OS9;RAB7A;MACF1;RAB5A;DYSF;RAB5B;DST;RAB5C;RAB6A;TOMM70A;ENO3;ATG14;RAB3A;DTNBP1;EXOC1;SNAP23;FAM134B	0.785714	0.00876261	1	65	1	RAB5B	1
51_1	IMA_4	42	3813	33	OCRL;RNF13;CMYA5;SPTB;LRP12;RAB5A;MYH3;EBAG9;BLOC1S3;BLOC1S2;VOPP1;PIK3R4;CDC42BPA;RABEP1;TRPV1;SNAPIN;RAB7A;DES;MACF1;DYSF;RAB5B;DST;RAB5C;RAB6A;TOMM70A;ENO3;ATG14;RAB3A;DTNBP1;EXOC1;SNAP23;RAB4A;FAM134B	0.785714	0.0086546	1	69	1	RAB5B	1
79_3	SF_2	209	3766	164	HSPA2;DYNLL1;RYK;HSPA5;HSPA9;HSPA8;CD34;AGER;IL6ST;IKBKB;AKT1;PTK2B;AKT3;IKBKG;DAB2;MS4A2;ZYX;CAV1;PEBP1;CALM2;ADD1;CALM1;PIK3CA;PIK3CB;MAP3K1;NTRK2;HSP90AB1;LYN;IRAK1;IGF1R;SHC1;MUC1;FGFR1;AKAP1;PLD2;PPP2CA;APP;GSK3A;AKAP9;PLCG1;ADAM9;UBB;ACTB;CALM3;ACTA2;RASGRP3;ACTA1;NFKBIB;FRS3;FRS2;PTPN11;NDRG1;GSK3B;ADRBK1;ATAD3A;PPM1A;RAC1;JUP;PIK3R1;PLCB1;CSK;MAPT;CHUK;PRKCD;IBTK;PTPN1;BCAR1;PTPN6;DLG4;LM…	0.784689	0.0435475	7	65	7	IGF1R;SHC1;IRS2;MAPK14;PLCG1;BCAR1;TAGLN	1
79_3	IMA_4	209	3813	164	HSPA2;DYNLL1;RYK;HSPA5;HSPA9;HSPA8;CD34;AGER;IL6ST;IKBKB;AKT1;PTK2B;AKT3;IKBKG;DAB2;BDNF;MS4A2;ZYX;CAV1;PEBP1;CALM2;DLG4;CALM1;PIK3CA;PIK3CB;MAP3K1;NTRK2;HSP90AB1;LYN;IRAK1;IGF1R;SHC1;MUC1;FGFR1;AKAP1;PLD2;PPP2CA;APP;GSK3A;AKAP9;PLCG1;ADAM9;UBB;ACTB;PTPN11;ACTA2;RASGRP3;ACTA1;NFKBIB;FRS3;FRS2;NDRG1;GSK3B;ADRBK1;ATAD3A;PPM1A;RAC1;JUP;PIK3R1;PLCB1;CSK;MAPT;CHUK;PRKCD;IBTK;PTPN1;BCAR1;PTPN6;CALM3;LM…	0.784689	0.0430108	7	69	7	IGF1R;SHC1;IRS2;MAPK14;PLCG1;BCAR1;TAGLN	1
130_2	WB_2	65	3420	51	ACADVL;FYN;BAX;IL6ST;LEPROT;MAP2K1;IRS2;MAP2K5;ABL1;STAT3;STAT1;IRS1;S1PR1;CSF1R;MAP3K4;RASA1;GNB2L1;MAPK3;JAK2;JAK1;YWHAB;PIK3R3;LYN;SH3KBP1;ERBB2;IGF1R;SHC1;YWHAG;CXCR4;PRKCD;IL6R;CSF3R;PTPN6;EPOR;CASP7;IL2RB;SOCS3;SOCS2;VAV1;PTPN11;PLSCR1;PTK2B;CBL;ADAM9;MAP2K2;GRB2;IL15;PDPK1;PPP3CB;LCK;CDC42	0.784615	0.0149123	4	57	4	IGF1R;SHC1;IRS2;IL6R	1
99_3	SF_2	123	3766	96	TGM2;RYK;CRKL;AKT1;PKP4;BOC;ERBB2IP;EEF2K;DLG3;CALM2;DLG4;CALM1;HSP90AB1;MICAL1;MYCBP2;GRIN1;ERBB2;ERBB3;SHC1;ERBB4;MUC1;SYK;PTPN12;APP;YWHAG;CDON;GRB2;PTPN11;PAK2;ACTA1;CRK;CTGF;JUP;PIK3R2;PIK3R1;DLG1;RNF41;SMYD2;PTPN1;PTPN6;CALM3;LRIG1;G6PD;HDAC6;ABL1;ABL2;GNAI3;SEC23A;TBK1;HBEGF;PSEN2;PSEN1;NEDD4;CDC37;AP2M1;MAPK3;NFKB1;NFKB2;LYST;PRKAR1A;ANKS1A;YAP1;LRP1;STAT5B;STAT5A;PRKACA;HSP90AA1;TAB1;USP…	0.780488	0.0254912	3	65	3	LRP1;SHC1;NOS3	1
74_2	SF_2	127	3766	99	HSPA5;AKT1;PTK2B;PKP4;CAV2;FURIN;ARHGEF6;MAP3K3;PARD6A;LYN;SHC1;DYSF;CAV1;TEK;RAB27A;CLDN3;INPP5D;APP;GNG2;UBC;TRIP6;PTPN11;ATP6V1A;HRAS;ITGA5;HSP90B1;ARFGAP1;ADRBK1;JUP;PIK3R1;GNAI1;EPHB6;CSK;EFS;DSP;OPTN;HCK;PTPN1;PTPN6;GZMB;SDC3;PARD6G;LCK;RALA;EFNB2;PDGFRB;PPP1R9B;EPHA4;EPHA2;MAPK14;GNAI2;GNAI3;FLT1;NEDD9;RAB8A;ITGA2B;MAPK1;ENAH;KDR;SRC;TGFBR1;RAP2A;GNB1;RDX;GNB2;UCHL1;GRIN1;TJP1;PIP5K1C;TGFB…	0.779528	0.0262878	6	65	5	MAPK14;PLCG1;FLT1;SHC1;FURIN	0.833333
140_4	LIV_3	18	1493	14	DCN;FCN2;CRP;ELN;CFH;FN1;SERPINA1;TFPI;NGF;C1QA;MMP7;MMP9;APCS;LAMC3	0.777778	0.00937709	1	28	1	FN1	1
9_3	VF_4	9	1419	7	MMP15;TIMP4;TIMP3;TIMP2;TIMP1;EFEMP1;LUM	0.777778	0.00493305	0	24	0		0
9_3	LIV_3	9	1493	7	MMP14;MMP15;TIMP3;TIMP2;TIMP1;EFEMP1;LUM	0.777778	0.00468855	0	28	0		0
27_6	WB_1	9	1631	7	MFNG;MAML3;MAML1;NOTCH2;POFUT1;JAG1;ANKRD28	0.777778	0.00429185	0	20	0		0
3_3	SF_2	18	3766	14	BAG3;GALK1;FLCN;ADI1;GSTA4;YKT6;TAGLN;GALE;GPC4;PGM2;ABAT;ST6GALNAC4;STARD7;XPNPEP3	0.777778	0.00371747	1	65	1	TAGLN	1
3_3	IMA_4	18	3813	14	SOAT2;BAG3;GALK1;FLCN;GSTA4;ADI1;YKT6;STARD7;GALE;GPC4;TAGLN;ST6GALNAC4;C21orf59;XPNPEP3	0.777778	0.00367165	1	69	1	TAGLN	1
74_3	SM_2	9	2403	7	ENPEP;JAM3;CTSG;CD209;PPBP;ITGAM;AGT	0.777778	0.00291303	0	49	0		0
20_5	AAW_3	9	2620	7	GNS;GSR;ADSS;CTSA;MVD;GBP2;CNDP2	0.777778	0.00267176	0	51	0		0
74_3	AAW_3	9	2620	7	ENPEP;JAM3;CTSG;PPBP;ITGAM;F2RL2;AGT	0.777778	0.00267176	0	51	0		0
9_3	SF_3	9	2865	7	MMP15;TIMP4;TIMP3;TIMP2;TIMP1;EFEMP1;LUM	0.777778	0.00244328	0	42	0		0
20_5	VF_1	9	3098	7	GNS;GSR;ADSS;CTSA;MVD;GBP2;CNDP2	0.777778	0.00225952	0	59	0		0
20_5	WB_2	9	3420	7	GNS;GSR;ADSS;CTSA;MVD;GBP2;CNDP2	0.777778	0.00204678	0	57	0		0
20_5	SF_2	9	3766	7	GNS;GSR;ADSS;CTSA;MVD;GBP2;CNDP2	0.777778	0.00185874	0	65	0		0
20_5	IMA_4	9	3813	7	GNS;GSR;ADSS;CTSA;MVD;GBP2;CNDP2	0.777778	0.00183582	0	69	0		0
69_5	VF_4	31	1419	24	TIMP3;TIMP2;TIMP1;VCAN;BGN;SRGN;DCN;THBS2;THBS1;TFPI;ELN;COL18A1;COL1A1;FBN1;COL4A6;COL4A5;COL4A4;COL4A2;COL4A1;ECM1;SCUBE3;FN1;COL1A2;MMP9	0.774194	0.0169133	3	24	3	FN1;COL4A2;COL4A1	1
59_3	AAW_3	31	2620	24	CD74;MSN;PLP2;A2M;CANX;SPG21;CD82;HLA-DQB1;BCAP31;PDGFB;CD63;ANXA6;RTN4;CD44;HLA-DRB1;FGF2;SELL;LRP1;SLC3A2;COL1A2;COL1A1;HLA-DPA1;HLA-DMB;GAS7	0.774194	0.00916031	1	51	1	LRP1	1
111_1	WB_2	53	3420	41	EVL;TRAF2;RAP1A;GAB1;TNFRSF10C;PLCG1;ARRB2;IKBKG;ARRB1;CRK;STAM;GNAI2;TMEM11;STAT1;FAS;HSP90AA1;HSP90AB1;HSPD1;FADD;GRIN1;PHKG2;ERBB2;IGF1R;RAC1;FAF1;GNB1;GGA2;SEC24C;FLNA;RHOA;ITK;ACTN1;TNFRSF1B;CASP3;APP;STAT5A;BIN1;APC;PAK1;BTK;CDC42	0.773585	0.0119883	3	57	2	IGF1R;PLCG1	0.666667
103_4	SF_2	22	3766	17	SELL;STX8;VAMP3;VAMP2;SNAP23;PRKCA;STX3;STX2;NEDD4L;HGS;CASK;STX4;SLC3A2;VTI1A;STX7;NAPA;STX6	0.772727	0.00451407	0	65	0		0
123_1	VF_3	39	2839	30	BRCA1;SUMO1;MSH2;HUWE1;MSH6;PRKDC;POLR1A;SMARCA1;BMI1;XRCC5;XRCC4;XRCC6;MRE11A;ATM;SMARCA5;WRN;GTF2I;CHEK2;SMC1A;MSH3;SUPT16H;TRIM27;PARP1;PAXIP1;BLM;USP7;ANAPC5;TERF1;PCNA;RAD50	0.769231	0.0105671	0	33	0		0
97_4	AAW_2	13	2336	10	MDN1;SET;SIRT7;SUMO1;SUMO2;TEX10;PELP1;HDAC11;SMARCAD1;SRP19	0.769231	0.00428082	0	35	0		0
43_5	IMA_1	13	2692	10	LAMA5;TIMP1;OLFML3;C1QB;NOTCH2;FBN1;MYOC;COL1A2;LGALS3;COL3A1	0.769231	0.00371471	0	36	0		0
43_5	SF_3	13	2865	10	LAMA5;TIMP1;OLFML3;C1QB;FBN1;MYOC;SERPINF1;COL3A1;LGALS3;COL1A2	0.769231	0.0034904	0	42	0		0
43_4	IMA_4	43	3813	33	HSP90B1;CNTNAP1;DNM3;WNK2;GABBR1;SLC25A15;SNX17;EPS15;APOB;CDKL5;UHMK1;TGOLN2;AHSA1;NBEA;PIK3R1;SYNJ2;EPB41L3;RTN4;EFNA5;CELSR3;PDIA2;SLC24A1;NFASC;SLK;SHANK3;OSBPL5;NPHP3;PARD3;GSTZ1;SEPN1;NFS1;MTTP;SLC22A3	0.767442	0.0086546	3	69	2	APOB;SLC22A3	0.666667
98_1	IMA_1	85	2692	65	HDAC1;KDM1A;HDAC3;ID1;SIRT2;SMAD4;CDC34;PHF21A;KAT2B;SMAD3;RB1;SRF;CBX4;SMARCA4;NCOR2;CBX1;DAXX;JMJD6;TCF3;BTG1;DDX5;BHLHE40;BHLHE41;JUN;PPARGC1A;RORA;NR2F2;PHB2;NCOR1;SUZ12;PBX1;MTA1;H3F3B;TCF4;SIRT1;ZBTB7A;RBL2;SP1;NUPR1;RXRA;CREB1;PRMT5;POLR2G;SMARCD3;IFRD1;CAND2;EP300;HIST2H2AC;SETD7;HEY1;SNW1;CARM1;PHB;ID4;ID2;ID3;RBBP4;MEF2C;TWIST1;MEF2A;RUNX1;KPNA3;PRRX1;SLU7;CREBBP	0.764706	0.0241456	4	36	3	SMARCA4;CARM1;SMAD3	0.75
99_3	IMA_4	123	3813	94	TGM2;RYK;CRKL;AKT1;PKP4;BOC;ERBB2IP;DLG1;DLG3;CALM2;DLG4;CALM1;HSP90AB1;MICAL1;MYCBP2;GRIN1;CDH2;ERBB2;ERBB3;SHC1;ERBB4;MUC1;SYK;PTPN12;APP;YWHAG;CDON;GRB2;PTPN11;PAK2;ACTA1;CRK;CTGF;JUP;PIK3R2;PIK3R1;RNF41;SMYD2;PTPN1;PTPN6;CALM3;LRIG1;G6PD;HDAC6;TNIK;ABL1;ABL2;GNAI3;TBK1;HBEGF;PSEN1;NEDD4;CDC37;AP2M1;MAPK3;NFKB1;NFKB2;LYST;PRKAR1A;ANKS1A;LRP1;STAT5B;STAT5A;PRKACA;HSP90AA1;TAB1;USP8;CYFIP1;CTNNB…	0.764228	0.0246525	3	69	3	LRP1;SHC1;NOS3	1
74_2	VF_1	127	3098	97	HSPA5;AKT1;PTK2B;PKP4;CAV2;FURIN;ARHGEF6;MAP3K3;PARD6A;LYN;SHC1;DYSF;CAV1;ILK;TEK;CLDN3;INPP5D;APP;GNG2;TRIP6;PTPN11;HRAS;ITGA5;HSP90B1;ARFGAP1;ADRBK1;JUP;PIK3R1;GNAI1;EPHB6;CSK;EFS;DSP;OPTN;HCK;PTPN1;PTPN6;GZMB;SDC3;PARD6G;LCK;RALA;EFNB2;PDGFRB;PPP1R9B;EPHA4;EPHA2;MAPK14;GNAI2;GNAI3;FLT1;NEDD9;RAB8A;ITGA2B;CTNNA1;MAPK1;ENAH;KDR;SRC;TGFBR1;RAP2A;GNB1;RDX;GNB2;UCHL1;GRIN1;TJP1;PIP5K1C;TGFBR2;AIP;C…	0.76378	0.0313105	6	59	5	MAPK14;PLCG1;FLT1;SHC1;FURIN	0.833333
130_1	SM_4	118	2114	90	HSF4;SUMO1;SUMO2;MAFB;LDOC1;MAFG;NFE2L1;MYB;BRCA1;DDIT3;SP1;CREB5;CREB1;PER3;ELK1;XRN1;CTBP1;ZNF773;HOXC9;PNRC1;TDG;EDC3;EXOSC8;DCP1A;ZNF595;EED;EXOSC6;SREBF2;JUN;H3F3B;NINL;FOS;PPARG;ETV5;TBP;BATF2;BATF3;NAB1;GADD45B;TFDP1;NAB2;HDAC1;HDAC3;HDAC2;YY1;HDAC7;FOSB;TCERG1;UPF2;CREBBP;ZBTB16;MECOM;MAPK6;KDM6A;SRF;SS18;EP300;JDP2;SOX8;HOXA7;ZFP36;CDK6;GABPA;EDC4;SSRP1;HMGB1;JUNB;JUND;NFYA;ELF1;SMARCA4;…	0.762712	0.0425733	4	27	2	SMARCA4;REST	0.5
11_3	SM_2	42	2403	32	CRELD2;PROS1;BGN;C1QB;SERPING1;SRGN;FBLN1;SERPINE2;DCN;MDK;CAMP;NID1;PPBP;C3;C5;CTSG;COL4A6;COL4A5;COL4A4;COL4A3;COL4A2;COL4A1;F10;SERPINB6;F3;CFH;F8;C1QC;MASP1;C1QA;CHRD;MMP9	0.761905	0.0133167	4	49	2	COL4A2;COL4A1	0.5
51_1	SM_2	42	2403	32	OCRL;NDUFB9;RAB4A;CMYA5;SPTB;LRP12;RAB5C;TOMM20;MYH3;BLOC1S3;BLOC1S2;VOPP1;PIK3R4;TOR1A;RABEP1;SNAPIN;OS9;RAB7A;MACF1;RAB5A;DYSF;RAB5B;DST;CREB3;RAB6A;ENO3;RAB3A;DTNBP1;EXOC1;SNAP23;IMMT;FAM134B	0.761905	0.0133167	1	49	1	RAB5B	1
11_3	SF_3	42	2865	32	PTX3;CRELD2;PROS1;BGN;SERPING1;MFAP2;SRGN;FBLN1;SERPINE2;DCN;MDK;CAMP;NID1;C3;C7;C5;CTSG;COL4A6;COL4A5;COL4A2;COL4A1;F10;PAPPA;F3;F5;CFH;C1QC;C1QB;C1QA;CHRD;MMP9;CFP	0.761905	0.0111693	4	42	3	COL4A2;COL4A1;PAPPA	0.75
111_2	IMA_1	117	2692	89	ZCCHC17;ELOF1;KLHL20;RARA;EP300;CDC73;DNMT1;SIX1;THRA;SMAD4;CRBN;SUMO1;PRIM2;MYC;SETDB1;PNKP;PRMT6;CREB1;MDM2;ZNF670;RBBP7;RBBP4;RUNX1;ZBTB24;FUS;ZNF57;RRP8;HOXC4;ZNF451;CABIN1;RUVBL2;JUN;CBX1;NR1H2;NR1H3;SIRT1;ZNF581;ING4;HIST1H2BN;UBE2I;TP53;ESR1;CDC23;PRDM1;CREBBP;HDAC1;KDM1A;HDAC3;HDAC2;HDAC5;HDAC4;HDAC9;SMAD5;SMAD1;SMAD2;SMAD3;CBX5;CBX4;NCOR1;EHMT1;EHMT2;ZNF436;PML;DDB1;TAL1;RBL2;MECP2;BAHD1…	0.760684	0.0330609	3	36	2	HDAC9;SMAD3	0.666667
92_3	SM_4	159	2114	120	SUMO1;JUN;SUMO3;SUMO2;ANP32A;MAFF;DNTTIP2;RARB;NFE2L2;GADD45B;GADD45G;SP110;MYC;SETDB1;BRCA1;WDR5;DDIT3;TRIM24;SP1;CREB5;BRD8;GATA2;CEP350;MIF4GD;CCND1;MAX;RBBP5;RUNX1;CEP70;MAF;DBP;ZBTB20;VPS72;ZBTB3;CDKN1A;MED24;MED1;MTDH;XRCC5;XRCC6;CHD1;CHD7;CHD8;MNT;PPARGC1A;MXD1;JMJD1C;NLK;NR1H2;RAD54L2;SMC1A;SIRT1;FOS;PARP1;PPARG;SFPQ;TRIP4;ZEB2;PRDM16;ESR1;AR;BATF2;BATF3;CREBBP;HDAC1;HDAC3;HDAC2;HDAC4;RFC…	0.754717	0.0567644	6	27	3	SMARCA4;CARM1;ZEB2	0.5
79_2	SM_4	198	2114	149	SUMO1;JUN;SUMO3;SUMO2;ANP32A;MAFF;RARA;ETS2;DNTTIP2;RARB;NFE2L2;GADD45B;GADD45G;SP110;MYC;SETDB1;ZNF45;DDIT3;BARD1;PRMT2;SP1;CREB5;BRD8;GATA2;MSX2;CEP350;MIF4GD;MAX;RBBP7;RBBP5;RUNX1;CEP70;MAF;DBP;ZBTB20;NR1H3;VPS72;EDF1;CDKN1A;RAPGEF3;MED24;MED1;POLR1E;XRCC5;XRCC6;CHD1;CHD3;CHD4;CHD7;ASXL1;CHD8;MNT;PPARGC1A;NCOR1;JMJD1C;NLK;NR1H2;RAD54L2;SMC1A;SIRT1;TCF3;FOS;PARP1;PPARG;SFPQ;PPARA;TRIP4;ING3;NAA…	0.752525	0.0704825	6	27	3	SMARCA4;CARM1;ZEB2	0.5
99_1	SF_3	105	2865	79	SATB1;PNRC1;KDM3A;SUMO1;MSH2;SUMO2;MED24;SMAD2;USP7;HIPK2;NFYA;DCAF6;SMAD1;CBX6;HIST1H2AE;MGA;BMI1;MED9;CBX2;NCOR1;NEK6;CREBBP;CEBPA;RARB;ASXL1;RBPJ;DNMT1;JUN;NCOA3;NCOR2;KDM4C;SUV39H1;FHL1;PHC1;H3F3B;PHC3;PHC2;CEBPZ;GTF2I;NR4A1;FOS;CBX4;CEBPB;DNMT3A;BARD1;NR4A2;RXRG;PARP1;RXRB;PSME3;ANKRD26;USP11;CENPB;RXRA;SCMH1;MDM2;EP300;ZEB2;UBE2I;PCGF3;PCGF2;PCGF6;NCOA1;PARP12;NRIP1;RING1;ZNF131;PIAS3;TERF1…	0.752381	0.0275742	2	42	2	PARP12;ZEB2	1
64_3	SF_2	278	3766	209	GSR;TUBA4A;ACTG1;CRKL;HSPA4;CD33;CD37;AKT1;PTK2B;TNNC1;MS4A2;UGP2;CAV1;DLG1;CALM2;CALM3;CALM1;PIK3CA;MAP3K7;FGR;PIK3CG;HSP90AB1;LYN;BLNK;ERBB2;ERBB3;IQCB1;SHC1;ERBB4;RPS6KB1;TRIM25;HSPA8;HCLS1;SEC24C;STAT1;INPP5D;SOCS3;PLD2;SYK;APP;CSF1;PLCG1;KIT;TLR3;GRB2;UBB;UBC;LAT;ACTB;CD3E;PAK2;CD3G;CSF2RB;ACTA1;ITGA4;GAPDH;TRAIP;UBE2L6;ANXA2;CLTC;STAM;XRCC6;DDX58;APOE;PPM1B;TUBA1B;TUBA1A;EGR1;ITGB2;RAB11A;G…	0.751799	0.0554965	5	65	4	PLCG1;APOE;SHC1;PIK3CG	0.8
64_6	LIV_7	4	11	3	FANCF;FANCE;FANCL	0.75	0.272727	0	0	0		0
64_6	IMA_6	4	99	3	FANCG;FANCF;FANCE	0.75	0.030303	0	1	0		0
18_3	VF_3	40	2839	30	HIST1H4C;EIF2AK2;HDAC5;MSL2;SSRP1;HIST1H4I;HIST1H4H;DEK;ANP32A;NAP1L4;RNF20;CHFR;PRMT7;PRMT5;HIST1H3C;RAG1;MYSM1;SCMH1;UBR2;HIST1H3H;NPM1;HIST2H2AC;RCC1;TAF1A;UBE2B;PARP10;RNF8;ATXN7;GATAD2A;CTCF	0.75	0.0105671	2	33	2	TAF1A;MSL2	1
101_3	LIV_3	20	1493	15	PDGFB;ELN;LAMA5;FN1;VCAN;COL4A5;FBN1;SPARC;COL4A4;COL4A2;COL4A1;NID1;GRN;FBLN1;PRELP	0.75	0.0100469	3	28	3	FN1;COL4A2;COL4A1	1
19_5	WB_4	4	563	3	ABCD1;PEX19;ABCD3	0.75	0.0053286	0	5	0		0
58_4	LIV_1	12	1776	9	CD48;GNB4;GNB1;GNG12;GNB2;GNG2;GNA11;GNAI2;GNAI3	0.75	0.00506757	1	32	0		0
7_3	AAW_3	16	2620	12	RAB8A;CFH;C1QC;CFD;AP1M1;CFB;C1QB;C1QA;AP4E1;APOC2;MYO5C;PTX3	0.75	0.00458015	1	51	0		0
150_4	WB_2	20	3420	15	PODXL;ADORA2B;PLCB3;RTN4;PIK3CA;HRAS;RDX;EZR;ARF6;SLC22A4;SLC22A5;TOMM40;TAZ;LPAR2;TBC1D10A	0.75	0.00438596	1	57	1	SLC22A5	1
38_4	LIV_1	8	1776	6	CASP4;SUGT1;NLRP1;NLRP3;CASP1;NLRC4	0.75	0.00337838	0	32	0		0
17_3	IMA_1	12	2692	9	DCN;MATN2;PLAU;PLAT;COL4A5;MMP9;FBLN2;MMP2;SERPINE2	0.75	0.00334324	1	36	0		0
19_5	SF_1	4	933	3	ABCD1;PEX19;ABCD3	0.75	0.00321543	0	12	0		0
19_5	VF_2	4	936	3	ABCD1;PEX19;ABCD3	0.75	0.00320513	0	9	0		0
9_5	VF_2	4	936	3	STXBP2;STX4;SNAP23	0.75	0.00320513	0	9	0		0
36_3	VF_3	12	2839	9	ZNRF1;DTX3;UBE2L6;RNF144B;MARCH3;RNF144A;RNF220;PJA2;TIMM8A	0.75	0.00317013	0	33	0		0
93_4	LIV_2	8	1897	6	HEYL;CLOCK;SMAD7;ID3;PER3;SOX5	0.75	0.00316289	0	23	0		0
79_4	IMA_4	16	3813	12	TGFB2;APOE;SDC4;CNP;ANXA6;TIAM1;PRNP;A2M;ADRB1;GIPC1;PPP1R9B;FGF2	0.75	0.00314713	1	69	1	APOE	1
19_5	IMA_2	4	1042	3	ABCD1;PEX19;ABCD3	0.75	0.00287908	0	13	0		0
27_5	SM_4	8	2114	6	HEATR1;PRMT6;PELO;SKIV2L;XRN1;EXOSC1	0.75	0.00283822	1	27	1	SKIV2L	1
38_4	AAW_4	8	2197	6	CASP4;NLRP1;NLRP3;CASP1;TXNIP;NLRC4	0.75	0.002731	0	27	0		0
31_3	LIV_4	8	2295	6	SYNCRIP;RPS6KA1;PRKAB1;PTCD3;COPS5;STT3B	0.75	0.00261438	0	34	0		0
31_3	AAW_2	8	2336	6	SYNCRIP;RPS6KA1;PRKAB1;PTCD3;COPS5;STT3B	0.75	0.00256849	0	35	0		0
90_5	WB_3	4	1171	3	SAP18;STK36;SUFU	0.75	0.00256191	0	15	0		0
112_3	SM_2	8	2403	6	CCL2;CCL5;TPST1;CCR1;PF4;PLP2	0.75	0.00249688	0	49	0		0
27_5	IMA_1	8	2692	6	HEATR1;PRMT6;PELO;SKIV2L;XRN1;EXOSC1	0.75	0.00222883	1	36	1	SKIV2L	1
27_5	SF_3	8	2865	6	HEATR1;PRMT6;PELO;SKIV2L;XRN1;EXOSC1	0.75	0.00209424	1	42	1	SKIV2L	1
9_8	LIV_3	4	1493	3	COL5A2;LAMB3;BMP1	0.75	0.00200938	0	28	0		0
3_5	LIV_3	4	1493	3	LAMB3;LAMA3;ECM1	0.75	0.00200938	0	28	0		0
45_5	LIV_3	4	1493	3	MMP14;SDC1;MDK	0.75	0.00200938	0	28	0		0
9_6	LIV_3	4	1493	3	IGFBP2;IGF1;IGFBP6	0.75	0.00200938	0	28	0		0
38_4	VF_1	8	3098	6	CASP4;SUGT1;NLRP1;NLRP3;CASP1;NLRC4	0.75	0.00193673	0	59	0		0
64_6	WB_1	4	1631	3	FANCG;FANCF;FANCE	0.75	0.00183936	0	20	0		0
56_11	WB_1	4	1631	3	CREB3L3;CREB3L4;NFIL3	0.75	0.00183936	0	20	0		0
58_7	WB_1	4	1631	3	GMNN;HMGB1;PBX1	0.75	0.00183936	0	20	0		0
9_4	LIV_1	4	1776	3	PVRL1;PVR;PVRL2	0.75	0.00168919	1	32	1	PVRL2	1
38_4	SF_2	8	3766	6	CASP4;SUGT1;NLRP1;NLRP3;CASP1;NLRC4	0.75	0.0015932	0	65	0		0
58_7	LIV_2	4	1897	3	GMNN;HMGB1;PBX1	0.75	0.00158144	0	23	0		0
64_6	SM_4	4	2114	3	FANCF;FANCE;FANCL	0.75	0.00141911	0	27	0		0
58_7	SM_4	4	2114	3	GMNN;HMGB1;PBX1	0.75	0.00141911	0	27	0		0
58_7	AAW_4	4	2197	3	GMNN;HMGB1;PBX1	0.75	0.0013655	0	27	0		0
93_5	LIV_4	4	2295	3	SIL1;DDX20;DICER1	0.75	0.00130719	0	34	0		0
93_5	AAW_2	4	2336	3	SIL1;DDX20;DICER1	0.75	0.00128425	0	35	0		0
38_5	AAW_2	4	2336	3	SEC24A;DNM1L;PCMT1	0.75	0.00128425	1	35	1	PCMT1	1
45_6	SM_2	4	2403	3	CTSB;IGFBP7;PLAU	0.75	0.00124844	0	49	0		0
3_5	SM_2	4	2403	3	LAMB3;LAMA3;ECM1	0.75	0.00124844	0	49	0		0
2_3	SM_2	4	2403	3	F8;ADAMTS13;BMPER	0.75	0.00124844	0	49	0		0
9_4	SM_2	4	2403	3	PVRL1;PVR;PVRL2	0.75	0.00124844	1	49	1	PVRL2	1
9_5	SM_2	4	2403	3	STXBP2;STX4;SNAP23	0.75	0.00124844	0	49	0		0
56_8	SM_2	4	2403	3	CAV2;FLOT2;PROCR	0.75	0.00124844	0	49	0		0
9_8	AAW_3	4	2620	3	COL5A2;LAMB3;BMP1	0.75	0.00114504	0	51	0		0
3_5	AAW_3	4	2620	3	LAMB3;LAMA3;ECM1	0.75	0.00114504	0	51	0		0
2_3	AAW_3	4	2620	3	F8;ADAMTS13;BMPER	0.75	0.00114504	0	51	0		0
9_5	AAW_3	4	2620	3	ANXA11;STX4;SNAP23	0.75	0.00114504	0	51	0		0
105_4	AAW_3	4	2620	3	HCLS1;AAK1;SH2D4A	0.75	0.00114504	0	51	0		0
56_9	AAW_3	4	2620	3	TPM1;FSCN1;ZYX	0.75	0.00114504	0	51	0		0
40_4	SM_3	4	2686	3	HIST1H1D;NOP56;LYAR	0.75	0.0011169	0	36	0		0
9_8	IMA_1	4	2692	3	COL5A2;LAMB3;BMP1	0.75	0.00111441	0	36	0		0
90_5	IMA_1	4	2692	3	SAP18;STK36;SUFU	0.75	0.00111441	0	36	0		0
3_5	IMA_1	4	2692	3	LAMB3;LAMA3;ECM1	0.75	0.00111441	0	36	0		0
93_5	IMA_1	4	2692	3	SIL1;DDX20;DICER1	0.75	0.00111441	0	36	0		0
1_4	IMA_1	4	2692	3	MFAP5;MATN2;MATN3	0.75	0.00111441	0	36	0		0
58_7	IMA_1	4	2692	3	GMNN;HMGB1;PBX1	0.75	0.00111441	0	36	0		0
93_5	VF_3	4	2839	3	SIL1;DDX20;DICER1	0.75	0.00105671	0	33	0		0
59_5	SF_3	4	2865	3	CCL2;CCR3;CCL5	0.75	0.00104712	0	42	0		0
90_5	SF_3	4	2865	3	SAP18;STK36;SUFU	0.75	0.00104712	0	42	0		0
45_6	SF_3	4	2865	3	ST14;IGFBP7;PLAU	0.75	0.00104712	0	42	0		0
6_5	SF_3	4	2865	3	GPC1;FST;FSTL1	0.75	0.00104712	0	42	0		0
93_5	SF_3	4	2865	3	SIL1;DDX20;DICER1	0.75	0.00104712	0	42	0		0
1_4	SF_3	4	2865	3	MFAP5;MATN2;MATN3	0.75	0.00104712	0	42	0		0
58_7	SF_3	4	2865	3	GMNN;HMGB1;PBX1	0.75	0.00104712	0	42	0		0
37_4	VF_1	4	3098	3	MPDZ;UGP2;ABCA1	0.75	0.000968367	0	59	0		0
56_8	VF_1	4	3098	3	CAV2;FLOT2;CAV1	0.75	0.000968367	0	59	0		0
6_5	WB_2	4	3420	3	GPC1;CD14;FSTL1	0.75	0.000877193	0	57	0		0
38_5	WB_2	4	3420	3	MARCH5;DNM1L;SEC24A	0.75	0.000877193	1	57	0		0
56_9	WB_2	4	3420	3	ACTA2;FSCN1;ZYX	0.75	0.000877193	0	57	0		0
45_5	SF_2	4	3766	3	MMP14;SDC1;EFNB2	0.75	0.000796601	0	65	0		0
38_5	SF_2	4	3766	3	MARCH5;DNM1L;SEC24A	0.75	0.000796601	1	65	0		0
37_4	SF_2	4	3766	3	MPDZ;UGP2;ABCA1	0.75	0.000796601	0	65	0		0
9_4	IMA_4	4	3813	3	PVRL1;PVR;PVRL2	0.75	0.000786782	1	69	1	PVRL2	1
38_5	IMA_4	4	3813	3	MARCH5;DNM1L;SEC24A	0.75	0.000786782	1	69	0		0
37_4	IMA_4	4	3813	3	MPDZ;UGP2;ABCA1	0.75	0.000786782	0	69	0		0
84_3	SM_2	63	2403	47	C1QC;PLAUR;IGFBP5;PROS1;CD93;SERPING1;ECE1;F13A1;FBLN1;AGT;SERPINE1;SERPINE2;DCN;SERPINA5;CTSG;VKORC1;NID1;THBS1;SPARC;ICAM1;TF;CDH5;C6;ITGB1;CTSK;ITGB2;KLKB1;PLAU;FBN1;C3;COL4A1;SERPINF2;THBD;F10;PLAT;SERPINB6;BDKRB2;FN1;CFH;IGFBP3;F8;CFD;CFB;C1QB;C1QA;ITGAM;IGF1	0.746032	0.0195589	3	49	2	FN1;COL4A1	0.666667
130_1	AAW_4	118	2197	88	MAFB;LDOC1;MAFG;NFE2L1;BRCA1;DDIT3;SOD1;SP1;CREB5;CREB1;PER3;UBE4B;ELK1;CTBP1;ZNF773;NFATC1;PNRC1;TDG;RRAS2;ZNF595;EED;BMF;EGR1;JUN;H3F3B;NINL;FOS;PPARG;UBE2I;TBP;BATF2;BATF3;NAB1;GADD45B;TFDP1;NAB2;HDAC1;HDAC3;HDAC2;YY1;HDAC7;SMAD4;FOSB;SMAD1;SMAD3;TBX2;MAPK11;CREBBP;ZBTB16;MECOM;MAPK1;MAPK6;KDM6B;KDM6A;MAPK9;TGFBR2;PFDN5;SS18;EP300;JDP2;NFYA;SREBF2;CDK6;GABPA;HMGB1;JUNB;JUND;SOX8;ELF1;SRF;PITX1…	0.745763	0.0400546	4	27	4	TBX2;SMARCA4;REST;SMAD3	1
92_1	IMA_4	145	3813	108	DYNLL1;HSPA8;AGER;CD36;STXBP6;AKT1;APOC2;IKBKG;DLG1;SDF4;CALM2;DLG4;CALM1;CCDC88A;RYR2;PRNP;ADRA2A;HSP90AB1;LYN;ZMPSTE24;SHC1;AKAP5;LPL;GIPC1;FGFR1;SNAP25;INPP5D;AKAP1;APP;GSK3A;AKAP9;UTRN;UBC;ACTB;VLDLR;RASD1;ALDH3A2;AKAP11;ITGB3;ITGA6;NDRG1;SCD;HSPB1;CD9;NBEA;GRB2;SUGT1;FGF2;CALM3;ARRB1;PLSCR1;VAV1;TUBB;FLOT2;ILK;CD4;ARRB2;AKAP10;PGAM1;GNAI2;A2M;GNAI1;OPTN;ITGA2B;MYH9;NEDD4;NFKBIB;TM9SF1;GNB1;L…	0.744828	0.0283242	4	69	4	LDLR;LPL;SHC1;LRP1	1
136_3	SF_2	47	3766	35	TGFBR3;TGFB3;ATP2A2;CHMP2A;MPP5;PNMA1;YWHAZ;PARD6G;RAC1;PARD6A;YWHAH;PIK3R4;DMPK;YWHAB;S100A1;PRKCI;TGFBR2;TGFBR1;ANXA2;GCC1;ENG;RHOQ;PLA1A;ACVRL1;PARD3;LLGL2;LLGL1;APP;SDC4;ANGPTL7;CTGF;PRKACA;PARD3B;PLN;CDC42	0.744681	0.00929368	1	65	0		0
43_4	VF_1	43	3098	32	HSP90B1;CNTNAP1;DNM3;GABBR1;SNX17;EPS15;APOB;CDKL5;UHMK1;NEK8;TGOLN2;AHSA1;NBEA;PIK3R1;SYNJ2;EPB41L3;WNK2;EFNA5;CELSR3;PDIA2;SLC24A1;NFASC;SLK;SHANK3;OSBPL5;NPHP3;PARD3;RASGRF2;GSTZ1;SEPN1;NFS1;SLC22A3	0.744186	0.0103292	3	59	2	APOB;SLC22A3	0.666667
99_1	IMA_1	105	2692	78	SATB1;PNRC1;SUMO1;MSH2;SUMO2;MED24;SMAD2;USP7;HIPK2;NFYA;DCAF6;SMAD1;TNNC1;CBX6;HIST1H2AE;MGA;BMI1;MED9;NCOR2;NCOR1;XRCC6;NEK6;CREBBP;CEBPA;RARB;ASXL1;RBPJ;DNMT1;JUN;NCOA3;KDM4C;FHL1;PHC1;H3F3B;PHC3;PHC2;CEBPZ;GTF2I;FOS;CBX4;CEBPB;DNMT3A;BARD1;NR4A2;NR4A1;TRIM21;RXRB;PARP1;ANKRD26;USP11;CENPB;RXRA;SCMH1;MDM2;EP300;UBE2E2;ZEB2;UBE2I;PCGF3;PCGF2;PCGF6;NCOA1;PARP12;NRIP1;RING1;ZNF131;PIAS3;TERF1;MBD…	0.742857	0.0289747	2	36	2	PARP12;ZEB2	1
59_3	SM_2	31	2403	23	CD74;PLP2;A2M;CANX;SLC25A10;SPG21;CD82;HLA-DQB1;PDGFB;CD63;ANXA6;RTN4;CD44;HLA-DRB1;SERPINF2;FGF2;LRP1;SLC3A2;COL1A2;COL1A1;HLA-DPA1;HLA-DMB;GAS7	0.741935	0.00957137	1	49	1	LRP1	1
98_1	LIV_2	85	1897	63	HDAC1;KDM1A;HDAC3;ID1;SIRT2;SMAD4;CDC34;SMAD7;PHF21A;KAT2B;SMAD3;RB1;SRF;CBX4;SMARCA4;NCOR2;CBX1;PBX1;DAXX;STAT3;CAND2;BTG1;BHLHE40;EGR1;JUN;PPARGC1A;RORA;HAUS1;MAPK1;NCOR1;SUZ12;MAPK9;MTA1;H3F3B;TCF4;SIRT1;ZBTB7A;RBL2;SUV39H1;SP1;NUPR1;RXRA;CREB1;CARM1;NR2F2;POLR2G;SMARCD3;IFRD1;EP300;HIST2H2AC;SETD7;HEY1;STAT1;ID4;ID2;ID3;RBBP4;MEF2C;TWIST1;MEF2A;RUNX1;KPNA3;CREBBP	0.741176	0.0332103	4	23	3	SMARCA4;CARM1;SMAD3	0.75
98_1	AAW_4	85	2197	63	HDAC1;KDM1A;HDAC3;ID1;SIRT2;SMAD4;CDC34;SMAD7;PHF21A;KAT2B;SMAD3;MAPK14;SRF;CBX4;SMARCA4;NCOR2;CBX1;PBX1;DAXX;STAT3;TCF3;BTG1;BHLHE40;BHLHE41;EGR1;JUN;RB1;HAUS1;MAPK3;MAPK1;NCOR1;SUZ12;MAPK9;MTA1;H3F3B;TCF4;SIRT1;ZBTB7A;RBL2;SP1;RXRA;CREB1;NR2F2;POLR2G;SMARCD3;IFRD1;CAND2;EP300;HIST2H2AC;SETD7;HEY1;PHB;ID4;ID2;ID3;RBBP4;MEF2C;TWIST1;MEF2A;RUNX1;KPNA3;PRRX1;CREBBP	0.741176	0.0286755	4	27	3	MAPK14;SMARCA4;SMAD3	0.75
51_1	AAW_3	42	2620	31	OCRL;RAB4A;CMYA5;SPTB;LRP12;RAB5A;MYH3;BLOC1S3;BLOC1S2;VOPP1;PIK3R4;CDC42BPA;RABEP1;TRPV1;SNAPIN;OS9;RAB7A;DES;MACF1;DYSF;RAB5B;DST;RAB5C;RAB6A;ENO3;RAB3A;DTNBP1;EXOC1;SNAP23;IMMT;FAM134B	0.738095	0.0118321	1	51	1	RAB5B	1
51_1	VF_1	42	3098	31	OCRL;RAB4A;CMYA5;SPTB;LRP12;RAB5A;MYH3;EBAG9;BLOC1S3;BLOC1S2;WWC1;PIK3R4;CDC42BPA;RABEP1;TRPV1;SNAPIN;RAB7A;DES;MACF1;DYSF;RAB5B;DST;RAB5C;RAB6A;TOMM70A;ENO3;ATG14;RAB3A;DTNBP1;EXOC1;FAM134B	0.738095	0.0100065	1	59	1	RAB5B	1
47_1	AAW_3	137	2620	101	TGM2;PTK2B;DAB2;CANX;FURIN;PECAM1;DLG4;ITSN1;INHBA;CAPN1;LYN;ERBB2;IGF1R;AUP1;SHC1;HLA-DRB3;TSPAN4;FGFR1;SYK;ARPC1B;PTPN11;GRB14;CD2AP;ARHGAP17;GRB2;PAK4;APP;PAK2;C16orf70;HRAS;ITGA5;IRS1;DNM2;CRK;KIT;JAK2;PIK3R2;PIK3R1;TNKS2;EPHB2;CD46;ARPC3;ARPC2;ARPC4;IGFBP3;HCK;PTPN1;TNK2;SDC3;ITGAV;PAK1;ITGAM;ATXN2;ACTR2;FNBP1;AKAP10;ABL1;SH3GL1;SNX17;FCER1G;CD81;CD82;VKORC1;DUSP3;CD63;FCGR3A;RDX;GGA1;GGA2;W…	0.737226	0.0385496	7	51	6	PECAM1;IGF1R;LRP1;SHC1;IRS2;FURIN	0.857143
59_4	VF_3	38	2839	28	RPP38;PSMD8;PSMB10;USP9X;PSMA2;PSMA3;PSMA1;PSMA6;PSMA7;TFE3;PSMA5;PSMC1;PSMC2;PSMC3;PSMC4;PSMC5;POMP;PSMA4;PSME2;LSM1;PSME1;PSMB7;PSMB6;PSMB5;PSMB4;PSMB3;PSMB2;PSMB1	0.736842	0.00986263	0	33	0		0
26_3	SM_4	19	2114	14	C19orf40;C17orf70;ERCC1;ERCC4;APITD1;FAN1;FANCF;FANCE;GABPB1;STRA13;POLN;FANCM;FANCL;TOP3A	0.736842	0.00662252	0	27	0		0
99_1	LIV_2	105	1897	77	SATB1;KDM4C;PNRC1;ITCH;WWP1;CBX4;MSH2;SUMO2;MED24;SMAD2;USP7;HIPK2;NFYA;SMAD1;TNNC1;CBX6;MGA;BMI1;MED9;MAPKAPK3;NCOR2;NCOR1;XRCC6;NEK6;CREBBP;CEBPA;RARB;ASXL1;RBPJ;DNMT1;JUN;NCOA3;LIG4;SUV39H1;FHL1;PHC1;H3F3B;PHC3;PHC2;CEBPZ;GTF2I;DCAF6;CEBPB;DNMT3A;FOS;NR4A2;NR4A1;TRIM21;RXRB;PARP1;ANKRD26;USP11;CENPB;RXRA;SCMH1;MDM2;EP300;ZEB2;UBE2I;PCGF3;PCGF2;PCGF6;NCOA1;IRF8;PARP12;NRIP1;ZNF131;PIAS3;TERF1;M…	0.733333	0.0405904	2	23	2	PARP12;ZEB2	1
64_1	SM_3	30	2686	22	COPS6;COPS5;EPS15;CAND1;PSEN1;YWHAQ;AP2M1;CUL1;CUL2;CUL3;PRKACB;PRKCE;SLC25A5;DCUN1D1;MAGOH;CUL4A;ADRB2;CUL4B;PRKACA;KRT10;RPAIN;EIF4A3	0.733333	0.00819062	0	36	0		0
10_3	VF_4	15	1419	11	DCN;MMP9;MATN2;ELN;COL1A1;COL4A5;NID1;COL1A2;TFPI;FBLN2;SERPINE2	0.733333	0.00775194	1	24	0		0
31_4	LIV_1	15	1776	11	ITGB2;CD63;CD82;PRKCE;KIT;HBEGF;IGSF8;LYN;PTGFRN;CD46;CD19	0.733333	0.00619369	0	32	0		0
10_3	SM_2	15	2403	11	DCN;MMP9;MATN2;ELN;COL1A1;COL4A5;NID1;COL1A2;TFPI;FBLN2;SERPINE2	0.733333	0.00457761	1	49	0		0
150_5	SM_3	15	2686	11	PLCB1;PLCB2;ANXA7;GJA1;PRKCA;HGS;C1QBP;ADRB2;PRKACA;NFKB1;ADRBK1	0.733333	0.00409531	0	36	0		0
10_3	IMA_1	15	2692	11	DCN;MMP9;MATN2;ELN;COL1A1;COL4A5;NID1;COL1A2;TFPI;FBLN2;SERPINE2	0.733333	0.00408618	1	36	0		0
150_5	WB_2	15	3420	11	PLCB1;PLCB2;GNAQ;ANXA7;PRKCA;HGS;GRK6;ADRB2;PRKACA;NFKB1;ADRBK1	0.733333	0.00321637	0	57	0		0
31_4	WB_2	15	3420	11	BCAP31;ITGB2;CD63;CD81;CD82;PRKCE;KIT;IGSF8;LYN;CD46;CD19	0.733333	0.00321637	0	57	0		0
84_3	LIV_3	63	1493	46	GGCX;C1QC;IGFBP5;PROS1;CD93;SERPING1;FBLN1;AGT;SERPINE1;SERPINE2;DCN;IGFBP3;SERPINA5;NID1;THBS1;SPARC;C3;FGG;C6;CTSK;KLKB1;FN1;PLAU;FBN1;TF;IGFBP1;COL4A1;SERPINF2;THBD;F10;CTSG;SERPINB6;F2;PROZ;CFH;SERPINB8;F8;CFD;KNG1;CFB;C1QB;C1QA;FGA;F2R;IGF1;F2RL3	0.730159	0.0308104	3	28	3	GGCX;FN1;COL4A1	1
123_4	LIV_2	70	1897	51	HDAC1;SMARCC2;HDAC3;HDAC2;HDAC4;PNRC2;CDKN1A;NR3C1;HIF1A;SMAD3;RCOR1;SMARCC1;RUNX1T1;SMARCE1;TXNIP;SMARCA4;NCOR2;NCOR1;RARA;CEBPB;CHD3;HDAC7;JUN;FHL2;FHL3;LDOC1;PML;CEP70;SIN3B;SIN3A;SIRT1;EPAS1;SP1;PRMT6;RXRA;AR;SMARCD1;PPARA;EP300;GATA2;ZBTB16;TAF6;GTF2B;TAF9;RBBP4;AHR;CDK4;WDR33;CEBPA;BCL6;ATF3	0.728571	0.0268846	3	23	2	SMARCA4;SMAD3	0.666667
123_4	SM_4	70	2114	51	HDAC1;SMARCC2;HDAC3;HDAC2;HDAC4;PNRC2;EMD;HDAC9;CDKN1A;NR3C1;HIF1A;RCOR1;SMARCC1;RUNX1T1;SMARCE1;SMARCA4;NCOR2;NCOR1;RARA;CEBPB;CHD3;HDAC7;JUN;GTF2B;LDOC1;PML;CIDEA;SIN3B;SIN3A;SIRT1;EPAS1;SP1;PRMT6;RXRA;AR;SMARCD1;PPARA;EP300;GATA2;ZBTB16;TAF6;NFIA;ESR1;TAF9;RBBP4;AHR;CEP70;WDR33;CEBPA;BCL6;ATF3	0.728571	0.0241249	3	27	2	HDAC9;SMARCA4	0.666667
79_2	LIV_2	198	1897	144	JUN;SUMO3;SUMO2;ANP32A;MAFF;RARA;ETS2;DNTTIP2;RARB;NFE2L2;GADD45B;GADD45G;SP110;MYC;SETDB1;ZNF45;DDIT3;PRMT2;SP1;CREB5;BRD8;MDM2;GATA2;CEP350;MAX;RBBP7;RBBP5;RUNX1;CEP70;MAF;DBP;ZBTB20;NR1H3;VPS72;EDF1;CDKN1A;MED24;MED1;POLR1E;XRCC5;XRCC6;CHD1;CHD3;CHD4;CHD7;ASXL1;CHD8;MNT;PPARGC1A;NCOR1;JMJD1C;NLK;NR1H2;RAD54L2;SMC1A;SIRT1;FOS;PARP1;PPARG;PPARA;TRIP4;ING3;NAA16;IRF8;MEF2A;AR;ZNF423;BATF2;BATF3;A…	0.727273	0.0759093	6	23	5	RELA;ZEB2;SMARCA4;CARM1;SMAD3	0.833333
103_4	SM_2	22	2403	16	STX8;VAMP3;VAMP2;SNAP23;SMAD4;STX3;STX2;SMAD1;CASK;MEST;SLC3A2;STX4;VTI1A;STX7;NAPA;STX6	0.727273	0.00665834	0	49	0		0
56_4	LIV_1	11	1776	8	NCK1;FYN;CNTNAP1;CLIP1;MTTP;TOM1L1;ABL1;MYD88	0.727273	0.0045045	0	32	0		0
156_4	LIV_2	11	1897	8	CCNE1;CCND1;CDKN1A;EGR1;CTNNB1;PTEN;MED15;SMAD4	0.727273	0.00421719	0	23	0		0
56_4	AAW_3	11	2620	8	NCK1;FYN;CNTNAP1;CLIP1;MTTP;TOM1L1;ABL1;DCTN1	0.727273	0.00305344	0	51	0		0
56_4	WB_2	11	3420	8	DCTN1;NCK1;HDAC6;FYN;CNTNAP1;CLIP1;ABL1;MYD88	0.727273	0.00233918	0	57	0		0
90_4	AAW_4	18	2197	13	POLA1;CCND1;IFI27;DMTF1;ORC4;MCM6;POLR1B;CIB1;MCM3;MCM2;HERC5;CARD11;CCNDBP1	0.722222	0.00591716	1	27	0		0
3_3	WB_2	18	3420	13	BAG3;GALK1;FLCN;CCDC88C;YKT6;STARD7;TAGLN;GALE;PGM2;ABAT;ST6GALNAC4;C21orf59;XPNPEP3	0.722222	0.00380117	1	57	1	TAGLN	1
20_4	SM_2	25	2403	18	RGS16;TBXA2R;RGS14;PTPRU;CD55;GNB4;CD59;GNB1;ADRA2A;CD14;C5AR1;GNA11;KALRN;EDNRA;GDI1;GNAI2;GNAI3;GNAI1	0.72	0.00749064	1	49	1	EDNRA	1
85_2	WB_1	132	1631	95	MAFB;MAFF;RARA;RARG;KDM2A;RELA;DDIT3;SP1;CREB5;CREB1;TERF2IP;SMARCD1;MAN1A2;GTF2F1;GTF2F2;MAZ;RBBP7;ASF1A;RUNX2;ELK1;KPNA2;MAF;BATF;VDR;CARM1;EP400;RBBP4;GTF2E2;JUN;RUNX1;H3F3B;TSPYL4;SIRT1;FOS;NCOA1;PPARA;HIST1H2BN;UBE2I;MPG;TP53;TAF1;HAT1;TBP;CREM;IPO4;CREBBP;HDAC1;SMAD2;SMAD3;ATP5I;NFATC3;NCOR2;NCOA2;NCOA3;SPI1;NCOA6;USF2;PML;RXRA;FHL2;RPS6KA4;EP300;HIRA;SET;ZNF133;IL8;NMI;HMGB1;JUNB;JUND;ELF1…	0.719697	0.0582465	3	20	3	RELA;CARM1;SMAD3	1
64_3	VF_1	278	3098	200	GSR;TUBA4A;ACTG1;CRKL;HSPA4;CD33;CD37;AKT1;PTK2B;MS4A2;UGP2;CAV1;DLG1;CALM2;CALM3;CALM1;PIK3CA;MAP3K7;FGR;PIK3CG;HSP90AB1;LYN;BLNK;ERBB2;ERBB3;IQCB1;SHC1;ERBB4;RPS6KB1;TRIM25;HSPA8;HCLS1;CSF3R;STAT1;INPP5D;SOCS3;PLD2;SYK;APP;CSF1;PLCG1;KIT;SFN;TLR3;GRB2;UBB;LAT;ACTB;CD3E;PAK2;CD3G;CSF2RB;ACTA1;ITGA4;GAPDH;TRAIP;ANXA2;CLTC;STAM;IFIT1;DDX58;APOE;PPM1B;CCT2;TUBA1B;TUBA1A;EGR1;CCT4;RAB11A;GRAP2;JAK2;…	0.719424	0.0645578	5	59	4	PLCG1;APOE;SHC1;PIK3CG	0.8
111_2	LIV_2	117	1897	84	HDAC1;KDM1A;HDAC3;HDAC2;ZCCHC17;HDAC4;HDAC7;ZNF57;ELOF1;CDC23;RASSF2;SMAD1;SMAD2;SMAD3;CTNNB1;DACH1;BCL11B;MBD4;MCRS1;PIM1;PSMD9;RRP8;CBX4;SMAD5;CBX5;NCOR1;KLHL20;RARA;CREBBP;ZNF451;EHMT2;STAT3;TNFAIP1;KLF15;CDC73;PHF19;ID2;ESCO1;DNMT1;JUN;RB1;THRA;SMAD4;ZNF436;CBX1;CDCA4;PRIM2;PML;MBD1;MYC;SETDB1;NR1H2;NR1H3;FGD5;EHMT1;SIRT1;DNMT3A;TAL1;RBL2;PNKP;SUV39H1;INTS2;MECP2;ZNF649;PRMT6;CREB1;BAHD1;ZNF5…	0.717949	0.0442804	3	23	2	FGD5;SMAD3	0.666667
111_2	AAW_4	117	2197	84	HDAC1;KDM1A;HDAC3;HDAC2;PSMD9;HDAC4;HDAC7;HSPA4;ELOF1;CDC23;RASSF2;SMAD1;SMAD2;SMAD3;CTNNB1;BCL11B;MBD4;PFDN5;CBX5;CBX4;SMAD5;HIST1H2BN;NCOR1;KLHL20;RARA;CREBBP;ZNF451;EHMT2;STAT3;HDAC9;CABIN1;CDC73;PHF19;ID2;RASSF1;DNMT1;JUN;SIX1;RB1;THRA;SMAD4;ZNF436;CBX1;CDCA4;PRIM2;PML;MBD1;MYC;SETDB1;NR1H2;NR1H3;MALT1;EHMT1;SIRT1;DNMT3A;TAL1;RBL2;PIM1;INTS2;MECP2;ZNF649;PRMT6;CREB1;BAHD1;ZNF581;ZNF57;ING4;MD…	0.717949	0.038234	3	27	2	HDAC9;SMAD3	0.666667
123_1	LIV_2	39	1897	28	PCNA;HDAC6;MSH2;MSH3;MSH6;PRKDC;SMARCA1;XRCC5;XRCC4;XRCC6;ATM;SMARCA5;WRN;GTF2I;CHEK2;ZNF281;SMC1A;HUWE1;SPOP;TRIM27;PARP1;BMI1;ZNF24;USP7;ANAPC5;PPP1CA;TERF1;RAD50	0.717949	0.0147601	0	23	0		0
54_1	VF_1	208	3098	149	RYK;CD36;IL6ST;IKBKB;PTK2B;PKP4;LIFR;BDNF;CAV1;DLG1;CALM2;CALM3;CALM1;PARD6G;NTRK2;NTRK3;HSP90AB1;CSNK1D;LYN;TRAF4;SHC1;ARFGAP1;SEMA3B;CD4;GRB10;APP;GRB2;ACTB;TCF19;PTPN11;CSF2RB;ITGB1;NGF;FBXW11;DMD;VLDLR;NFKBIB;HRAS;ITGA6;FRS2;DNM2;CRK;TRAF6;RASA1;CD9;JUP;JAK2;PIK3R1;JAK1;BMX;CLDN3;MPDZ;TGFBR2;FIGF;CSK;EFS;EPN1;UBA7;SHB;OPTN;VEGFA;HSP90AA1;PTPN1;PTPN6;GNAQ;PLSCR1;SDC3;CBL;HTT;SORT1;RALB;RALA;PD…	0.716346	0.0480955	9	59	6	LRP1;SHC1;LDLR;MAPK14;PLCG1;FLT1	0.666667
11_3	VF_4	42	1419	30	PTX3;CRELD2;BGN;SERPING1;MFAP2;SRGN;FBLN1;SERPINE2;DCN;CAMP;NID1;C3;C7;C5;CTSG;COL4A6;COL4A5;COL4A4;COL4A2;COL4A1;F10;PAPPA;F3;CFH;C1QC;C1QB;C1QA;CHRD;MMP9;CFP	0.714286	0.0211416	4	24	3	COL4A2;COL4A1;PAPPA	0.75
112_5	LIV_1	14	1776	10	PTPN11;FYN;AP2M1;STAT5B;CD247;JAK2;PIK3R2;PIK3R1;LYN;LCK	0.714286	0.00563063	0	32	0		0
112_5	SM_2	14	2403	10	PTPN11;AP1M1;FYN;STAT5B;STAT5A;CD247;JAK2;PIK3R1;LYN;LCK	0.714286	0.00416146	0	49	0		0
112_5	AAW_3	14	2620	10	CTLA4;PTPN11;AP1M1;FYN;CD247;JAK2;PIK3R2;PIK3R1;LYN;LCK	0.714286	0.00381679	0	51	0		0
64_4	WB_1	7	1631	5	MCM6;ORC4;ORC5;MCM2;CDC7	0.714286	0.0030656	0	20	0		0
18_6	WB_1	7	1631	5	BATF;BATF3;CEBPG;CREB3L4;CREB3L3	0.714286	0.0030656	0	20	0		0
24_4	LIV_2	7	1897	5	PPP2R5D;BTRC;HEY2;HAND2;SUFU	0.714286	0.00263574	0	23	0		0
64_4	LIV_2	7	1897	5	MCM6;ORC4;ORC5;MCM2;CDC7	0.714286	0.00263574	0	23	0		0
18_6	LIV_2	7	1897	5	BATF;BATF3;CEBPG;CREB3L4;CREB3L3	0.714286	0.00263574	0	23	0		0
18_6	AAW_4	7	2197	5	BATF;BATF3;CEBPG;CREB3L4;CREB3L3	0.714286	0.00227583	0	27	0		0
21_3	SM_2	7	2403	5	IGFBP7;PDGFC;SERPINA5;KLKB1;PLAT	0.714286	0.00208073	0	49	0		0
24_4	IMA_1	7	2692	5	SUFU;HEY2;HAND2;STK36;UBE2D1	0.714286	0.00185736	0	36	0		0
64_4	IMA_1	7	2692	5	MCM6;ORC4;ORC5;MCM2;CDC6	0.714286	0.00185736	0	36	0		0
18_6	IMA_1	7	2692	5	BATF;BATF3;CEBPG;CREB3L4;CREB3L3	0.714286	0.00185736	0	36	0		0
18_6	SF_3	7	2865	5	BATF;BATF3;CEBPG;CREB3L4;CREB3L3	0.714286	0.0017452	0	42	0		0
18_5	VF_1	7	3098	5	GNB5;GNG2;GNB1;GNAI3;GNAI1	0.714286	0.00161394	0	59	0		0
18_9	WB_2	7	3420	5	BMPR1A;TGFBR1;SMAD7;ACVR1;ACVR1B	0.714286	0.00146199	0	57	0		0
18_5	WB_2	7	3420	5	GNB5;GNG2;GNB1;GNAI3;CD55	0.714286	0.00146199	0	57	0		0
47_5	SF_2	7	3766	5	RPH3AL;SYTL4;UNC13D;SYTL1;SYTL2	0.714286	0.00132767	0	65	0		0
47_5	IMA_4	7	3813	5	RPH3AL;SYTL4;UNC13D;SYTL1;SYTL2	0.714286	0.0013113	0	69	0		0
85_2	AAW_4	132	2197	94	MAFB;MAFF;RARA;RARG;KDM2A;RELB;RELA;DDIT3;SP1;CREB5;CREB1;SMARCD1;MAN1A2;GTF2F1;GTF2F2;MAZ;RBBP7;ASF1A;ELK1;KPNA2;MAF;BATF;VDR;EP400;RBBP4;GTF2E2;EGR1;JUN;RUNX1;H3F3B;TSPYL4;SIRT1;FOS;NCOA1;PPARA;STAT3;HIST1H2BN;UBE2I;TP53;TAF1;TBP;CREM;CREBBP;HDAC1;SMAD2;SMAD3;ATP5I;NFATC3;REL;NCOR2;NCOA3;SPI1;NCOA6;USF2;MAPK1;PML;NFKB1;RXRA;FHL2;RPS6KA4;EP300;HIRA;STAT5A;ZNF133;IL8;NMI;HMGB1;JUNB;JUND;CTNNB1;MI…	0.712121	0.0427856	3	27	2	RELA;SMAD3	0.666667
54_1	IMA_4	208	3813	148	RYK;CD36;IL6ST;IKBKB;PTK2B;PKP4;LIFR;BDNF;CAV1;DLG1;CALM2;CALM3;CALM1;PARD6G;PRNP;NTRK2;NTRK3;HSP90AB1;CSNK1D;LYN;TRAF4;SHC1;LRP1;CD4;GRB10;APP;GRB2;UBC;TRAF6;ACTB;TCF19;PTPN11;CSF2RB;ITGB1;NGF;FBXW11;DMD;VLDLR;NFKBIB;HRAS;TRAF2;ITGA6;FRS2;DNM2;CRK;ANXA7;CD9;JUP;JAK2;PIK3R1;JAK1;BMX;CLDN3;MPDZ;TGFBR2;FIGF;CSK;EFS;EPN1;UBA7;SHB;OPTN;HSP90AA1;PTPN1;PTPN6;GNAQ;PLSCR1;SDC3;CBL;HTT;SORT1;RALB;RALA;PDG…	0.711538	0.0388146	9	69	6	LRP1;SHC1;LDLR;MAPK14;PLCG1;FLT1	0.666667
59_4	SF_1	38	933	27	TAP1;RPP38;TAP2;PSMD8;PSMB10;PSMA2;PSMA3;PSMA1;PSMA6;PSMA7;PSMA4;PSMA5;PSMC1;PSMC2;PSMC3;PSMC4;PSMC5;POMP;PSME2;PSME1;PSMB7;PSMB6;PSMB5;PSMB4;PSMB3;PSMB2;PSMB1	0.710526	0.0289389	0	12	0		0
59_4	LIV_3	38	1493	27	RPP38;TAP2;PSMD8;PSMB10;PSMA2;PSMA3;PSMA1;PSMA6;PSMA7;PSMA4;PSMA5;PSMC1;PSMC2;PSMC3;PSMC4;PSMC5;ULK2;POMP;PSME2;PSME1;PSMB7;PSMB6;PSMB5;PSMB4;PSMB3;PSMB2;PSMB1	0.710526	0.0180844	0	28	0		0
156_1	SF_2	38	3766	27	IFIH1;CRKL;NECAP2;HSPA8;HSD17B10;RAP1A;NLRC5;ABL1;CRK;IDE;PHLDA1;DHX58;DAK;AZI2;ATG5;TXNRD1;SHC1;PRKCE;PRKCD;UBE2E3;ATG12;BACE1;APP;IRF8;AGPAT3;UBC;MAVS	0.710526	0.00716941	1	65	1	SHC1	1
97_2	SF_2	38	3766	27	CALR;HSPA5;HSPA4;HSPA8;HSP90B1;HSPA1B;HSPA1A;CANX;YWHAZ;APOB;STUB1;TUBA1A;PARK2;SYVN1;DERL1;YWHAB;LIPC;FAF2;PDIA4;VCP;LDLR;SEC61B;APP;TUBB;AKT2;HSP90AA1;SEC61A1	0.710526	0.00716941	2	65	2	LDLR;APOB	1
69_5	LIV_3	31	1493	22	TIMP3;TIMP2;TIMP1;VCAN;BGN;SRGN;DCN;THBS2;THBS1;TFPI;ELN;COL18A1;MMP9;FBN1;COL4A5;COL4A4;COL4A2;COL4A1;ECM1;FN1;COL1A2;COL1A1	0.709677	0.0147354	3	28	3	FN1;COL4A2;COL4A1	1
79_3	WB_2	209	3420	148	DYNLL1;RYK;HSPA5;HSPA9;HSPA8;AGER;IL6ST;IKBKB;AKT1;PTK2B;AKT3;IKBKG;DAB2;MS4A2;ZYX;PEBP1;CALM2;ADD1;CALM1;PIK3CA;PIK3CB;MAP3K1;HSP90AB1;LYN;IRAK1;IGF1R;SHC1;MUC1;FGFR1;AKAP1;PLD2;APP;GSK3A;AKAP9;PLCG1;ADAM9;UBB;ACTB;CALM3;ACTA2;RASGRP3;NFKBIB;FRS3;FRS2;PTPN11;NDRG1;GSK3B;ADRBK1;ATAD3A;PPM1A;RAC1;JUP;PIK3R1;PLCB1;CSK;CHUK;PRKCD;IBTK;PTPN1;PTPN6;DLG4;LMNB2;TNFRSF1A;VAV1;VAV2;TUBB;GNAZ;PAK1;GIT1;SNC…	0.708134	0.0432749	7	57	6	IGF1R;SHC1;IRS2;MAPK14;PLCG1;TAGLN	0.857143
30_3	SM_4	58	2114	41	NR3C1;MED21;MED20;ERCC5;SF1;MED1;ESRRA;RNF34;SRSF5;SRSF4;SRSF6;NCOA6;HCFC1;SRSF2;TWIST1;GADD45A;GADD45B;THRB;PPARGC1A;GADD45G;USF2;MED12;MED14;MED16;JMJD1C;FBXW7;CREBZF;ESRRG;SRF;MED17;RXRA;PPARG;SFPQ;PPARA;EP300;RARG;NRIP1;PIAS1;CDK6;ZNF135;NRF1	0.706897	0.0193945	0	27	0		0
93_3	IMA_1	166	2692	117	HDAC1;SUMO1;SUMO2;PES1;PRPF6;CREBZF;RARG;BHLHE40;HIF1AN;GADD45B;C11orf30;SNIP1;RNF111;MTMR6;MYC;TRIM28;TRIM27;CREB1;SNAPC3;SNAPC5;COIL;MDM2;H2AFV;PCGF2;DDX41;RBBP7;H2AFZ;RBBP4;UBD;RUNX1;CTBP2;RNF2;PNRC2;MED23;HIF1A;SMARCB1;THAP11;MMS19;DAXX;XPO7;NONO;JUN;PPARGC1A;SKIV2L;XPOT;STAG2;SENP1;NCOA1;HEXIM1;ANAPC7;GNL3L;UBE2I;EPAS1;TP53;UBE2Z;CREBBP;ATXN1;DPF2;KDM1A;HDAC3;SMAD4;TLE1;SMAD1;PELP1;OBFC1;CBX…	0.704819	0.0434621	2	36	2	SKIV2L;FHL5	1
99_1	AAW_4	105	2197	74	SATB1;PNRC1;ITCH;WWP1;CBX4;MED24;SMAD2;USP7;HIPK2;NFYA;SMAD1;TNNC1;CBX6;MGA;BMI1;MED9;MAPKAPK3;NCOR2;NCOR1;NEK6;CREBBP;CEBPA;RARB;ASXL1;RBPJ;DNMT1;JUN;NCOA3;KDM4C;FHL1;PHC1;H3F3B;PHC3;PHC2;CEBPZ;GTF2I;PSMC5;CEBPB;DNMT3A;FOS;NR4A2;NR4A1;TRIM21;RXRB;PSME3;ANKRD26;SMURF2;CENPB;RXRA;SCMH1;MDM2;EP300;UBE2E2;ZEB2;UBE2I;PCGF3;PCGF2;PCGF6;NCOA1;IRF8;PARP12;NRIP1;RING1;ZNF131;PIAS3;MBD1;ZNF423;PIAS4;CTBP1…	0.704762	0.0336823	2	27	2	PARP12;ZEB2	1
85_2	SM_4	132	2114	93	SUMO3;SUMO2;ANP32E;MAFB;MAFF;RARA;GNL2;RARG;MAN1A2;KDM2A;DDIT3;ZMYM6;LAS1L;SP1;CREB5;CREB1;TPR;SMARCD1;USP36;GTF2F1;GTF2F2;MAZ;RBBP7;RBBP4;ELK1;KPNA2;MAF;NFATC3;CARM1;EP400;ZFP91;MTDH;GTF2E2;JUN;RUNX1;H3F3B;TSPYL4;SIRT1;FOS;PARP1;PPARA;HIST1H2BN;MPG;RPS6KA4;TAF1;TBP;CREM;IPO4;CREBBP;HDAC1;ATP5I;NCOR2;NCOA3;SET;NCOA6;ZNF622;USF2;PML;RXRA;EP300;HIRA;PPIG;ZNF133;RBM6;HMGB1;JUNB;JUND;ELF1;CHAF1A;CHAF…	0.704545	0.0439924	3	27	1	CARM1	0.333333
130_3	SM_3	108	2686	76	FBXW11;HDAC5;ATP2A2;HSPA4;PABPC1;TCEB1;NFKBIA;BIRC2;COPS5;IKBKB;AKT1;BTRC;TNFSF10;IKBKG;REL;ARRB1;SEC16A;NCL;MAPKAPK2;IL1R1;CAV1;SMURF1;ITCH;MAP3K8;CALM2;CALM3;TBK1;CALM1;COPS3;TCEB2;YWHAQ;MAP3K7;TRADD;MAP3K5;RIPK1;DERL1;YWHAH;CSNK1E;CDKN1B;RELB;RELA;RNF31;CUL1;CUL2;VHL;NOS1;TRAF2;SMAD7;TRAF6;NFKB2;CHUK;VCP;CUL5;RBX1;MDM2;NPM1;CSNK2A2;COPS7A;MAPK14;CASP4;TNFRSF1B;CSNK1A1;TNFRSF1A;PPP2CA;TAB2;BCL1…	0.703704	0.0282949	4	36	2	MAPK14;RELA	0.5
79_2	AAW_4	198	2197	139	JUN;ZFYVE9;HDAC2;ANP32A;MAFF;RARA;ETS2;RARB;NFE2L2;GADD45B;GADD45G;SP110;MYC;SETDB1;NFYA;ZNF45;DDIT3;PRMT2;SP1;CREB5;BRD8;MDM2;GATA2;CEP350;MAX;RBBP7;RBBP5;MTA1;RUNX1;CEP70;MAF;DBP;ZBTB20;NR1H3;VPS72;EDF1;CDKN1A;MED24;MED1;POLR1E;CHD3;CHD4;CHD7;ASXL1;CHD8;UBE3A;MNT;MXD1;JMJD1C;NLK;NR1H2;RAD54L2;SMC1A;SIRT1;TCF3;FOS;PPARG;PPARA;TRIP4;ING3;PRDM16;IRF8;MEF2A;ZNF423;BATF2;BATF3;ANKRA2;CREBBP;HDAC1;KD…	0.70202	0.0632681	6	27	4	RELA;ZEB2;SMARCA4;SMAD3	0.666667
54_1	SF_2	208	3766	146	RYK;CD36;IL6ST;IKBKB;PTK2B;PKP4;LIFR;CAV1;DLG1;CALM2;CALM3;CALM1;PARD6G;PRNP;NTRK2;NTRK3;HSP90AB1;CSNK1D;LYN;SHC1;LRP1;CD4;GRB10;APP;GRB2;UBC;TRAF6;ACTB;TCF19;PTPN11;CSF2RB;ITGB1;NGF;FBXW11;DMD;VLDLR;NFKBIB;HRAS;TRAF2;ITGA6;FRS2;DNM2;CRK;ANXA7;JUP;JAK2;PIK3R1;JAK1;BMX;CLDN3;MPDZ;TGFBR2;CSK;EFS;EPN1;UBA7;SHB;OPTN;PTPN1;PTPN6;GNAQ;PLSCR1;SDC3;CBL;HTT;SORT1;RALB;RALA;PDGFRB;PDGFRA;ACP1;EPHA4;MYO1C;E…	0.701923	0.0387679	9	65	6	LRP1;SHC1;LDLR;MAPK14;PLCG1;FLT1	0.666667
123_4	VF_4	70	1419	49	HDAC1;SMARCC2;HDAC3;HDAC2;HDAC4;PNRC2;HDAC9;NR2E3;NR3C1;HDX;RCOR1;SMARCC1;RUNX1T1;SMARCE1;SMARCA4;NCOR2;NCOR1;RARA;CEBPB;CHD3;HDAC7;JUN;GTF2B;GLI3;LDOC1;CIDEA;SIN3B;SIN3A;SIRT1;ANXA7;EPAS1;SP1;PRMT6;RXRA;AR;SMARCD1;PPARA;EP300;GATA2;ZBTB16;TAF6;ESR1;TAF9;AHR;CEP70;CEBPA;BCL6;CCDC85B;ATF3	0.7	0.0345314	3	24	2	HDAC9;SMARCA4	0.666667
150_4	LIV_1	20	1776	14	PTH1R;PODXL;PLCB3;MPP3;SLC9A3R2;HRAS;RDX;EZR;SLC22A4;SLC22A5;TAZ;PIK3CA;LPAR2;TBC1D10A	0.7	0.00788288	1	32	1	SLC22A5	1
24_3	LIV_3	10	1493	7	DCN;VCAN;C1QC;C1QB;C1S;C1R;SELP	0.7	0.00468855	0	28	0		0
6_4	LIV_1	10	1776	7	PVR;ITGB7;ADAM9;PLEKHA7;CDH1;KLRG1;ITGAE	0.7	0.00394144	0	32	0		0
56_5	LIV_2	10	1897	7	TGFBR3;TGFB1;TGFB3;ACVR2A;ENG;FKBP1A;TGFBR2	0.7	0.00369004	1	23	1	ACVR2A	1
24_3	SM_2	10	2403	7	DCN;VCAN;C1QC;C1QB;C1S;C1R;SELP	0.7	0.00291303	0	49	0		0
6_4	SM_2	10	2403	7	PVR;ITGB7;SNAP29;ADAM9;ITGAE;BOC;KIFC3	0.7	0.00291303	0	49	0		0
56_5	AAW_3	10	2620	7	TGFBR3;TGFB1;TGFB3;ENG;ITGA5;ITGAV;ACVR2A	0.7	0.00267176	1	51	1	ACVR2A	1
6_4	VF_1	10	3098	7	ITGAE;ITGB7;ADAM9;PLEKHA7;CDH1;BOC;KIFC3	0.7	0.00225952	0	59	0		0
6_4	SF_2	10	3766	7	ITGAE;ITGB7;SNAP29;ADAM9;PLEKHA7;BOC;KIFC3	0.7	0.00185874	0	65	0		0
54_3	SF_2	10	3766	7	ACVR2A;RAP2A;ACVR1;FNTA;ACVR1B;INHBA;INHBB	0.7	0.00185874	1	65	1	ACVR2A	1
93_3	SF_3	166	2865	116	HDAC1;SUMO1;SUMO2;PES1;PRPF6;CREBZF;RARG;BHLHE40;HIF1AN;GADD45B;C11orf30;SNIP1;MTMR6;MYC;TRIM28;TRIM27;CREB1;SNAPC3;SNAPC5;COIL;MDM2;H2AFV;PCGF2;DDX41;RBBP7;H2AFZ;RBBP4;UBD;RUNX1;CTBP2;RNF2;PNRC2;MED23;HIF1A;SMARCB1;THAP11;MMS19;DAXX;NONO;JUN;PPARGC1A;SKIV2L;XPOT;STAG2;SENP1;HEXIM1;ANAPC7;GNL3L;UBE2I;EPAS1;TP53;UBE2Z;CREBBP;ATXN1;DPF2;KDM1A;HDAC3;SMAD4;TLE1;SMAD1;PELP1;OBFC1;DARS2;CBX6;CBX4;NCOA1…	0.698795	0.0404887	2	42	2	SKIV2L;FHL5	1
43_4	AAW_3	43	2620	30	HSP90B1;CNTNAP1;DNM3;BAZ2A;GABBR1;SNX17;EPS15;APOB;CDKL5;TGOLN2;AHSA1;NBEA;PIK3R1;SYNJ2;EPB41L3;RTN4;EFNA5;CELSR3;SLC24A1;NFASC;SLK;SHANK3;OSBPL5;NPHP3;PARD3;GSTZ1;SEPN1;NFS1;MTTP;SLC22A3	0.697674	0.0114504	3	51	2	APOB;SLC22A3	0.666667
43_4	SF_2	43	3766	30	HSP90B1;CNTNAP1;DNM3;GABBR1;SNX17;EPS15;APOB;CDKL5;UHMK1;TGOLN2;AHSA1;NBEA;PIK3R1;SYNJ2;EPB41L3;RTN4;EFNA5;CELSR3;PDIA2;SLC24A1;SEPN1;SLK;SHANK3;OSBPL5;NPHP3;PARD3;RASGRF2;GSTZ1;NFS1;SLC22A3	0.697674	0.00796601	3	65	2	APOB;SLC22A3	0.666667
92_1	SF_2	145	3766	101	DYNLL1;HSPA8;AGER;CD36;STXBP6;AKT1;IKBKG;DLG1;SDF4;CALM2;DLG4;CALM1;CCDC88A;PRNP;APBB1;HSP90AB1;LYN;ZMPSTE24;SHC1;GIPC1;FGFR1;INPP5D;AKAP1;APP;GSK3A;AKAP9;UTRN;UBC;ACTB;VLDLR;RASD1;ALDH3A2;AKAP11;ITGB3;ITGA6;NDRG1;HSPB1;CD9;NBEA;GRB2;SUGT1;FGF2;CALM3;ARRB1;PLSCR1;VAV1;TUBB;FLOT2;ADRA2A;CD4;ARRB2;AKAP10;PGAM1;GNAI2;GNAI3;GNAI1;OPTN;ITGA2B;MYH9;NEDD4;NFKBIB;TM9SF1;GNB1;LDLR;USO1;ARFGEF2;LASP1;CLU;C…	0.696552	0.0268189	4	65	3	LDLR;LRP1;SHC1	0.75
47_1	SM_2	137	2403	95	CD38;PTK2B;LEPROT;DAB2;CANX;FURIN;PECAM1;DLG4;ITSN1;INHBA;TAGLN2;ERBB2;IGF1R;CD24;TSPAN4;SHMT2;FGFR1;TNKS2;ARPC1B;APP;GRB14;CD2AP;ARHGAP17;GRB2;PTPN11;C16orf70;HRAS;ITGA5;DNM2;CRK;KIT;JAK2;PIK3R1;PPP1R9B;ARPC3;ARPC2;ARPC4;IGFBP3;HCK;PTPN1;TNK2;SDC3;ITGAV;ITGAM;ATXN2;ACTR2;CD19;PDGFRB;FNBP1;ABL1;IGSF8;IDE;SH3GL1;SNX17;FCER1G;CD82;VKORC1;CD63;GGA1;GGA2;WAS;LYN;LRP1;BMPR1A;F8;PKD2;PICK1;IRS2;ADRB1;P…	0.693431	0.0395339	7	49	6	PECAM1;IGF1R;LRP1;IRS2;TAGLN2;FURIN	0.857143
123_1	SM_4	39	2114	27	BRCA1;SUMO1;MSH2;MSH3;MSH6;POLR1A;SMARCA1;BMI1;XRCC5;XRCC4;XRCC6;MRE11A;SMARCA5;SUPT16H;WRN;GTF2I;ZNF281;SMC1A;ATM;SPOP;PARP1;PAXIP1;ANAPC5;PPP1CA;TERF1;PCNA;RAD50	0.692308	0.012772	0	27	0		0
97_4	LIV_2	13	1897	9	MDN1;SET;SUMO2;TEX10;PELP1;AR;SMARCAD1;MYC;NOTCH1	0.692308	0.00474433	0	23	0		0
30_3	LIV_2	58	1897	40	MYOM2;MED21;MED20;ERCC5;MED1;ESRRA;TEAD1;CREBZF;NCOA1;NCOA6;HCFC1;TWIST1;GADD45A;GADD45B;THRB;PPARGC1A;GADD45G;USF2;MED12;MED14;NR5A2;MED16;JMJD1C;FBXW7;NR3C1;SRF;MED17;RXRA;PPARG;PPARA;EP300;MIDN;TP53;RARG;NRIP1;GSK3B;PIAS1;CDK6;ZNF135;NRF1	0.689655	0.0210859	0	23	0		0
58_2	SF_2	299	3766	206	RNF14;RBCK1;TGM2;ACTG1;HSPA5;NRAS;HSPA8;SF1;IKBKB;AKT1;PTK2B;IKBKG;MARCH2;CAV3;CANX;RNF11;PEBP1;CALM2;CALM3;SLC39A14;CALM1;GRK6;PIK3CA;GRK5;MIB1;MAP3K5;GNB2L1;MAGI3;SPTLC1;GOT2;TAGLN2;IRAK1;NUP210;IRAK4;JAK3;ARHGEF11;IGF1R;LYN;SOD2;SOD1;P4HB;VIPR1;CAPZA1;TNIP2;TNIP1;ATP2B4;PPP1R9B;PRKCE;DAPK3;APP;TRAIP;KIT;UBA52;GRB2;TLR4;UBC;TRIP6;APC;RNF216;PAK2;HSPA1B;TNFSF10;NFATC4;ATP2A2;LRPPRC;HSP90B1;UBE2D…	0.688963	0.0546999	6	65	4	MAPK14;IGF1R;TNF;TAGLN2	0.666667
19_3	VF_2	16	936	11	STX1A;KCNJ11;SNAP23;STX3;VKORC1;STX4;STX6;VAPB;ABCC9;HLA-DMB;HLA-DMA	0.6875	0.0117521	0	9	0		0
130_1	LIV_2	118	1897	81	HDAC1;HDAC3;HDAC2;YY1;PNRC1;HDAC7;POU2F1;SMAD4;JDP2;HMGB1;SUMO2;JUNB;SMAD1;SMAD3;TBX2;NFYA;MAPK11;SMARCB1;ZNF595;ELF1;EED;MAFB;PITX1;SMARCA4;LDOC1;MAFG;CEBPB;ZBTB16;HCFC1;MECOM;NFE2L1;EGR1;JUN;KLF6;KLF5;MAPK1;MAPK6;H3F3B;KDM6B;KDM6A;MAPK8;MAPK9;NINL;SRA1;ATF4;TGFBR2;DDIT3;SRF;MBD3;FOS;SP1;CREB5;KLF4;CREB1;JUND;PER3;PPARG;GADD45B;REST;AR;BATF3;EP300;CNOT1;UBE2I;ETV5;SS18;TBP;TDG;SREBF2;ELK1;TFDP1;…	0.686441	0.042699	4	23	4	TBX2;SMARCA4;REST;SMAD3	1
84_2	LIV_3	51	1493	35	AMBP;CYB5A;C8A;APOC3;SLC2A2;ITIH2;APOA2;MBL2;SERPINC1;C4BPA;SERF2;POR;APOH;GATM;PIK3R5;CHRD;APCS;FGB;CFHR2;UGT2B7;HPX;GC;HRG;ALDOB;CYP2C9;CYP4A11;F9;BBS2;BBS4;CYP2E1;ABCA5;FCGR3B;ADH1A;TTR;AHSG	0.686275	0.0234427	0	28	0		0
58_2	WB_2	299	3420	205	RNF14;RPN1;RPN2;ACTG1;HSPA5;NRAS;HSPA8;TGM2;IKBKB;AKT1;PTK2B;IKBKG;MARCH2;FKBP8;CANX;LRPPRC;PEBP1;CALM2;CALM3;SLC39A14;CALM1;GRK6;PIK3CA;GRK5;MIB1;MAP3K5;GNB2L1;SPTLC1;GOT2;TAGLN2;IRAK1;NUP210;IRAK4;JAK3;ARHGEF11;IGF1R;LYN;SOD2;SOD1;SLC25A3;P4HB;TRIM27;CAPZA1;SLC25A5;TNIP2;TNIP1;VIPR1;SLC25A11;ATP2B4;MYD88;PRKCE;APP;KIT;UBA52;GRB2;TLR4;UBC;TRIP6;APC;RNF216;UQCRC2;PAK2;HSPA1B;TNFSF10;ATP2A2;HSP90B…	0.685619	0.0599415	6	57	4	MAPK14;IGF1R;TNF;TAGLN2	0.666667
26_3	SF_4	19	100	13	C19orf40;ZBED1;C17orf70;RTN2;APITD1;FANCG;FANCF;FANCE;STRA13;FANCM;FANCL;TOP3A;XRCC3	0.684211	0.13	0	1	0		0
59_4	AAW_1	38	218	26	RPP38;PSMD8;PSMB10;PSMA2;PSMA3;PSMA1;PSMA6;PSMA7;TFE3;PSMA5;PSMC1;PSMC2;PSMC3;PSMC4;POMP;PSMA4;TFEB;PSME2;PSME1;PSMB7;PSMB6;PSMB5;PSMB4;PSMB3;PSMB2;PSMB1	0.684211	0.119266	0	4	0		0
59_4	IMA_2	38	1042	26	RPP38;PSMD8;PSMB10;USP9X;PSMA2;PSMA3;PSMA1;PSMA6;PSMA7;PSMA4;PSMA5;PSMC1;PSMC2;PSMC3;PSMC4;PSMC5;POMP;PSME2;PSME1;PSMB7;PSMB6;PSMB5;PSMB4;PSMB3;PSMB2;PSMB1	0.684211	0.024952	0	13	0		0
87_1	VF_1	136	3098	93	IQCB1;IKBKB;AKT1;IKBKG;CALM2;CALM3;CALM1;MAP3K7;HSP90AB1;LYN;IFITM1;SHC1;CCR10;YWHAG;GRB2;TLR4;TRIP6;CD3E;RASGRP3;ACTA1;ITGA4;DNM1;CRK;VIM;NCKAP1;LRRK2;PIK3R1;MYD88;RCN2;CHUK;DSP;GNAS;VAV1;CBL;HTT;STK39;FLNB;LCK;BTK;CD19;SMAD2;KCNA5;BCR;FCER1G;WASF2;CD81;AP2M1;ICAM3;MARK3;DNMBP;SRC;BIRC3;ADA;RELA;CASP3;IRS1;ADRB2;HSP90AA1;KCTD5;EGFR;CTNNB1;MSN;CD247;WASL;FYB;EPS15;UBASH3B;WASF1;INPPL1;YWHAQ;FYN;Y…	0.683824	0.0300194	2	59	2	RELA;SHC1	1
111_2	SM_4	117	2114	80	HDAC1;KDM1A;HDAC3;HDAC2;ZCCHC17;HDAC4;HDAC7;INTS2;ELOF1;CDC23;RASSF2;HOXC4;MCRS1;SBF1;DACH1;TNFAIP1;RRP8;CBX4;CBX5;NCOR1;KLHL20;RARA;CREBBP;ZNF451;EHMT2;HDAC9;CABIN1;CDC73;PHF19;ESR1;ESCO1;DNMT1;JUN;SIX1;RB1;THRA;SUMO1;ZNF436;CBX1;CDCA4;PRIM2;PML;MYC;EYA1;SETDB1;NR1H2;NR1H3;FGD5;EHMT1;SIRT1;DNMT3A;TAL1;ATE1;RBL2;PNKP;SUV39H1;MECP2;ZNF649;PRMT6;CREB1;BAHD1;ZNF581;ID2;ING4;HIST1H2BN;EP300;SIN3A;KLF…	0.683761	0.037843	3	27	2	HDAC9;FGD5	0.666667
99_3	WB_2	123	3420	84	USP8;CALR;TGM2;TAB1;CYFIP1;RYK;CRKL;HDAC6;UBL4A;CTNNB1;AKT1;TNIK;PKP4;ADAM17;ABL1;CRK;GNAI3;SPTBN1;ERBB2IP;DLG1;AP2M1;DLG3;CALM2;DLG4;TBK1;CALM1;PSEN1;YWHAQ;NCK2;ARHGAP32;CDC37;HSP90AB1;MICAL1;JUP;MYCBP2;PIK3R1;PTPRC;YWHAB;NFKB1;GRIN1;LYST;LDHA;PIK3R2;ERBB2;EEF2K;SHC1;CD44;PRKCA;NFKB2;MUC1;PRKCE;PGD;RNF41;PRKCD;PRKAR1A;SMYD2;RASA1;PTPN1;ANKS1A;CTNNA1;PTPN6;CALM3;MAPK3;LRP1;NCK1;LRIG1;SYK;PTPN12;A…	0.682927	0.0245614	3	57	2	LRP1;SHC1	0.666667
105_3	WB_2	91	3420	62	CD74;CD53;LRPPRC;HAX1;ARF6;CD4;TNFRSF10A;TRAF3;MARCH1;STX7;VDAC3;VDAC2;PLP2;VDAC1;MARCH8;LY86;LTBR;EPS15;SPG21;CD81;ATP5A1;ANXA6;CAP1;CASK;ABCB1;TFRC;HLA-DQB1;NAPA;CASP1;TAGLN2;MAPK9;ANXA1;TRAF2;ANXA2;TRAF5;TRAF6;CLIC1;RTN4;HGS;VCP;BCAP31;STX8;CASP4;VAMP2;TNFRSF1B;CASP3;MYL12A;SNAP23;SLC3A2;APP;STX2;STX4;GNAZ;STX6;NEDD4L;VAMP3;VTI1A;TLR4;UBC;HLA-DPA1;ACTB;STX3	0.681319	0.0181287	1	57	1	TAGLN2	1
105_3	SF_2	91	3766	62	CD74;CD53;LRPPRC;HAX1;ARF6;CD4;TNFRSF10A;TRAF3;MARCH1;CASK;VDAC1;MARCH8;LY86;LTBR;EPS15;SPG21;CD81;ATP5A1;ANXA6;NEDD4;CAP1;CAP2;ABCB1;TFRC;HLA-DQB1;NAPA;CASP1;TAGLN2;MAPK9;ANXA1;TRAF2;ANXA2;TRAF5;TRAF6;CLIC1;RTN4;HGS;VCP;MME;STX7;BCAP31;STX8;CASP4;VAMP2;TNFRSF1B;CASP3;MYL12A;SNAP23;SLC3A2;APP;STX2;STX4;GNAZ;STX6;NEDD4L;VAMP3;VTI1A;TLR4;UBC;HLA-DPA1;ACTB;STX3	0.681319	0.0164631	1	65	1	TAGLN2	1
136_3	AAW_3	47	2620	32	TGFBR3;TGFB2;TGFB3;ATP2A2;CHMP2A;MPP5;PNMA1;PARD6G;RAC1;PARD6B;PARD6A;PIK3R4;FMOD;YWHAB;S100A1;PRKCI;ANXA2;LTBP3;GCC1;ENG;RHOQ;PLA1A;PARD3;LLGL2;LLGL1;APP;SDC4;ANGPTL7;CTGF;PRKACA;PLN;CDC42	0.680851	0.0122137	1	51	0		0
150_2	IMA_4	47	3813	32	TRPC4;PAG1;USP3;CNTNAP1;MSN;CD247;AKAP10;GCHFR;DLG3;DLG2;FZD4;DLG4;PCYOX1;SLC9A3R1;TMEM37;NF2;ERBB2;ATP6V0C;LY6E;NLGN1;CLCN3;FCGR2B;P2RY2;GOPC;FTO;SH3BGRL3;PLD3;SYK;IL27RA;ARHGAP17;ATP6V1C2;EBI3	0.680851	0.00839234	0	69	0		0
20_4	LIV_1	25	1776	17	RGS16;TBXA2R;RGS14;PTPRU;GNAO1;CD59;GNB1;ADRA2A;CD14;C5AR1;GNA11;FPR1;GNB4;EDNRA;GNAI2;GNAI3;GNAI1	0.68	0.00957207	1	32	1	EDNRA	1
69_2	SM_3	261	2686	177	TGM2;DYNLL1;HSPA5;HSPA9;HSPA8;IKBKB;AKT1;AKT2;IKBKG;CAV1;EEF2K;CALM2;CALM3;CALM1;STUB1;MAP3K1;MAP3K7;MAP3K5;GNB2L1;RELB;RELA;IRAK1;SHC1;SLC25A6;RPL15;CSNK2A2;MYL6;DNAJA1;PKN1;SYK;LIMA1;PPP2CB;GSK3A;CSF1;GSK3B;UBA52;UBB;PAK1;MAPK11;TNFSF10;RPL6;SPTAN1;NFKBIA;NFKBIE;GLUL;TRAF3;CLTA;CLTC;SEC16A;VIM;ADRBK1;DDX58;SMURF2;SLC9A1;PPM1A;UBE3A;DERL1;PPP6C;PIK3R2;CDK4;MYD88;BECN1;TLR4;CSK;CHUK;TUBB2A;EIF4B;…	0.678161	0.0658972	6	36	4	MAPK14;PAN2;RELA;SHC1	0.666667
59_3	SF_2	31	3766	21	BCL2L1;CD74;HLA-DRB1;BECN1;SELL;SPG21;ANXA6;RTN4;CD44;CD82;GAS7;MSN;LRP1;HLA-DQB1;BCAP31;HLA-DPA1;CD63;SLC3A2;FGF2;CANX;SLC25A10	0.677419	0.00557621	1	65	1	LRP1	1
130_2	AAW_3	65	2620	44	ACADVL;GHR;FYN;IL6ST;PTK2B;PTK2;IRS2;ABL1;AXL;GNAI1;IL15;IRS1;S1PR1;CSF1R;PTPN6;JAK2;JAK1;YWHAB;LYN;SH3KBP1;ERBB2;IGF1R;SHC1;YWHAG;CXCR4;PRKCD;CSF3R;RASA1;FGFR3;EPOR;IL2RB;SOCS3;SOCS2;VAV1;PTPN11;PLSCR1;CSF1;CBL;ADAM9;GRB2;PDPK1;PPP3CB;LCK;CDC42	0.676923	0.0167939	4	51	3	IGF1R;SHC1;IRS2	0.75
64_3	WB_2	278	3420	188	GSR;TUBA4A;ACTG1;CRKL;HSPA4;CD33;CD37;AKT1;PTK2B;TNNC1;MS4A2;UGP2;DLG1;CALM2;CALM3;CALM1;PIK3CA;MAP3K7;FGR;PIK3CG;HSP90AB1;LYN;BLNK;ERBB2;CBLB;IQCB1;SHC1;WDR1;TRIM25;HSPA8;HCLS1;SEC24C;STAT1;INPP5D;SOCS3;PLD2;SYK;APP;KIT;GRB2;UBB;UBC;LAT;ACTB;CD3E;PAK2;CD3G;CSF2RB;RPS27A;ITGA4;GAPDH;MX1;UBE2L6;ANXA2;CLTC;STAM;TNNT1;DDX58;PPM1B;TUBA1B;TUBA1A;EGR1;ITGB2;RAB11A;GRAP2;JAK2;PIK3R2;PIK3R1;JAK1;MYD88;PG…	0.676259	0.0549708	5	57	3	PLCG1;SHC1;PIK3CG	0.6
64_3	IMA_4	278	3813	188	GSR;TUBA4A;ACTG1;CRKL;HSPA4;CD33;CD37;AKT1;PTK2B;MS4A2;UGP2;CAV1;DLG1;CALM2;CALM3;CALM1;PIK3CA;MAP3K7;FGR;PIK3CG;HSP90AB1;LYN;BLNK;ERBB2;ERBB3;IQCB1;SHC1;ERBB4;RPS6KB1;TRIM25;HSPA8;HCLS1;SEC24C;STAT1;INPP5D;SOCS3;PLD2;SYK;APP;CSF1;PLCG1;KIT;GRB2;UBB;UBC;LAT;ACTB;PAK2;CSF2RB;ACTA1;ITGA4;GAPDH;TRAIP;ANXA2;CLTC;STAM;DDX58;APOE;PPM1B;TUBA1B;TUBA1A;EGR1;ITGB2;RAB11A;GRAP2;JAK2;PIK3R2;PIK3R1;JAK1;MYD88…	0.676259	0.049305	5	69	4	PLCG1;APOE;SHC1;PIK3CG	0.8
96_3	SF_2	154	3766	104	HSPA9;IQCB1;AKT1;IKBKG;CALM2;CALM3;CALM1;MAP3K3;MAP3K1;HSP90AB1;PXN;SHC1;CDH23;GIPC1;RSU1;DNAJA3;APP;SLC2A4;GSK3A;GSK3B;GRB2;PAK1;ACTA2;NGF;ACTA1;NFATC4;NFKBIB;GORASP2;ARRB1;UBE2D3;STAM;XRCC6;PLXNB1;LRRK2;TUBA1C;TUBA1B;TUBA1A;UBE3A;JAK2;PIK3R2;PIK3R1;TUBB6;FAF2;EIF4E;PTPN1;BCAR1;GJA1;TUBB;CBL;GIT2;PIK3CA;SORT1;MYH10;GRK5;LRPAP1;MYO1C;ARRB2;PGAM1;RAF1;OPTN;NEDD4;MAPK3;MAPK1;NFKB1;NFKB2;KDR;SRC;RAL…	0.675325	0.0276155	3	65	3	PLCG1;BCAR1;SHC1	1
18_3	WB_1	40	1631	27	HIST1H4C;MSL2;HIST1H4I;HIST1H4H;CTDP1;ANP32A;ATXN7L3;USP22;ASXL1;RNF20;ENY2;MECP2;PRMT7;HIST1H3C;RAG1;HIST1H3D;SCMH1;CHFR;HIST1H3H;HIST2H2AC;TAF1A;PARP10;RNF8;PBRM1;GATAD2B;ATXN7;GATAD2A	0.675	0.0165543	2	20	2	TAF1A;MSL2	1
112_1	SF_2	46	3766	31	HSPA5;DLG1;LRPAP1;HAX1;HSP90B1;MAPK14;MAP4;DAB2;CANX;FLT1;YWHAZ;APOE;APOB;DLG4;STAT1;YWHAQ;MLC1;SNX17;SNTA1;PRKCA;PDIA4;PDIA3;PRKCD;LDLR;MYLIP;CD36;STAT3;APP;INADL;UBC;LDLRAP1	0.673913	0.00823155	6	65	5	MAPK14;LDLR;APOE;APOB;FLT1	0.833333
30_3	AAW_4	58	2197	39	MED21;MED20;ERCC5;MED1;ESRRA;RNF34;TEAD1;CREBZF;NCOA1;NCOA6;HCFC1;TWIST1;GADD45A;GADD45B;THRB;MAP3K4;GADD45G;USF2;MED12;MED14;MED16;JMJD1C;FBXW7;NR3C1;SRF;MED17;RXRA;PPARG;PPARA;EP300;MIDN;TP53;RARG;NRIP1;GSK3B;PIAS1;CDK6;RNF2;ZNF135	0.672414	0.0177515	0	27	0		0
58_2	IMA_4	299	3813	201	RBCK1;TGM2;ACTG1;HSPA5;NRAS;HSPA8;IKBKB;AKT1;PTK2B;IKBKG;MARCH2;SLC25A13;CAV3;CANX;RNF11;PEBP1;CALM2;CALM3;SLC39A14;CALM1;GRK6;PIK3CA;GRK5;MIB1;MAP3K5;GNB2L1;MAGI3;SPTLC1;GOT2;LYN;IRAK1;NUP210;IRAK4;ARHGEF11;IGF1R;SOD2;SOD1;P4HB;VIPR1;ATP1B3;TNIP2;TNIP1;SLC25A11;ATP2B4;AKAP5;MYD88;PRKCE;APP;TRAIP;KIT;UBA52;GRB2;TLR4;UBC;TRIP6;APC;RNF216;UQCRC2;PAK2;HSPA1B;TNFSF10;NFATC4;ATP2A2;LRPPRC;HSP90B1;ADRB…	0.672241	0.0527144	6	69	3	MAPK14;IGF1R;TNF	0.5
47_1	LIV_1	137	1776	92	CD38;TGM2;PTK2B;LEPROT;DAB2;PECAM1;DLG4;ITSN1;CAPN1;LYN;ERBB2;IGF1R;SHC1;HLA-DRB3;TSPAN4;FGFR1;TNKS2;SYK;ARPC1B;PTPN11;GRB14;CD2AP;ARHGAP17;GRB2;PAK4;PAK2;IL7R;HRAS;ITGA5;DNM2;CRK;KIT;CEACAM1;JAK2;PIK3R2;PIK3R1;PPP1R9B;EPHB2;ARPC3;ARPC2;ARPC4;HCK;PTPN1;TNK2;ITGAV;ITGAM;ATXN2;ACTR2;CD19;PDGFRB;FNBP1;AKAP10;ABL1;SH3GL1;SNX17;FCER1G;CD82;AP2M1;CD63;HAX1;RDX;WAS;IRS1;IRS2;ADRB1;PALLD;ASAP1;CDC42;IGSF…	0.671533	0.0518018	7	32	4	PECAM1;IGF1R;SHC1;IRS2	0.571429
105_3	IMA_4	91	3813	61	CD74;CD53;LRPPRC;HAX1;ARF6;CD4;TNFRSF10A;TRAF3;MARCH1;CASK;VDAC1;MARCH8;LY86;LTBR;EPS15;SPG21;CD81;ATP5A1;ANXA6;NEDD4;CAP1;CAP2;ABCB1;TFRC;HLA-DQB1;NAPA;CASP1;MAPK9;ANXA1;TRAF2;ANXA2;TRAF5;TRAF6;CLIC1;RTN4;HGS;VCP;MME;STX7;BCAP31;STX8;CASP4;VAMP2;TNFRSF1B;CASP3;MYL12A;SNAP23;SLC3A2;APP;STX2;STX4;GNAZ;STX6;NEDD4L;VAMP3;VTI1A;TLR4;UBC;HLA-DPA1;ACTB;STX3	0.67033	0.0159979	1	69	0		0
74_2	WB_2	127	3420	85	PDGFRB;ATP6V1A;HSPA5;FURIN;HRAS;EPHA4;ITGA5;HSP90B1;MAPK14;AKT1;PTK2B;PKP4;NSF;ARFGAP1;RAB8A;RAP2A;GNAI2;ADRBK1;FNTA;YWHAZ;NEDD9;CALR;OPTN;AIP;CSK;INPPL1;ARHGEF6;MAP3K3;FYN;PARD6A;GNAI3;JUP;MAPK1;PXN;PIK3R1;PTPRC;LYN;PPP1R9B;RLIM;TGFBR2;TGFBR1;EPHB1;EPHB6;SHC1;DYSF;RAC1;CTNNB1;CTNNA1;PDIA4;GNB1;RDX;ILK;CTSD;PRKCD;GRIN1;CYCS;RAB3A;HCK;PTPN1;GNB2;PTPN6;ITGB2;ITGB3;RAB27A;ACTN1;PRKCE;INPP5D;TSNAX;GZ…	0.669291	0.0248538	6	57	4	MAPK14;PLCG1;SHC1;FURIN	0.666667
96_3	VF_1	154	3098	103	HSPA9;IQCB1;AKT1;IKBKG;BDNF;CALM2;CALM3;CALM1;MAP3K3;MAP3K1;HSP90AB1;PXN;SHC1;CDH23;GIPC1;RSU1;DNAJA3;APP;SLC2A4;GSK3A;GSK3B;GRB2;PAK1;ACTA2;NGF;ACTA1;NFATC4;NFKBIB;GORASP2;ARRB1;STAM;PLXNB1;LRRK2;TUBA1C;TUBA1B;TUBA1A;JAK2;PIK3R2;PIK3R1;TUBB6;EIF4E;PTPN1;BCAR1;GJA1;CSNK1A1;TUBB;CBL;GIT2;PIK3CA;SORT1;MYH10;GRK5;LRPAP1;MYO1C;ILK;SMAD2;ARRB2;PGAM1;RAF1;OPTN;NEDD4;MAPK3;MAPK1;NFKB1;NFKB2;KDR;SRC;RALG…	0.668831	0.0332473	3	59	3	PLCG1;BCAR1;SHC1	1
19_7	LIV_35	3	2	2	SLC39A1;KCNAB1	0.666667	1	0	0	0		0
20_9	WB_11	3	7	2	CYTH1;IPCEF1	0.666667	0.285714	0	0	0		0
36_4	VF_6	9	26	6	CALCRL;CMA1;EDN1;EDN3;ADM;NPPC	0.666667	0.230769	1	1	1	ADM	1
18_8	SM_5	3	50	2	PTGDS;PTGER1	0.666667	0.04	0	0	0		0
20_9	SF_4	3	100	2	CYTH1;IPCEF1	0.666667	0.02	0	1	0		0
105_6	WB_5	3	128	2	IGFBP7;CCL5	0.666667	0.015625	0	1	0		0
3_4	AAW_1	3	218	2	ST3GAL2;ENO2	0.666667	0.00917431	0	4	0		0
96_6	AAW_5	3	256	2	KPNA5;DUT	0.666667	0.0078125	0	2	0		0
18_8	AAW_5	3	256	2	PTGDS;PTGER1	0.666667	0.0078125	0	2	0		0
77_3	AAW_4	15	2197	10	PCNA;GADD45A;GADD45B;EGR1;MAP3K4;GADD45G;MAP2K7;PPARA;MAP3K5;CDKN1A	0.666667	0.00455166	0	27	0		0
90_4	IMA_1	18	2692	12	POLA1;CCND1;IFI27;AKAP8;DMTF1;MCM6;POLR1B;MCM3;MCM2;HERC5;ORC4;CCNDBP1	0.666667	0.00445765	1	36	0		0
90_4	VF_3	18	2839	12	POLA1;CCND1;IFI27;AKAP8;DMTF1;MCM6;POLR1B;MCM3;MCM2;HERC5;ORC4;CCNDBP1	0.666667	0.00422684	1	33	0		0
20_5	LIV_3	9	1493	6	ADSS;GBP2;MVD;CTSA;NEU1;DCK	0.666667	0.00401875	0	28	0		0
36_3	AAW_4	12	2197	8	ZNRF1;DTX3;UBE2L6;RNF144B;MARCH3;RNF220;PJA2;RNF19A	0.666667	0.00364133	0	27	0		0
58_5	WB_4	3	563	2	UTRN;SNTB1	0.666667	0.0035524	0	5	0		0
140_5	SM_2	12	2403	8	FCER1G;TYROBP;FYN;GRB2;PTPRC;ZAP70;CD247;LCK	0.666667	0.00332917	1	49	0		0
27_6	LIV_2	9	1897	6	JAG1;MAML3;MAML1;NOTCH2;POFUT1;ANKRD28	0.666667	0.00316289	0	23	0		0
18_4	LIV_3	6	1493	4	DCN;VEGFA;COL4A1;THBS1	0.666667	0.00267917	1	28	1	COL4A1	1
27_6	SM_2	9	2403	6	JAG1;MAML3;MAML1;NOTCH2;POFUT1;ANKRD28	0.666667	0.00249688	0	49	0		0
58_4	WB_2	12	3420	8	CD48;GNB4;GNB1;PIK3CG;GNG2;GNB2;GNAI2;GNAI3	0.666667	0.00233918	1	57	1	PIK3CG	1
36_4	AAW_3	9	2620	6	CALCRL;ECE1;GNA11;EDN1;EDNRB;ADM	0.666667	0.00229008	1	51	1	ADM	1
9_3	IMA_1	9	2692	6	MMP15;TIMP3;TIMP2;TIMP1;EFEMP1;LUM	0.666667	0.00222883	0	36	0		0
27_9	SF_1	3	933	2	IDH3A;IDH3G	0.666667	0.00214362	0	12	0		0
64_7	VF_2	3	936	2	STX3;VAMP2	0.666667	0.00213675	0	9	0		0
19_6	VF_2	3	936	2	FAM160A2;PLEKHF2	0.666667	0.00213675	0	9	0		0
19_9	VF_2	3	936	2	IVL;CSTA	0.666667	0.00213675	0	9	0		0
37_6	VF_2	3	936	2	RAB27A;MLPH	0.666667	0.00213675	0	9	0		0
96_4	LIV_2	6	1897	4	GADD45B;MED31;RPA1;GADD45G	0.666667	0.00210859	1	23	0		0
27_9	IMA_2	3	1042	2	IDH3A;IDH3G	0.666667	0.00191939	0	13	0		0
96_4	SM_4	6	2114	4	GADD45B;MED31;RPA1;GADD45G	0.666667	0.00189215	1	27	0		0
96_4	AAW_4	6	2197	4	GADD45B;MED31;RPA1;GADD45G	0.666667	0.00182066	1	27	0		0
111_4	WB_3	3	1171	2	U2AF1;SRPK2	0.666667	0.00170794	0	15	0		0
5_3	SM_2	6	2403	4	LAMB3;CHRD;ECM1;TWSG1	0.666667	0.00166459	0	49	0		0
112_4	SF_2	9	3766	6	ACTA2;ERLIN1;ERLIN2;SNTB1;UTRN;DTNA	0.666667	0.0015932	0	65	0		0
74_4	AAW_3	6	2620	4	ACVR2A;INHBB;IGFBP7;INHBA	0.666667	0.00152672	1	51	1	ACVR2A	1
18_4	IMA_1	6	2692	4	DCN;VEGFA;COL4A1;THBS1	0.666667	0.00148588	1	36	1	COL4A1	1
21_4	VF_4	3	1419	2	IGFBP2;IGFBP6	0.666667	0.00140944	0	24	0		0
27_7	VF_4	3	1419	2	CCDC85B;LDOC1	0.666667	0.00140944	0	24	0		0
43_7	VF_4	3	1419	2	CEBPB;FOS	0.666667	0.00140944	0	24	0		0
18_7	VF_4	3	1419	2	IGFBP3;IGFBP6	0.666667	0.00140944	0	24	0		0
79_5	LIV_3	3	1493	2	ADCY7;PLSCR1	0.666667	0.00133958	0	28	0		0
92_4	LIV_3	3	1493	2	CACYBP;MPG	0.666667	0.00133958	0	28	0		0
69_6	LIV_3	3	1493	2	SLPI;PLSCR1	0.666667	0.00133958	0	28	0		0
37_5	LIV_3	3	1493	2	CST3;CTSB	0.666667	0.00133958	0	28	0		0
105_6	LIV_3	3	1493	2	IGFBP7;CCL5	0.666667	0.00133958	0	28	0		0
51_6	LIV_3	3	1493	2	GDA;MVD	0.666667	0.00133958	0	28	0		0
3_4	LIV_3	3	1493	2	ST3GAL2;ENO2	0.666667	0.00133958	0	28	0		0
140_6	LIV_3	3	1493	2	RELN;VLDLR	0.666667	0.00133958	0	28	0		0
96_6	WB_1	3	1631	2	DUT;ANP32A	0.666667	0.00122624	0	20	0		0
27_7	WB_1	3	1631	2	ZNF408;LDOC1	0.666667	0.00122624	0	20	0		0
56_10	WB_1	3	1631	2	CENPB;PARP2	0.666667	0.00122624	0	20	0		0
58_9	WB_1	3	1631	2	TAF9;NUFIP1	0.666667	0.00122624	0	20	0		0
74_4	WB_2	6	3420	4	ACVR2A;ACVR1;INHBA;ACVR1B	0.666667	0.00116959	1	57	1	ACVR2A	1
24_5	LIV_1	3	1776	2	GNB2;GNAS	0.666667	0.00112613	0	32	0		0
59_6	LIV_1	3	1776	2	HLA-DRB3;ATP1B1	0.666667	0.00112613	0	32	0		0
17_8	LIV_1	3	1776	2	TPD52;TPD52L1	0.666667	0.00112613	0	32	0		0
58_6	LIV_1	3	1776	2	RALBP1;REPS2	0.666667	0.00112613	0	32	0		0
130_5	LIV_2	3	1897	2	PTEN;BMI1	0.666667	0.0010543	0	23	0		0
27_7	LIV_2	3	1897	2	ZNF408;LDOC1	0.666667	0.0010543	0	23	0		0
27_9	LIV_2	3	1897	2	IDH3A;IDH3B	0.666667	0.0010543	0	23	0		0
85_4	LIV_2	3	1897	2	MCM6;MCM2	0.666667	0.0010543	0	23	0		0
27_7	SM_4	3	2114	2	ZNF408;LDOC1	0.666667	0.000946074	0	27	0		0
111_4	SM_4	3	2114	2	U2AF1;SRPK2	0.666667	0.000946074	0	27	0		0
43_7	SM_4	3	2114	2	CEBPB;FOS	0.666667	0.000946074	0	27	0		0
85_4	SM_4	3	2114	2	MCM6;MCM2	0.666667	0.000946074	0	27	0		0
130_5	AAW_4	3	2197	2	PTEN;BMI1	0.666667	0.000910332	0	27	0		0
27_7	AAW_4	3	2197	2	ZNF408;LDOC1	0.666667	0.000910332	0	27	0		0
85_4	AAW_4	3	2197	2	MCM6;MCM2	0.666667	0.000910332	0	27	0		0
111_4	LIV_4	3	2295	2	U2AF1;SRPK2	0.666667	0.00087146	0	34	0		0
64_7	LIV_4	3	2295	2	STX3;VAMP2	0.666667	0.00087146	0	34	0		0
19_6	LIV_4	3	2295	2	RABAC1;FAM160A2	0.666667	0.00087146	0	34	0		0
58_9	LIV_4	3	2295	2	NOP56;NUFIP1	0.666667	0.00087146	0	34	0		0
111_4	AAW_2	3	2336	2	U2AF1;SRPK2	0.666667	0.000856164	0	35	0		0
92_4	AAW_2	3	2336	2	MPG;S100A6	0.666667	0.000856164	0	35	0		0
56_10	AAW_2	3	2336	2	PARP1;PARP2	0.666667	0.000856164	0	35	0		0
58_9	AAW_2	3	2336	2	NOP56;NUFIP1	0.666667	0.000856164	0	35	0		0
20_9	SM_2	3	2403	2	CYTH1;CYTH2	0.666667	0.000832293	0	49	0		0
96_6	SM_2	3	2403	2	KPNA5;DUT	0.666667	0.000832293	0	49	0		0
64_8	SM_2	3	2403	2	BDNF;NTRK2	0.666667	0.000832293	0	49	0		0
64_7	SM_2	3	2403	2	STX3;VAMP2	0.666667	0.000832293	0	49	0		0
17_8	SM_2	3	2403	2	TPD52;TPD52L2	0.666667	0.000832293	0	49	0		0
37_5	SM_2	3	2403	2	CST3;CTSB	0.666667	0.000832293	0	49	0		0
10_7	SM_2	3	2403	2	F8;ADAMTS13	0.666667	0.000832293	0	49	0		0
17_7	SM_2	3	2403	2	SVIL;ACTN4	0.666667	0.000832293	0	49	0		0
96_5	AAW_3	3	2620	2	FHOD1;KIFAP3	0.666667	0.000763359	0	51	0		0
64_8	AAW_3	3	2620	2	BDNF;NTRK2	0.666667	0.000763359	0	51	0		0
69_6	AAW_3	3	2620	2	SLPI;PLSCR1	0.666667	0.000763359	0	51	0		0
19_7	AAW_3	3	2620	2	SLC39A1;KCNAB1	0.666667	0.000763359	0	51	0		0
37_5	AAW_3	3	2620	2	CST3;CTSB	0.666667	0.000763359	0	51	0		0
10_7	AAW_3	3	2620	2	F8;ADAMTS13	0.666667	0.000763359	0	51	0		0
105_6	AAW_3	3	2620	2	IGFBP7;CCL5	0.666667	0.000763359	0	51	0		0
51_6	AAW_3	3	2620	2	GNS;MVD	0.666667	0.000763359	0	51	0		0
17_7	AAW_3	3	2620	2	SVIL;ACTN4	0.666667	0.000763359	0	51	0		0
64_5	SM_3	3	2686	2	CYBA;NCF4	0.666667	0.000744602	0	36	0		0
92_4	SM_3	3	2686	2	CACYBP;S100A6	0.666667	0.000744602	0	36	0		0
19_7	SM_3	3	2686	2	SLC39A1;KCNAB2	0.666667	0.000744602	0	36	0		0
58_9	SM_3	3	2686	2	NOP56;NUFIP1	0.666667	0.000744602	0	36	0		0
96_6	IMA_1	3	2692	2	DUT;ANP32A	0.666667	0.000742942	0	36	0		0
111_4	IMA_1	3	2692	2	U2AF1;SRPK2	0.666667	0.000742942	0	36	0		0
43_7	IMA_1	3	2692	2	CEBPB;FOS	0.666667	0.000742942	0	36	0		0
85_4	IMA_1	3	2692	2	MCM6;MCM2	0.666667	0.000742942	0	36	0		0
111_4	VF_3	3	2839	2	U2AF1;SRPK2	0.666667	0.000704473	0	33	0		0
58_9	VF_3	3	2839	2	NOP56;NUFIP1	0.666667	0.000704473	0	33	0		0
96_6	SF_3	3	2865	2	DUT;ANP32A	0.666667	0.00069808	0	42	0		0
21_4	SF_3	3	2865	2	IGFBP2;IGFBP6	0.666667	0.00069808	0	42	0		0
18_7	SF_3	3	2865	2	IGFBP3;IGFBP6	0.666667	0.00069808	0	42	0		0
105_6	SF_3	3	2865	2	IGFBP7;CCL5	0.666667	0.00069808	0	42	0		0
27_8	VF_1	3	3098	2	COPB2;ARCN1	0.666667	0.000645578	0	59	0		0
92_4	VF_1	3	3098	2	CACYBP;S100A6	0.666667	0.000645578	0	59	0		0
69_6	VF_1	3	3098	2	PLSCR4;PLSCR1	0.666667	0.000645578	0	59	0		0
10_7	VF_1	3	3098	2	F8;ADAMTS13	0.666667	0.000645578	0	59	0		0
105_6	VF_1	3	3098	2	DPP4;CCL5	0.666667	0.000645578	0	59	0		0
24_6	WB_2	3	3420	2	PTPRS;PTPRA	0.666667	0.000584795	0	57	0		0
24_5	WB_2	3	3420	2	GNB2;GNAS	0.666667	0.000584795	0	57	0		0
130_5	WB_2	3	3420	2	MVP;PTEN	0.666667	0.000584795	0	57	0		0
64_7	WB_2	3	3420	2	STX3;VAMP2	0.666667	0.000584795	0	57	0		0
92_4	WB_2	3	3420	2	CACYBP;S100A6	0.666667	0.000584795	0	57	0		0
19_7	WB_2	3	3420	2	SLC39A1;KCNAB2	0.666667	0.000584795	0	57	0		0
17_8	WB_2	3	3420	2	TPD52;TPD52L2	0.666667	0.000584795	0	57	0		0
37_6	WB_2	3	3420	2	RAB27A;RAB10	0.666667	0.000584795	0	57	0		0
37_5	WB_2	3	3420	2	CST3;CTSB	0.666667	0.000584795	0	57	0		0
51_6	WB_2	3	3420	2	GNS;MVD	0.666667	0.000584795	0	57	0		0
130_5	SF_2	3	3766	2	MVP;PTEN	0.666667	0.000531067	0	65	0		0
64_8	SF_2	3	3766	2	NGFR;NTRK2	0.666667	0.000531067	0	65	0		0
64_7	SF_2	3	3766	2	STX3;VAMP2	0.666667	0.000531067	0	65	0		0
92_4	SF_2	3	3766	2	CACYBP;S100A6	0.666667	0.000531067	0	65	0		0
69_6	SF_2	3	3766	2	PLSCR4;PLSCR1	0.666667	0.000531067	0	65	0		0
19_7	SF_2	3	3766	2	SLC39A1;KCNAB1	0.666667	0.000531067	0	65	0		0
17_8	SF_2	3	3766	2	TPD52;TPD52L1	0.666667	0.000531067	0	65	0		0
10_7	SF_2	3	3766	2	F8;ADAMTS13	0.666667	0.000531067	0	65	0		0
17_7	SF_2	3	3766	2	SVIL;ACTN4	0.666667	0.000531067	0	65	0		0
17_8	IMA_4	3	3813	2	TPD52;TPD52L1	0.666667	0.000524521	0	69	0		0
10_7	IMA_4	3	3813	2	F8;ADAMTS13	0.666667	0.000524521	0	69	0		0
18_7	IMA_4	3	3813	2	TF;IGFBP6	0.666667	0.000524521	0	69	0		0
51_6	IMA_4	3	3813	2	GNS;MVD	0.666667	0.000524521	0	69	0		0
17_7	IMA_4	3	3813	2	SVIL;ACTN4	0.666667	0.000524521	0	69	0		0
96_1	IMA_1	175	2692	116	MNT;SUMO3;SUMO2;MAFF;DNTTIP2;RARB;NFE2L2;MYC;SETDB1;WDR5;DDIT3;TRIM24;SP1;CREB5;BAZ1B;BRD8;TERF2IP;GATA2;MAX;RBBP5;TERF2;TERF1;MAF;DBP;TRIP4;BATF;ATF4;MED24;CIAO1;MED1;EED;CHD1;CHD7;ASXL1;CHD8;JUN;PPARGC1A;RUNX1;NCOR1;JMJD1C;NLK;RAD54L2;SIRT1;SIRT7;FOS;PARP1;SPI1;ZEB2;PRDM16;MPG;USP11;BATF2;BATF3;CREBBP;HDAC1;HDAC3;HDAC2;HDAC4;ASH2L;SMAD4;RFC1;SMAD3;BCAS2;NCOR2;MXD1;STAT6;NCOA1;NCOA6;NCOA4;CDC34;…	0.662857	0.0430906	5	36	5	RELA;ZEB2;SMARCA4;CARM1;SMAD3	1
96_1	SF_3	175	2865	116	MNT;SUMO3;SUMO2;ZFYVE9;MAFF;DNTTIP2;RARB;NFE2L2;MYC;SETDB1;WDR5;DDIT3;TRIM24;SP1;CREB5;BAZ1B;BRD8;TERF2IP;GATA2;MAX;RBBP5;TERF2;TERF1;MAF;DBP;TRIP4;BATF;MED24;CIAO1;MED1;EED;CHD1;CHD7;ASXL1;CHD8;JUN;PPARGC1A;RUNX1;NCOR1;JMJD1C;NLK;RAD54L2;SIRT1;SIRT7;FOS;PARP1;SPI1;SKP2;ZEB2;PRDM16;MPG;USP11;BATF2;BATF3;CREBBP;HDAC1;HDAC3;HDAC2;HDAC4;ASH2L;SMAD4;RFC1;SMAD3;BCAS2;NCOR2;MXD1;NCOA3;NCOA1;NCOA6;NCOA4…	0.662857	0.0404887	5	42	4	RELA;ZEB2;SMARCA4;SMAD3	0.8
92_1	VF_1	145	3098	96	DYNLL1;HSPA8;AGER;CD36;AKT1;APOC2;IKBKG;DLG1;SUGT1;CALM2;DLG4;CALM1;CCDC88A;ADRA2A;HSP90AB1;LYN;FGFR1;SHC1;LPL;GIPC1;CD9;INPP5D;AKAP1;APP;GSK3A;AKAP9;UTRN;ACTB;VLDLR;RASD1;ALDH3A2;ARRB1;ITGA6;NDRG1;MST4;SCD;HSPB1;A2M;NBEA;GRB2;FGF2;CALM3;PLSCR1;VAV1;TUBB;FLOT2;ILK;CD4;ARRB2;AKAP10;PGAM1;GNAI2;GNAI3;GNAI1;OPTN;ITGA2B;MYH9;NEDD4;NFKBIB;TM9SF1;GNB1;LDLR;USO1;ARFGEF2;LASP1;FHOD1;CAPZA1;LRP1;TNFRSF1A;…	0.662069	0.0309877	4	59	4	LDLR;LPL;SHC1;LRP1	1
87_1	SF_2	136	3766	90	IQCB1;IKBKB;AKT1;IKBKG;CALM2;CALM3;CALM1;MAP3K7;HSP90AB1;LYN;SHC1;CCR10;SH3KBP1;GRB2;TLR4;UBC;TRIP6;CD3E;RASGRP3;ACTA1;ITGA4;DNM1;CRK;VIM;NCKAP1;XRCC6;LRRK2;PIK3R1;MYD88;OS9;CHUK;DSP;GNAS;VAV1;CBL;HTT;STK39;FLNB;LCK;BTK;CD19;KCNA5;BCR;FCER1G;WASF2;CD81;AP2M1;ICAM3;MARK3;DNMBP;SRC;BIRC3;NCK1;IRS1;ADRB2;HSP90AA1;KCTD5;EGFR;CTNNB1;MSN;CD247;WASL;FYB;EPS15;UBASH3B;WASF1;INPPL1;YWHAQ;FYN;YWHAH;ARHGDIA…	0.661765	0.023898	2	65	1	SHC1	0.5
130_2	SM_2	65	2403	43	PTK2;GHR;FYN;IL6ST;LEPROT;PTK2B;ABL1;AXL;GNAI1;STAT3;IL15;S1PR1;IL12RB2;CSF1R;PTPN6;JAK2;JAK1;PIK3R3;LYN;SH3KBP1;ERBB2;ERBB3;IGF1R;CXCR4;LEPR;CSF3R;RASA1;IL6R;FGFR3;EPOR;IL2RB;SOCS3;SOCS2;VAV1;PTPN11;PLSCR1;CCR1;INSR;IRS2;ADAM9;GRB2;PPP3CB;LCK	0.661538	0.0178943	4	49	3	IGF1R;IRS2;IL6R	0.75
92_3	WB_1	159	1631	105	JUN;ANP32A;MAFF;DNTTIP2;ZBTB3;NFE2L2;GADD45B;SP110;MYC;SETDB1;BRCA1;WDR5;DDIT3;TRIM24;SP1;CREB5;SMARCD3;MDM2;GATA2;CEP350;MAX;RBBP5;RUNX1;MAF;ZBTB20;VPS72;BATF;VDR;CDKN1A;MED24;MED26;MED1;XRCC6;CHD7;CHD8;MNT;MXD1;JMJD1C;NLK;NR1H2;RAD54L2;SIRT1;FOS;SPI1;TRIP4;ZEB2;TP53;BATF2;BATF3;CREBBP;HDAC1;HDAC3;HDAC2;HDAC4;ASH2L;SMAD2;SMAD3;NCOR2;NCOR1;NCOA3;NCOA1;NCOA6;ZBTB16;NCOA4;CDC34;RANBP9;PML;MECP2;RXR…	0.660377	0.0643777	6	20	5	RELA;ZEB2;SMARCA4;CARM1;SMAD3	0.833333
111_1	LIV_1	53	1776	35	PTK2;EVL;EGFR;TRAF2;POT1;GAB1;PLCG1;IKBKG;ARRB1;CRK;EDNRB;GNAI2;FAS;HSP90AA1;HSP90AB1;FADD;GRIN1;PHKG2;KDR;ERBB2;IGF1R;RAC1;GNB1;RAP1A;FLNA;RHOA;BCAR1;ITK;ACTN1;TNFRSF1B;CASP3;BIN1;GNA11;APC;CDC42	0.660377	0.0197072	3	32	3	IGF1R;BCAR1;PLCG1	1
150_2	AAW_3	47	2620	31	TRPC4;PAG1;CNTNAP1;MSN;CD247;AKAP10;COL3A1;DLG3;DLG2;FZD4;DLG4;SLC9A3R1;TMEM37;NF2;PCOLCE;ERBB2;ATP6V0C;LY6E;PALM2;CLCN3;FCGR2B;P2RY2;GOPC;FTO;BMP1;PLD3;SYK;IL27RA;ARHGAP17;NLGN1;EBI3	0.659574	0.0118321	0	51	0		0
105_2	LIV_1	88	1776	58	IL7R;MAP4K1;PTK2;PLAUR;HSPA8;GAB2;GAPDH;MAPK14;CD209;PLCG1;ITGB2;IKBKG;CD2;CD44;CALM2;CALM3;CALM1;UNC119;CD82;FYN;VAV1;FGR;HSP90AB1;ICAM2;PIK3R1;CXCR4;PTPRC;LYN;IRAK1;ZAP70;CBLB;ICAM1;SHC1;JAM3;FCGR3A;FCGR2A;HCK;WAS;PTPN6;PRKACA;SELL;CD5;SYK;TAB2;PTPN11;TUBB;CBL;VIM;TLR2;TLR3;GRB2;SPP1;ITGAM;LAT;HSP90AA1;WIPF1;YWHAE;LCK	0.659091	0.0326577	4	32	3	MAPK14;PLCG1;SHC1	0.75
54_1	AAW_3	208	2620	137	TIMP3;RYK;CD36;IL6ST;PTK2B;PKP4;LIFR;FBLN2;BDNF;CAV1;DLG1;CALM2;CALM3;CALM1;PARD6G;PRNP;JUP;NTRK2;LYN;SHC1;CTSD;SEMA3B;FN1;GRB10;APP;GRB2;PTPN11;CSF2RB;ITGB1;NGF;DMD;VLDLR;HRAS;ITGA6;FRS2;DNM2;CRK;THBS1;NID1;JAK2;PIK3R1;JAK1;CLDN3;MPDZ;FIGF;OPTN;EFS;EPN1;COL4A6;COL4A5;COL4A4;COL4A3;COL4A2;COL4A1;PTPN1;PTPN6;SYNGAP1;GNAQ;PLSCR1;SDC3;SHB;CBL;ATP6V0A1;SORT1;VEGFA;RALB;RALA;PDGFRA;ACP1;ACAN;EPHA4;MYO…	0.658654	0.0522901	9	51	8	LRP1;SHC1;FN1;LDLR;PLCG1;COL4A2;COL4A1;FLT1	0.888889
59_4	SM_1	38	318	25	RPP38;PSMD8;PSMB10;PSMA2;PSMA3;PSMA1;PSMA6;PSMA7;PSMA4;PSMA5;PSMC1;PSMC2;PSMC3;PSMC4;PSMC5;POMP;PSME2;PSME1;PSMB7;PSMB6;PSMB5;PSMB4;PSMB3;PSMB2;PSMB1	0.657895	0.0786164	0	4	0		0
59_4	WB_4	38	563	25	TAP1;RPP38;PSMD8;PSMB10;PSMA2;PSMA3;PSMA1;PSMA6;PSMA7;PSMA4;PSMA5;PSMC1;PSMC2;PSMC3;PSMC4;POMP;PSME2;PSME1;PSMB7;PSMB6;PSMB5;PSMB4;PSMB3;PSMB2;PSMB1	0.657895	0.044405	0	5	0		0
156_1	WB_2	38	3420	25	IFIH1;CRKL;NECAP2;HSPA8;RAP1A;NLRC5;ABL1;CRK;IDE;DHX58;DAK;AZI2;ATG5;WEE1;TXNRD1;SHC1;PRKCE;PRKCD;UBE2E3;ATG12;BACE1;APP;UBC;PPIF;MAVS	0.657895	0.00730994	1	57	1	SHC1	1
156_1	IMA_4	38	3813	25	IFIH1;CRKL;NECAP2;HSPA8;RAP1A;NLRC5;ABL1;CRK;PHLDA1;DHX58;DAK;AZI2;ATG5;WEE1;TXNRD1;SHC1;PRKCE;PRKCD;ATG12;BACE1;APP;IRF8;AGPAT3;UBC;MAVS	0.657895	0.00655652	1	69	1	SHC1	1
123_4	WB_1	70	1631	46	HDAC1;SMARCC2;HDAC3;HDAC2;HDAC4;PNRC2;CDKN1A;NR3C1;HIF1A;SMAD3;RCOR1;VDR;SMARCE1;SMARCA4;NCOR2;NCOR1;RARA;CEBPB;CHD3;HDAC7;SMARCC1;JUN;FHL2;FHL3;LDOC1;PML;SIN3B;SIN3A;SIRT1;EPAS1;SP1;PRMT6;RXRA;SMARCD1;PPARA;EP300;GATA2;ZBTB16;TAF6;GTF2B;TAF9;RBBP4;AHR;WDR33;CEBPA;BCL6	0.657143	0.0282036	3	20	2	SMARCA4;SMAD3	0.666667
79_3	SM_3	209	2686	137	HSPA2;DYNLL1;HSPA5;HSPA9;HSPA8;IKBKB;AKT1;AKT3;IKBKG;ZYX;CAV1;PEBP1;CALM2;ADD1;CALM1;CAMK1;CCDC88A;MAP3K1;HSP90AB1;IRAK1;CUL3;SHC1;RPL13;C1QBP;PLD2;PPP2CA;GSK3A;GSK3B;PGAM5;UBB;ACTB;PAK1;ACTA2;RASGRP3;ACTA1;RPL8;NFKBIB;COPS5;HABP4;NDRG1;ADRBK1;ATAD3A;PPM1A;MST4;RAD21;ADRB2;CDK4;PLCB1;CSK;CHUK;PRKCD;IBTK;CALM3;TNFRSF1A;TUBB;SNCA;AIFM1;PPP2R5C;PRKDC;MAPK14;RPL37A;RPS3;DIABLO;CHAT;AKAP11;RAF1;GNB2L1…	0.655502	0.0510052	7	36	3	MAPK14;SHC1;TAGLN	0.428571
30_3	VF_4	58	1419	38	MED21;MED20;NR3C1;MED1;ESRRA;TEAD1;CREBZF;NCOA1;NCOA6;HCFC1;CLEC3B;GADD45A;GADD45B;THRB;PPARGC1A;GADD45G;USF2;MED12;MED14;NR5A2;MED16;JMJD1C;FBXW7;ESRRG;SRF;MED17;RXRA;PPARG;PPARA;EP300;MIDN;RARG;NRIP1;TWIST1;GADD45GIP1;PIAS1;ZNF135;NRF1	0.655172	0.0267794	0	24	0		0
112_1	VF_1	46	3098	30	HSPA5;DLG1;LRPAP1;HAX1;HSP90B1;MAPK14;MAP4;DAB2;CANX;FLT1;YWHAZ;APOE;APOB;DLG4;STAT1;YWHAQ;MLC1;SNX17;SNTA1;PRKCA;PDIA4;PDIA3;PRKCD;LDLR;MYLIP;CD36;STAT3;APP;INADL;LDLRAP1	0.652174	0.00968367	6	59	5	MAPK14;LDLR;APOE;APOB;FLT1	0.833333
112_1	IMA_4	46	3813	30	HSPA5;DLG1;LRPAP1;HAX1;HSP90B1;MAPK14;MAP4;DAB2;CANX;FLT1;YWHAZ;APOE;APOB;DLG4;STAT1;YWHAQ;SNX17;SNTA1;PRKCA;PDIA4;PDIA3;PRKCD;LDLR;MYLIP;CD36;STAT3;APP;INADL;UBC;LDLRAP1	0.652174	0.00786782	6	69	5	MAPK14;LDLR;APOE;APOB;FLT1	0.833333
36_2	SF_2	428	3766	279	RNF14;UBE3A;RNF11;HSPA5;CKB;DARS;HSPA8;CD8A;PTK2B;PKP4;IKBKG;CAV2;AXL;CAV1;DLG1;DOK2;CALM2;CRKL;CALM1;PARD6G;PIK3CA;ARHGEF4;RAB4A;PIK3CD;GUCY1A3;PARD6A;PARK2;GNB2L1;MICAL1;CSNK1D;MAGI3;MAP3K3;DLGAP4;FADD;LYN;RNF216;ERBB2;PPHLN1;IGF1R;EPHA4;RAB5A;TSNAX;TRIM25;ARHGDIA;KCNAB1;HADHA;TNIP2;HSPA1B;KIFC3;FGFR1;MAPK14;DZIP3;SOCS3;AKT1;GRB10;APP;GRB14;ABI1;ECHS1;GRB2;GNG2;PTPN12;TRIP6;APC;ACTB;MAVS;PAK1;P…	0.651869	0.0740839	14	65	10	PPHLN1;IGF1R;NOS3;SHC1;MRAS;IRS2;MAPK14;PLCG1;GUCY1A3;FURIN	0.714286
18_3	SM_4	40	2114	26	HIST1H4C;MSL2;SSRP1;HIST1H4I;HIST1H4H;CTDP1;DEK;ANP32A;ATXN7L3;USP22;ASXL1;RNF20;ENY2;MECP2;PRMT7;PRMT5;SCMH1;HIST2H2AC;RCC1;PARP10;RNF8;PBRM1;GATAD2B;ATXN7;GATAD2A;CTCF	0.65	0.012299	2	27	1	MSL2	0.5
111_2	WB_1	117	1631	76	HDAC1;KDM1A;HDAC3;HDAC2;BCL11B;HDAC4;HDAC7;ZNF57;ELOF1;CDC23;RASSF2;HOXC4;SMAD2;SMAD3;MBD4;MCRS1;CBX5;CBX4;SMAD5;HIST1H2BN;NCOR1;KLHL20;RARA;CREBBP;ZNF451;EHMT2;TNFAIP1;CABIN1;CDC73;PHF19;ID2;ESCO1;DNMT1;JUN;RB1;THRA;RRP8;ZNF436;CBX1;CDCA4;PRIM2;PML;MYC;SETDB1;NR1H2;NR1H3;EHMT1;SIRT1;DNMT3A;TAL1;RBL2;PIM1;SUV39H1;INTS2;MECP2;PRMT6;CREB1;SMAD1;ZNF581;HIST1H3C;ING4;MDM2;EP300;UBE2I;TP53;ZNF557;RUVB…	0.649573	0.0465972	3	20	1	SMAD3	0.333333
20_1	SF_2	880	3766	571	RYK;CRKL;HSPA4;HSPA9;HSPA8;IL6ST;FKBP5;IFNAR1;LIFR;UBAC1;DYNLL1;TYK2;DLG1;HSPA5;PIK3CA;PRNP;PPP2R4;THY1;IRAK1;ARHGEF11;IGF1R;STK11;SIRPA;CAMK2D;MUC1;CAPZA1;CSF3R;SH3KBP1;BAK1;ARHGAP17;LAT;MAL;TSG101;TNFSF12;ACTA1;EVL;CDKN1B;ITGA4;ITGA5;HSP90B1;UBE2D1;APOE;ARPC3;G3BP1;GRAP2;JAK2;JAK3;NF1;JAK1;MAP1LC3A;EEF2K;CHUK;HCK;TNK2;RPS6KA2;RPS6KA3;GZMB;SHB;CBL;FLOT1;GIT2;FLNA;IL15RA;ATXN3;CAPNS1;ACP1;PAG1;SM…	0.648864	0.15162	20	65	15	FLT1;PECAM1;IGF1R;APOE;STAT2;IRS2;MAPK14;PLCG1;LRP1;SH2B3;IGF2R;BCAR1;AIF1;SHC1;FES	0.75
99_1	SM_4	105	2114	68	KDM4C;PNRC1;KDM3A;SUMO1;MSH2;SUMO2;MED24;HIPK2;NFYA;CBX6;MGA;BMI1;MED9;CBX2;NCOR1;XRCC6;NEK6;CREBBP;CEBPA;RARB;ASXL1;DNMT1;JUN;NCOA3;NCOR2;LIG4;SUV39H1;PHC1;H3F3B;PHC3;PHC2;CEBPZ;GTF2I;FOS;CBX4;CEBPB;DNMT3A;BARD1;NR4A2;RXRG;PARP1;RXRB;RXRA;ANKRD26;USP11;CENPB;SATB1;SCMH1;EP300;ZEB2;DCAF6;PCGF3;PCGF2;PCGF6;PARP12;NRIP1;NR4A1;ZNF131;TERF1;MBD1;ZNF423;PIAS4;WWOX;CTBP1;CTBP2;HIST3H3;KDM5B;SKIL	0.647619	0.0321665	2	27	2	PARP12;ZEB2	1
98_1	WB_1	85	1631	55	HDAC1;KDM1A;HDAC3;SIRT2;PHB2;CDC34;PHF21A;KAT2B;SMAD3;RB1;SRF;CBX4;SMARCA4;NCOR2;CBX1;DAXX;CAND2;BTG1;BHLHE40;JUN;RORA;HAUS1;NCOR1;SUZ12;PBX1;MTA1;H3F3B;TCF4;SIRT1;ZBTB7A;RBL2;SUV39H1;SP1;RXRA;CREB1;CARM1;HIST1H3C;POLR2G;SMARCD3;IFRD1;HIST1H3H;EP300;HIST2H2AC;SETD7;HEY1;PHB;ID2;ID3;RBBP4;MEF2C;TWIST1;MEF2A;RUNX1;KPNA3;CREBBP	0.647059	0.0337216	4	20	3	SMARCA4;CARM1;SMAD3	0.75
69_3	WB_2	110	3420	71	GNS;BAG1;APBB1IP;RAB11FIP5;ATP2A2;SCYL2;BAX;RAB2A;VDAC3;B2M;DDOST;RBMS1;STX7;PGAM1;PDXP;VDAC1;CD9;ZYX;CDIPT;AP3B1;AP2S1;SRPRB;KCTD5;NLRP3;G3BP1;NLRP1;TPM4;ARF6;ZNF622;AHSA1;COPG2;SLC25A11;RGS2;CASP1;RRBP1;SUGP1;SIRT3;MAP1B;DIAPH1;ARIH1;MAT2B;RAB1A;SMS;PGD;SLC25A4;PIK3C2A;AP2A1;DTNBP1;RFK;GIPC1;AP3D1;CNDP2;MYL12B;IL18;ACTN1;CASP5;MRRF;ETV7;NOP10;NLRC4;G6PD;ROCK1;GNAZ;TIMM44;CPT1A;UBC;COPB1;SLC1A3;…	0.645455	0.0207602	1	57	1	RRBP1	1
59_3	WB_2	31	3420	20	BCL2L1;CD74;PDGFB;LRP1;BECN1;SELL;SPG21;ANXA6;RTN4;CD44;CD82;GAS7;MSN;HLA-DQB1;BCAP31;HLA-DPA1;CD63;PLP2;SLC3A2;CANX	0.645161	0.00584795	1	57	1	LRP1	1
59_3	IMA_4	31	3813	20	BCL2L1;CD74;LRP1;BECN1;SELL;SPG21;ANXA6;RTN4;CD44;CD82;GAS7;FGF2;MSN;HLA-DQB1;BCAP31;HLA-DPA1;CD63;SLC3A2;A2M;CANX	0.645161	0.00524521	1	69	1	LRP1	1
37_1	IMA_4	323	3813	208	SFTPD;ERBB2IP;SYTL3;LAT2;CD36;IL6ST;IFNAR2;PTK2B;IFNAR1;ERAS;LEPROT;TYK2;PLIN2;PECAM1;CRKL;LTC4S;CYP4F12;PIK3CA;FMNL1;PIK3CD;PLEKHH2;NTRK2;PIK3CG;SLC12A4;CARD8;MYO1F;PIK3R3;LYN;CDH2;NUP210;BLNK;ERBB2;CBLB;IGF1R;CD28;SOD2;SHC1;CCR10;CDH23;CD27;TNFRSF21;CSF3R;LY96;CENPV;DUSP10;CTSS;LRP8;ABHD5;CD5;SYK;PTPN11;RNF180;PLCG1;CD2AP;TLR2;PKP4;PLTP;MYO5A;SCARB1;CSF2RB;TNFSF12;DOCK8;CSF2RA;EVL;VLDLR;CD1D;SK…	0.643963	0.0545502	9	69	8	PECAM1;IGF1R;APOE;SHC1;SCARB1;PIK3CG;PLCG1;BCAR1	0.888889
96_3	IMA_4	154	3813	99	HSPA9;IQCB1;AKT1;IKBKG;BDNF;CALM2;CALM3;CALM1;MAP3K3;MAP3K1;HSP90AB1;PXN;SHC1;CDH23;GIPC1;RSU1;DNAJA3;APP;SLC2A4;GSK3A;GSK3B;GRB2;PAK1;ACTA2;NGF;ACTA1;NFATC4;NFKBIB;GORASP2;ARRB1;STAM;PLXNB1;LRRK2;TUBA1C;TUBA1B;TUBA1A;JAK2;PIK3R2;PIK3R1;TUBB6;EIF4E;PTPN1;BCAR1;GJA1;TUBB;CBL;GIT2;PIK3CA;SORT1;MYH10;GRK5;LRPAP1;MYO1C;ILK;ARRB2;PGAM1;RAF1;OPTN;NEDD4;MAPK3;MAPK1;NFKB1;NFKB2;KDR;SRC;RALGDS;GGA1;GGA3;G…	0.642857	0.0259638	3	69	3	PLCG1;BCAR1;SHC1	1
58_2	VF_1	299	3098	192	RBCK1;TGM2;ACTG1;HSPA5;NRAS;HSPA8;IKBKB;AKT1;PTK2B;IKBKG;MARCH2;CAV3;CANX;RNF11;PEBP1;CALM2;CALM3;SLC39A14;CALM1;GRK6;PIK3CA;GRK5;MIB1;MAP3K5;GNB2L1;MAGI3;FADD;GOT2;RELA;IRAK1;IRAK4;JAK3;ARHGEF11;IGF1R;LYN;SOD2;SOD1;P4HB;VIPR1;CAPZA1;SLC25A5;TNIP2;TNIP1;ATP2B4;MYD88;PRKCE;APP;TRAIP;KIT;UBA52;GRB2;TLR4;TRIP6;APC;RNF216;PAK2;HSPA1B;TNFSF10;NFATC4;ATP2A2;LRPPRC;HSP90B1;ADRBK1;DDX58;ERBB2IP;STAT5A;TI…	0.64214	0.0619755	6	59	5	MAPK14;IGF1R;TNF;RELA;TAGLN2	0.833333
111_1	AAW_3	53	2620	34	PTK2;EVL;POT1;GAB1;PLCG1;ARRB1;CRK;EDNRB;STAM;GNAI2;CAV1;TMEM11;BIN1;HSPD1;GRIN1;PHKG2;KDR;ERBB2;IGF1R;RAC1;GNB1;GGA2;RAP1A;FLNA;RHOA;BCAR1;ACTN1;ITK;APP;GNA11;APC;CLK3;PAK1;CDC42	0.641509	0.0129771	3	51	3	IGF1R;BCAR1;PLCG1	1
79_2	WB_1	198	1631	127	JUN;ANP32A;MAFF;RARA;ETS2;DNTTIP2;NFE2L2;GADD45B;SP110;MYC;SETDB1;ZNF45;DDIT3;PRMT2;SP1;CREB5;BRD8;MDM2;GATA2;CEP350;MAX;RBBP7;RBBP5;MTA1;RUNX1;MAF;ZBTB20;NR1H3;VPS72;EDF1;CDKN1A;MED24;MED1;POLR1E;XRCC6;CHD3;CHD4;CHD7;ASXL1;CHD8;MNT;MXD1;JMJD1C;NLK;NR1H2;RAD54L2;SIRT1;FOS;PPARA;TRIP4;ING3;NAA16;MPG;IRF8;MEF2A;BATF2;BATF3;ANKRA2;CREBBP;HDAC1;KDM1A;HDAC3;HDAC2;HDAC4;ASH2L;SMAD2;SMAD3;NCOR2;NCOR1;NC…	0.641414	0.0778663	6	20	5	RELA;ZEB2;SMARCA4;CARM1;SMAD3	0.833333
20_4	WB_2	25	3420	16	PLEKHG2;TBXA2R;RGS14;RGS16;CD55;GNB4;CD59;GNB1;ADRA2A;CD14;C5AR1;FPR1;ATP6V0D1;GDI1;GNAI2;GNAI3	0.64	0.00467836	1	57	0		0
140_1	WB_2	25	3420	16	APP;EHD2;AP1G1;PSEN1;AP1M1;EPN1;TGOLN2;RAB3D;GAK;AP1S1;RAB3A;UBC;NDRG1;AP1B1;AP2B1;ECSIT	0.64	0.00467836	1	57	0		0
26_1	VF_1	494	3098	316	TRAF2;HSPA2;CRKL;HSPA4;DARS;AP1M1;AKT1;PTPN6;PKP4;NOSTRIN;IKBKG;PI4K2A;BDNF;AXL;CAV1;DLG1;SCNN1G;CALM2;DLG4;IRS1;PARD6G;PIK3CA;GRK5;PIK3CD;PARD6A;HSP90AB1;MICAL1;CSNK1D;MAGI3;MYO5A;DLGAP4;FADD;CDK5R1;RELA;PIK3R1;NFKBIE;PIK3R2;ERBB2;CBLB;IGF1R;IQCB1;RAB5A;SHC1;CAMK2D;CAMK2G;TANC1;CAMK2A;TNIP2;SERP1;TJP1;SMAD2;ATP2B1;SELL;SDCBP;ATP2B4;GNAI1;MAPK14;INPP5D;KCNJ5;PPP2CA;GRB10;APP;PTPRJ;MST1R;TRAIP;GSK…	0.639676	0.102001	13	59	12	IGF1R;APOE;SHC1;CAMK2G;IRS2;SMAD3;MAPK14;PLCG1;ATP2B1;RELA;BCAR1;FLT1	0.923077
130_3	VF_1	108	3098	69	TGFB1;FBXW11;ATP2A2;HSPA4;CDKN1B;NFKBIA;SPARCL1;IKBKB;AKT1;TNFSF10;A2M;IKBKG;REL;ARRB1;SEC16A;BDNF;BCL10;IL1B;IL1R1;CAV1;LTBR;ITCH;MAP3K8;CALM2;CALM3;TBK1;CALM1;FAS;YWHAQ;MAP3K7;TRADD;MAP3K5;RIPK1;CXCR2;CTNNB1;ADAM17;RELB;RELA;RNF31;SMURF1;TRAF2;SMAD7;TRAF6;DVL2;CHUK;BIRC2;VCP;TNIP1;NFKB1;NFKB2;BTRC;MAPKAPK2;MAPK14;CASP4;TNFRSF1B;CSNK1A1;TNFRSF1A;PPP2CA;TAB2;APP;CASP1;TNFAIP3;TNF;PRKACA;SPOCK1;RB…	0.638889	0.0222724	4	59	3	MAPK14;RELA;TNF	0.75
130_3	IMA_4	108	3813	69	TGFB1;TNFSF10;MMP17;ATP2A2;HSPA4;CDKN1B;NFKBIA;SPARCL1;IKBKB;AKT1;FBXW11;A2M;IKBKG;REL;ARRB1;SEC16A;BDNF;IL1R2;IL1R1;CAV1;LTBR;ITCH;MAP3K8;CALM2;CALM3;TBK1;CALM1;FAS;YWHAQ;MAP3K7;TRADD;MAP3K5;RIPK1;CXCR2;CTNNB1;ADAM17;RELB;NFKB2;RNF31;SMURF1;TRAF2;SMAD7;TRAF6;DVL2;CHUK;BIRC2;VCP;TNIP1;NFKB1;BCL10;BTRC;MAPKAPK2;MAPK14;CASP4;TNFRSF1B;TNFRSF1A;PPP2CA;TAB2;APP;CASP1;TNFAIP3;TNF;PRKACA;SPOCK1;RBCK1;IL…	0.638889	0.018096	4	69	2	MAPK14;TNF	0.5
20_1	VF_1	880	3098	562	RYK;CRKL;HSPA4;HSPA9;HSPA8;IL6ST;SNAP91;FKBP5;IFNAR1;LIFR;DYNLL1;TYK2;DLG1;HSPA5;PIK3CA;PPP2R4;WEE1;IRAK1;ARHGEF11;IGF1R;STK11;SIRPA;CAMK2D;MUC1;CAPZA1;CSF3R;SH3KBP1;BAK1;ARHGAP17;LAT;MAL;TNFSF12;ACTA1;EVL;CDKN1B;ITGA4;ITGA5;HSP90B1;HLA-DRA;IL4R;CCT8;APOE;CCT2;CCT7;CCT4;CCT5;G3BP1;GRAP2;JAK2;JAK3;NF1;JAK1;MAP1LC3A;EEF2K;CHUK;HCK;MCCC2;MCCC1;TNK2;RPS6KA2;RPS6KA3;GZMB;SHB;CBL;KRT17;FLOT1;GIT2;FLNA;…	0.638636	0.181407	20	59	17	FLT1;PECAM1;IGF1R;APOE;STAT2;IRS2;SMAD3;MAPK14;PLCG1;LRP1;SH2B3;RELA;IGF2R;BCAR1;AIF1;SHC1;FES	0.85
99_1	WB_1	105	1631	67	SATB1;PNRC1;MED24;SMAD2;USP7;HIPK2;NFYA;CBX6;MGA;BMI1;MED9;NCOR2;NCOR1;XRCC6;NCOA3;CEBPA;CBX4;ASXL1;RBPJ;DNMT1;JUN;KDM4C;FHL1;PHC1;H3F3B;PHC3;PHC2;CEBPZ;GTF2I;PSMC5;DCAF6;CEBPB;DNMT3A;FOS;SUV39H1;NR4A1;PSME3;RXRB;SMAD1;ANKRD26;USP11;CENPB;RXRA;SCMH1;MDM2;EP300;ZEB2;UBE2I;PCGF3;PCGF6;NCOA1;IRF8;PARP12;NRIP1;RING1;ZNF131;PIAS3;TERF1;MBD1;CREBBP;PIAS4;CTBP1;CTBP2;KDM3A;RNF2;KDM5B;SKIL	0.638095	0.0410791	2	20	2	PARP12;ZEB2	1
85_1	WB_2	176	3420	112	GSR;DYNLL1;HSPA4;HSPA8;IKBKB;AKT2;IKBKG;IKBKE;ASS1;TMED10;SDF4;FAM50A;RAB4A;MAP3K7;HSP90AB1;CAPN1;FADD;IRAK2;LYN;IRAK1;ERBB2;SHC1;SOD1;CTSA;P4HB;SLC25A6;RAP1A;UBR1;CD4;INPP5D;APP;GRB2;TLR4;UBC;TRIP6;APC;ACTB;PAK1;PAK2;IL7R;TNFSF10;NFKBIA;HSP90B1;GAB1;TRAF3;UBE2L3;CRK;IL1R1;ATP5C1;PPM1B;HSPB1;DERL1;TTN;PIK3R1;MYD88;EPHB2;MAP1B;FAF1;UBE2E1;FTL;RPS6KA2;RPS6KA3;TNFRSF1B;GNAQ;TOLLIP;PLSCR1;CBL;FLOT2;F…	0.636364	0.0327485	3	57	3	MAPK14;SHC1;TMED10	1
85_1	SF_2	176	3766	112	GSR;DYNLL1;HSPA4;HSPA8;IKBKB;AKT2;IKBKG;ASS1;TMED10;SDF4;RAB4A;APBB1;HSP90AB1;CAPN1;FADD;IRAK2;LYN;IRAK1;ERBB2;SHC1;HSPB1;SOD1;CTSA;P4HB;SLC25A6;RAP1A;UBR1;CD4;INPP5D;APP;GRB2;TLR4;UBC;TRIP6;APC;ACTB;PAK1;PAK2;IL7R;TNFSF10;NFKBIA;HSP90B1;GAB1;TRAF3;UBE2L3;CRK;IL1R1;PPM1B;RAC1;DERL1;TTN;PIK3R1;MYD88;EPHB2;MAP1B;FAF1;UBE2E1;FTL;RPS6KA2;RPS6KA3;TNFRSF1B;GNAQ;TOLLIP;TLK2;IRF8;CBL;FLOT2;FLNA;BTK;VAPA;…	0.636364	0.0297398	3	65	3	MAPK14;SHC1;TMED10	1
140_2	VF_4	11	1419	7	MATN3;TBL1X;PPP1CA;COMP;ECM1;EGFL7;TDP2	0.636364	0.00493305	0	24	0		0
34_3	AAW_3	11	2620	7	MYOM2;PLEKHF1;BLOC1S2;FXR2;PNMA1;SEC31A;NME1	0.636364	0.00267176	0	51	0		0
140_2	IMA_1	11	2692	7	MATN3;TBL1X;PPP1CA;COMP;ECM1;CSRNP3;TDP2	0.636364	0.0026003	0	36	0		0
37_1	VF_1	323	3098	205	ERBB2IP;CRKL;LAT2;CD36;IL6ST;IFNAR2;PTK2B;IFNAR1;ERAS;LEPROT;TYK2;PLIN2;PECAM1;GHR;CYP4F12;PIK3CA;CCDC88C;PIK3CD;PLEKHH2;NTRK2;PIK3CG;CARD8;PIK3R3;LYN;BLNK;SIRPG;CBLB;IGF1R;CD28;SOD2;SHC1;CCR10;CDH23;CD27;TNFRSF21;CSF3R;LY96;CENPV;DUSP10;CD37;LRP8;ABHD5;CD5;SYK;PTPN11;RNF180;PLCG1;CD2AP;TLR2;PKP4;PLTP;CYTIP;SCARB1;CSF2RB;TNFSF12;DOCK8;CSF2RA;EVL;VLDLR;SKAP2;HRAS;SMPD2;RASSF5;RASSF7;FRS2;RRAS;DNM2…	0.634675	0.0661717	9	59	8	PECAM1;IGF1R;APOE;SHC1;SCARB1;PIK3CG;PLCG1;BCAR1	0.888889
96_1	LIV_2	175	1897	111	MNT;SUMO3;SUMO2;MAFF;DNTTIP2;RARB;NFE2L2;MYC;SETDB1;WDR5;DDIT3;TRIM24;SP1;CREB5;BAZ1B;BRD8;TERF2IP;GATA2;MAX;RBBP5;TERF2;TERF1;MAF;DBP;TRIP4;BATF;MED24;MED1;EED;CHD1;CHD7;ASXL1;CHD8;JUN;PPARGC1A;RUNX1;MXD1;JMJD1C;NLK;RAD54L2;SIRT1;FOS;PARP1;SPI1;SKP2;ZEB2;IRF3;BCL2A1;USP11;BATF2;BATF3;CREBBP;HDAC1;HDAC3;HDAC2;HDAC4;ASH2L;SMAD4;RFC1;JAZF1;SMAD3;NCOR2;NCOR1;STAT6;NCOA1;NCOA6;NCOA4;CDC34;NCOA3;FHL2;…	0.634286	0.0585134	5	23	5	RELA;ZEB2;SMARCA4;CARM1;SMAD3	1
103_2	WB_2	98	3420	62	CD74;NCF2;VCP;LRPPRC;HSPA8;ITGA4;GAPDH;MAPK14;XIAP;AFG3L2;FBXO6;VDAC3;VDAC2;VDAC1;GNAI2;ADRBK1;YWHAZ;EPS15;HLA-DRA;SPG21;CXCR2;STUB1;ATP5A1;ANXA6;PIK3CD;CXCR1;GNAI3;HSP90AB1;HSPD1;ABCB1;TFRC;ISG15;PIK3R2;RGS2;YWHAB;HLA-DQB1;YWHAE;ANXA1;TNFRSF10A;ANXA2;SHC1;IL2RA;CTSD;CYBB;INPPL1;GDI1;CD4;LRRK2;MYL12A;TINF2;APP;BTRC;TUBB;VIM;CD81;ADRB2;GRB2;UBC;HLA-DPA1;HSP90AA1;ACTB;ARHGDIB	0.632653	0.0181287	4	57	2	MAPK14;SHC1	0.5
97_2	IMA_4	38	3813	24	CALR;HSPA5;HSPA4;HSPA8;HSP90B1;HSPA1B;HSPA1A;CANX;YWHAZ;APOB;STUB1;TUBA1A;YWHAB;LIPC;PDIA4;VCP;LDLR;SEC61B;PACRG;APP;TUBB;AKT2;HSP90AA1;SEC61A1	0.631579	0.00629426	2	69	2	LDLR;APOB	1
37_3	VF_1	19	3098	12	IL18;EFNB1;SDC1;SDC2;SDC3;SDC4;PICK1;CASK;SDCBP;NSF;FGF2;CADM1	0.631579	0.00387347	1	59	0		0
37_3	WB_2	19	3420	12	IL18;EFNB1;VAMP8;STX3;SDC3;PICK1;STX7;SDCBP;CASK;NAPA;NSF;CADM1	0.631579	0.00350877	1	57	1	VAMP8	1
69_4	SM_4	192	2114	121	MNT;SUMO3;SUMO2;SF1;HIPK2;HDAC2;RARA;RARB;RARG;PPP1R8;PHC2;MYC;SF3A1;DDIT3;SP1;CREB5;TERF2IP;GATA2;CSNK2A1;SNRPD1;GTF2F2;MAX;RBBP6;TERF2;RUNX1;KPNA2;MAF;DBP;TRIP4;CDKN1A;KAT2B;HIF1A;EED;XRCC5;XRCC6;CHD1;SUB1;ASXL1;BACH2;JUN;H3F3B;PCBP1;SMC1A;TCF3;FOS;PARP1;PPARG;SFPQ;ZEB2;PSIP1;ESR1;TOP1;PRDM1;BATF2;BATF3;IPO4;ANKRA2;CREBBP;PHF1;HDAC1;CIR1;YY1;HDAC4;ATF3;RFC1;BCLAF1;ATR;CBX7;CBX4;NCOR2;MXD1;NCOA6…	0.630208	0.0572375	5	27	4	SF3A1;SMARCA4;CARM1;ZEB2	0.8
37_1	SF_2	323	3766	203	ERBB2IP;SYTL3;LAT2;CD36;IL6ST;IFNAR2;PTK2B;IFNAR1;LEPROT;TYK2;PLIN2;PECAM1;CRKL;LTC4S;CYP4F12;PIK3CA;FMNL1;PIK3CD;PLEKHH2;NTRK2;PIK3CG;CARD8;PIK3R3;LYN;NUP210;BLNK;SIRPG;CBLB;IGF1R;CD28;SOD2;SHC1;CCR10;CDH23;CD27;TNFRSF21;CSF3R;LY96;CENPV;DUSP10;CTSS;LRP8;ABHD5;CD5;SYK;PTPN11;RNF180;PLCG1;CD2AP;TLR2;PKP4;PLTP;ALDH5A1;MYO5A;SCARB1;ARHGAP19;CSF2RB;TNFSF12;DOCK8;CSF2RA;EVL;VLDLR;CD1D;SKAP2;HRAS;SKAP…	0.628483	0.0539033	9	65	9	PECAM1;IGF1R;APOE;SHC1;SCARB1;PIK3CG;PLCG1;ALDH5A1;BCAR1	1
20_1	IMA_4	880	3813	552	CARHSP1;RYK;CRKL;HSPA4;HSPA9;HSPA8;IL6ST;SNAP91;FKBP5;IFNAR1;LIFR;UBAC1;DYNLL1;TYK2;DLG1;HSPA5;PIK3CA;PRNP;PPP2R4;WEE1;IRAK1;ARHGEF11;IGF1R;STK11;SIRPA;CAMK2D;MUC1;IL2RB;CSF3R;SH3KBP1;BAK1;ARHGAP17;LAT;MAL;TSG101;TNFSF12;ACTA1;EVL;CDKN1B;ITGA4;ITGA5;HSP90B1;HLA-DRA;APOE;G3BP1;GRAP2;JAK2;NF1;JAK1;MAP1LC3A;CHUK;HCK;TNK2;RPS6KA2;RPS6KA3;GZMB;SHB;CBL;KRT17;FLOT1;GIT2;FLNA;IL15RA;CAPNS1;ACP1;PAG1;SMAD…	0.627273	0.144768	20	69	15	FLT1;PECAM1;IGF1R;APOE;STAT2;IRS2;MAPK14;PLCG1;LRP1;SH2B3;IGF2R;BCAR1;AIF1;SHC1;FES	0.75
87_1	WB_2	136	3420	85	MSN;RASGRP3;ABI1;KCTD5;WASF1;IQCB1;ITGA4;CASP3;INPPL1;PDCD6IP;IKBKB;AKT1;SQSTM1;LCK;IKBKG;CRK;CD247;NCKAP1;RCN2;FYB;AP2M1;FCER1G;UBASH3B;CALM2;CALM3;LRRK2;CALM1;CD81;YWHAQ;FYN;MAP3K7;HSP90AA1;HSP90AB1;YWHAH;HTT;ICAM3;BCR;PIK3R1;MARK3;PYCARD;LYN;MYD88;DNMBP;SH3KBP1;MALT1;OS9;YWHAZ;SHC1;EPS15;BIRC3;YWHAG;ARHGDIA;CHUK;PRKCD;CARD11;PDPK1;KYNU;ADA;PRKCQ;BCL10;NCK1;SELL;CTNNB1;ACTN1;PRKCI;WASF2;GNAS;VA…	0.625	0.0248538	2	57	1	SHC1	0.5
87_1	IMA_4	136	3813	85	MSN;RASGRP3;ACTA1;KCTD5;WASF1;IQCB1;ITGA4;CASP3;INPPL1;PDCD6IP;IKBKB;AKT1;CD247;DNM1;IKBKG;CRK;KCNA5;NCKAP1;FYB;AP2M1;FCER1G;KYNU;CALM2;CALM3;LRRK2;CALM1;CD81;YWHAQ;FYN;MAP3K7;HSP90AA1;HSP90AB1;YWHAH;HTT;ICAM3;BCR;PIK3R1;MARK3;PYCARD;LYN;MYD88;DNMBP;SH3KBP1;MALT1;PRKCI;SRC;SHC1;EPS15;BIRC3;CCR10;ARHGDIA;CHUK;DSP;PRKCD;SQSTM1;YWHAG;ADA;BCL10;NCK1;SELL;CTNNB1;ACTN1;YWHAZ;WASF2;ABI1;GNAS;VAV1;ACTN4;…	0.625	0.0222922	2	69	1	SHC1	0.5
18_3	AAW_4	40	2197	25	HIST1H4C;MSL2;HIST1H4I;CTDP1;ANP32A;ATXN7L3;USP22;ASXL1;RNF20;ENY2;CHFR;MECP2;PRMT7;RAG1;SCMH1;UBR2;HIST2H2AC;TAF1A;UBE2B;RNF8;PBRM1;GATAD2B;ATXN7;GATAD2A;CTCF	0.625	0.0113792	2	27	2	TAF1A;MSL2	1
93_4	VF_4	8	1419	5	PER3;HEYL;SOX5;ID3;CLOCK	0.625	0.00352361	0	24	0		0
79_4	VF_1	16	3098	10	TGFB2;APOE;TIAM1;ANXA6;SDC4;A2M;ADRB1;GIPC1;PPP1R9B;FGF2	0.625	0.00322789	1	59	1	APOE	1
79_4	SF_2	16	3766	10	APOE;SDC4;CNP;ANXA6;TIAM1;PRNP;ADRB1;GIPC1;PPP1R9B;FGF2	0.625	0.00265534	1	65	1	APOE	1
27_5	LIV_4	8	2295	5	PELO;SKIV2L;EXOSC1;XRN1;HEATR1	0.625	0.00217865	1	34	1	SKIV2L	1
27_5	AAW_2	8	2336	5	PELO;SKIV2L;EXOSC1;XRN1;HEATR1	0.625	0.00214041	1	35	1	SKIV2L	1
38_4	SM_3	8	2686	5	NLRC4;CASP4;SUGT1;NLRP1;CASP1	0.625	0.0018615	0	36	0		0
93_4	IMA_1	8	2692	5	PER3;HEYL;SOX5;ID3;CLOCK	0.625	0.00185736	0	36	0		0
27_5	VF_3	8	2839	5	PELO;SKIV2L;EXOSC1;XRN1;HEATR1	0.625	0.00176118	1	33	1	SKIV2L	1
31_3	VF_3	8	2839	5	SYNCRIP;STT3B;COPS5;TRIM28;PRKAB1	0.625	0.00176118	0	33	0		0
112_3	SF_3	8	2865	5	CCL2;CCL3;CCR1;PF4;CCL5	0.625	0.0017452	0	42	0		0
93_4	SF_3	8	2865	5	PER3;HEYL;SOX5;ID3;CLOCK	0.625	0.0017452	0	42	0		0
112_3	VF_1	8	3098	5	CCL3;GNA14;CCL5;CCR1;TPST1	0.625	0.00161394	0	59	0		0
20_6	SF_2	8	3766	5	PROCR;VKORC1;PICK1;F11R;JAM3	0.625	0.00132767	0	65	0		0
74_2	AAW_3	127	2620	79	EFNB2;CALR;TNFRSF11B;GNAI2;GRIA2;FLT1;HRAS;EPHA4;EPHA2;HSP90B1;MSN;PTK2B;PKP4;NSF;FURIN;RAB8A;CAV2;GNAI3;YES1;GNAI1;OPTN;PTPRC;PARD6G;MAP3K3;FYN;PARD6A;NRP1;JUP;PIK3R1;PARD3;COL1A2;LYN;CLDN3;ENAH;KDR;PTPRB;GRIN1;ITGB3;RAP2A;EPHB6;SHC1;DYSF;RAC1;CAV1;CTSD;EFS;GNB1;RDX;PDIA4;ITGA5;PRKCD;FNTA;TEK;RAB3A;HCK;PTPN1;GNB2;PTPN6;ITGB2;RAB27A;ACTN1;TJP1;FN1;PRKCE;PIP5K1C;APP;SDC3;PLCG1;EZR;LCK;PTPRG;BBS1;R…	0.622047	0.0301527	6	51	5	PLCG1;FLT1;SHC1;FN1;FURIN	0.833333
123_2	AAW_4	37	2197	23	BATF;FBXW11;ADNP;TEF;NR1D1;NR1D2;RGN;CEBPG;SKP1;TIMELESS;CRY1;CRY2;CSNK1D;DDIT3;DBP;PER3;PER2;PER1;BATF3;BTRC;C1D;BATF2;HLF	0.621622	0.0104688	0	27	0		0
36_2	IMA_4	428	3813	266	TAP1;TAP2;RNF11;HSPA5;CKB;HSPA8;AKT1;B2M;PKP4;IKBKG;ACTN2;CAV2;AXL;CAV1;DLG1;DOK2;CALM2;CRKL;CALM1;PARD6G;PIK3CA;ARHGEF4;RAB4A;PIK3CD;GUCY1A3;PARD6A;ABI1;GNB2L1;MICAL1;CSNK1D;MAGI3;MAP3K3;DLGAP4;FADD;LYN;RNF216;ERBB2;PPHLN1;IGF1R;EPHA4;RAB5A;SHC1;TRIM25;ARHGDIA;KCNAB1;HADHA;TNIP2;HSPA1B;KIFC3;FGFR1;MAPK14;SOCS3;STUB1;GRB10;APP;PTK2B;ECHS1;GRB2;GNG2;PTPN12;TRIP6;APC;ACTB;MAVS;PAK1;PAK2;CSF2RB;ANXA…	0.621495	0.0697613	14	69	10	PPHLN1;IGF1R;NOS3;SHC1;MRAS;IRS2;MAPK14;PLCG1;GUCY1A3;FURIN	0.714286
37_2	IMA_4	515	3813	319	BCL2L1;DYNLL1;ACTG1;HSPA5;DYNLL2;HSPA8;IKBKB;AKT2;MAP2K3;IKBKG;CPT1A;CASP10;GSN;DVL2;RHOA;SUGT1;CALM2;CALM3;CALM1;ARHGEF6;MAP3K3;RABAC1;HSPA4;PRNP;MAP3K7;GABARAP;HSP90AB1;MARCKS;CAPN1;ACTC1;PDE3B;GRIN1;IRAK1;MAPRE1;IRAK4;PXN;MYD88;CAPZA2;CAMK2D;MUC1;CAMK2G;ERO1L;ILK;STK3;STK4;RAP1A;SEC24C;KRAS;SRGAP2;MYL12B;NTPCR;MYL6;PPP1R9B;P4HB;STUB1;PPP2CA;ACSL3;APP;GSK3A;SLC2A1;VIM;MAPKAPK2;UBA52;SQSTM1;UBB;…	0.619417	0.0836612	13	69	9	LRP1;APOB;MAP1S;CAMK2G;MRAS;MAPK14;LDLR;NOS3;TNF	0.692308
150_2	SF_2	47	3766	29	PAG1;CNTNAP1;MSN;CD247;AKAP10;DLG3;DLG2;FZD4;DLG4;PCYOX1;SLC9A3R1;TMEM37;NF2;ERBB2;ATP6V0C;LY6E;PALM2;CLCN3;FCGR2B;GOPC;FTO;SH3BGRL3;PLD3;SYK;IL27RA;ARHGAP17;NLGN1;ATP6V1C2;EBI3	0.617021	0.00770048	0	65	0		0
51_4	LIV_2	26	1897	16	TGFBR3;TGFB1;ACVR2B;TGFB3;ERBB2IP;RBL2;TGFBR2;LIN37;ENG;ID3;E2F4;TFDP1;FKBP1A;LIN54;TFDP2;ACVR2A	0.615385	0.00843437	1	23	1	ACVR2A	1
97_4	WB_3	13	1171	8	MDN1;SIRT7;SUMO1;SUMO2;TEX10;HDAC11;SMARCAD1;SRP19	0.615385	0.00683177	0	15	0		0
51_4	SM_2	26	2403	16	TGFBR3;TGFB1;PDGFA;TGFB3;ERBB2IP;ACVR2A;CD47;ENG;ACVR2B;ITGAV;COL6A1;NID1;COL5A1;FKBP1A;LAMB1;TGFBR2	0.615385	0.00665834	1	49	1	ACVR2A	1
69_4	LIV_2	192	1897	118	MNT;SUMO3;SUMO2;HIPK2;HDAC2;RARA;RARB;RARG;SELENBP1;PHC2;MYC;DDIT3;SP1;CREB5;TERF2IP;MDM2;GATA2;GTF2F2;MAX;RBBP6;TERF2;RUNX1;KPNA2;MAF;DBP;TRIP4;BATF;CDKN1A;KAT2B;HIF1A;EED;XRCC5;XRCC6;CHD1;ASXL1;BACH2;EGR1;JUN;H3F3B;SMC1A;FOS;PARP1;PPARG;SKP2;ZEB2;TP53;PRDM1;BATF2;BATF3;IPO4;ANKRA2;CREBBP;PHF1;HDAC1;CIR1;YY1;HDAC4;SMAD4;RFC1;SMAD3;ATR;CBX7;CBX4;NCOR2;MXD1;STAT6;SPI1;NCOA6;CIITA;SMC3;IFI16;MAPK1;…	0.614583	0.0622035	5	23	4	ZEB2;SMARCA4;CARM1;SMAD3	0.8
36_2	VF_1	428	3098	263	HADHA;RNF11;CRKL;CKB;DARS;HSPA8;AKT1;PTK2B;PKP4;IKBKG;CAV2;AXL;CAV1;DLG1;DOK2;CALM2;HSPA5;CALM1;PARD6G;PIK3CA;ARHGEF4;RAB4A;PIK3CD;GUCY1A3;PARD6A;PARK2;GNB2L1;MICAL1;CSNK1D;MAGI3;MAP3K3;DLGAP4;FADD;RELA;RNF216;ERBB2;ERBB3;IGF1R;EPHA4;RAB5A;SHC1;TRIM25;ARHGDIA;KCNAB1;TNIP2;HSPA1B;KIFC3;FGFR1;MAPK14;SOCS3;STUB1;GRB10;APP;GRB14;ABI1;ECHS1;GRB2;GNG2;PTPN12;TRIP6;APC;ACTB;MAVS;PAK1;PAK2;CSF2RB;ANXA1;F…	0.614486	0.0848935	14	59	11	IGF1R;NOS3;SHC1;MRAS;IRS2;SMAD3;MAPK14;PLCG1;GUCY1A3;RELA;FURIN	0.785714
27_1	VF_1	751	3098	461	HSPA2;CRKL;HSPA4;HSPA9;HSPA8;FKBP4;FKBP5;MZT2B;DBN1;DLG3;HSPA5;PIK3CA;PIK3CD;WEE1;IRAK1;IGF1R;CAMK2D;PPP2R2D;MUC1;CAMK2A;SERP1;BMX;PPP1R9B;AKAP1;GRB10;GRB14;PTEN;KLC2;RASGRP3;FBXW11;CDKN1B;ITGA5;EDNRB;CCT8;APOE;CCT2;CCT3;CCT4;CCT5;JAK2;JAK1;CAV1;PDLIM7;CHUK;DSP;VEGFA;VEGFC;HCK;TNK2;RPS6KA2;RPS6KA3;GZMB;CBL;KRT10;FLNA;FLNB;FLNC;CD19;MYH10;CAPNS1;ACP1;SMAD7;SMAD2;SMAD3;AKAP12;AKAP13;DCTN1;TSC2;TSC1…	0.613848	0.148806	24	59	14	MRAS;IGF1R;APOE;SHC1;GUCY1A3;IRS2;SMAD3;MAPK14;PLCG1;ATP2B1;RELA;BCAR1;TNS1;FLT1	0.583333
37_2	SF_2	515	3766	316	BCL2L1;UBQLN1;DYNLL1;ACTG1;HSPA5;DYNLL2;HSPA8;VCL;SRP9;MIF;IKBKB;AKT2;MAP2K3;IKBKG;CPT1A;CASP10;GSN;DVL2;RHOA;SUGT1;CALM2;CALM3;CALM1;ARHGEF6;MAP3K3;RABAC1;HSPA4;PRNP;MAP3K7;GABARAP;HSP90AB1;MARCKS;CAPN1;PDE3B;GRIN1;IRAK1;MAPRE1;IRAK4;PXN;MYD88;SOD1;CAMK2D;PAICS;MUC1;CAMK2G;ERO1L;EZR;STK3;RAP1A;SEC24C;KRAS;SRGAP2;MYL12B;MAPKAPK2;MYL6;PPP1R9B;P4HB;STUB1;PPP2CA;ACSL3;APP;GSK3A;SLC2A1;VIM;UBA52;SQST…	0.613592	0.0839087	13	65	10	LRP1;APOB;MAP1S;CAMK2G;MRAS;MAPK14;LDLR;NOS3;TAGLN2;TNF	0.769231
103_3	AAW_3	62	2620	38	EFHD2;SLC7A7;CD33;CD37;LTB4R;MYOC;UCP2;LY86;DCN;CD180;PTX3;CSF1R;FSTL1;CXCR6;ICMT;NOXA1;ARFIP2;RAC2;CD48;LGALS3BP;FERMT3;SLC15A3;LCP1;CAPG;CXCL16;FN1;VAMP8;C1QC;C1QB;C1QA;CD14;GNA15;PLTP;C1S;C1R;HLA-DMB;AIF1;HLA-DMA	0.612903	0.0145038	4	51	3	VAMP8;AIF1;FN1	0.75
103_2	SM_3	98	2686	60	RPS12;ACTA1;VCP;LRPPRC;RPLP1;HSPA8;GAPDH;MAPK14;XIAP;RPS10;HNRNPH1;VDAC2;VDAC1;ADRBK1;RPS9;CD81;YWHAZ;EPS15;LRRK2;STUB1;NPM1;ATP5A1;C1QBP;RPL22;HSP90AB1;HSPD1;ISG15;PIK3R2;YWHAB;ARHGDIB;RELA;HNRNPD;CUL1;CUL3;ANXA1;RPLP0;DDX3X;SHC1;HNRNPA1;ANXA2;CYBB;INPPL1;MDM2;RPL18;CD4;MYL12A;RPSA;HNRNPA2B1;BTRC;TUBB;RPS19;VIM;DDX5;ADRB2;NCL;UBC;HSP90AA1;ACTB;YWHAE;EIF4A2	0.612245	0.022338	4	36	3	MAPK14;RELA;SHC1	0.75
136_2	AAW_4	67	2197	41	HDAC1;MED28;HDAC3;NFATC1;HMGB1;NFYA;IL1B;SKI;RARA;HSP90AB1;CEBPA;STAT3;CEBPD;CIITA;FOS;JUN;FHL2;ETS1;PML;NFKB1;MYD88;SIN3A;DNMT3B;DNMT3A;CEBPB;MECP2;ATF1;GATA2;ETV1;IRF1;TP53;GFI1;BCL2A1;TBP;IRF8;CREM;TLR4;HSP90AA1;BCL6;ETS2;CREBBP	0.61194	0.0186618	1	27	0		0
136_2	SF_3	67	2865	41	HDAC1;MED28;HDAC3;FUS;SSRP1;HMGB1;PRKDC;ST14;ERG;SKI;ETS1;RARA;CEBPB;CEBPA;CEBPD;NONO;CIITA;JUN;FHL2;HNRNPK;PML;SIN3A;DNMT3B;DNMT3A;FOS;MECP2;ATF1;CTSG;GATA2;GATA3;CSNK2A1;ETV1;TP53;GFI1;TBP;NFYA;NCL;CREM;BCL6;ETS2;CREBBP	0.61194	0.0143106	1	42	0		0
26_1	IMA_4	494	3813	302	TRAF2;HSPA2;CRKL;HSPA4;AP1M1;AKT1;PTPN6;PKP4;NOSTRIN;IKBKG;PI4K2A;S100A13;AXL;CAV1;DLG1;DOK2;CALM2;DLG4;IRS1;PARD6G;PIK3CA;GRK5;PIK3CD;PARD6A;HSP90AB1;MICAL1;CLN5;MAGI3;MYO5A;DLGAP4;FADD;CDK5R1;LYN;PIK3R1;NFKBIE;MAPRE3;MAPRE2;ERBB2;CBLB;IGF1R;IQCB1;RAB5A;SHC1;CAMK2D;CAMK2G;TANC1;CAMK2A;CD24;TNIP2;SERP1;TJP1;NMT1;ATP2B1;SELL;SDCBP;ATP2B4;MAPKAPK2;MAPK14;NME7;INPP5D;KCNJ5;PPP2CA;GRB10;APP;TRAIP;GSK…	0.611336	0.0792027	13	69	10	IGF1R;APOE;SHC1;CAMK2G;IRS2;MAPK14;PLCG1;ATP2B1;BCAR1;FLT1	0.769231
90_4	LIV_2	18	1897	11	POLA1;CCND1;IFI27;DMTF1;MCM6;POLR1B;CIB1;MCM3;MCM2;ORC4;CCNDBP1	0.611111	0.00579863	1	23	0		0
3_3	AAW_3	18	2620	11	SOAT2;BAG3;GALK1;ADI1;GSTA4;YKT6;GALE;GPC4;PGM2;STARD7;TAGLN	0.611111	0.00419847	1	51	1	TAGLN	1
140_4	AAW_3	18	2620	11	DCN;SERPINA1;NGF;ELN;CFH;FN1;TFPI;C1QA;HBEGF;SPP1;MMP9	0.611111	0.00419847	1	51	1	FN1	1
90_4	SF_3	18	2865	11	POLA1;CCND1;IFI27;AKAP8;DMTF1;MCM6;POLR1B;MCM3;MCM2;ORC4;CCNDBP1	0.611111	0.00383944	1	42	0		0
3_3	VF_1	18	3098	11	SOAT2;BAG3;GALK1;FLCN;GSTA4;CCDC88C;GALE;GPC4;ST6GALNAC4;STARD7;TAGLN	0.611111	0.00355068	1	59	1	TAGLN	1
101_2	IMA_4	59	3813	36	WNT3A;HRAS;ILK;IL6ST;PLCG1;TRAF3;ARRB2;LIFR;ARRB1;ABL1;RAF1;ADRBK1;SCD;GRK5;FYN;MAPK3;DNAJC14;MAPK1;JAK2;HTR2B;AGTRAP;NOS3;RAB5A;CXCR4;ANXA2;VCP;BDKRB2;CLU;LRP1;GNAQ;PLSCR1;CALR;GRB2;UBC;AGTR1;APP	0.610169	0.00944138	3	69	3	PLCG1;LRP1;NOS3	1
92_3	VF_4	159	1419	97	MNT;MAFF;RARB;NFE2L2;GADD45B;GADD45G;SP110;DDIT3;PRMT2;SP1;CREB5;SMARCD3;GATA2;CEP350;MAX;RBBP5;RUNX1;CEP70;MAF;ZBTB20;VPS72;BATF;CRELD2;ATF4;MED24;MED26;MED1;MTDH;APOD;CHD7;JUN;PPARGC1A;MXD1;JMJD1C;NLK;NR1H2;RAD54L2;SIRT1;FOS;PPARG;NCOA1;TRIP4;ZEB2;PRDM16;ESR1;BATF2;BATF3;CREBBP;HDAC1;HDAC3;HDAC2;HDAC4;ASH2L;SMAD4;JAZF1;NCOR2;NCOR1;STAT6;SPI1;NCOA6;ZBTB16;NCOA4;NCOA3;MECP2;RXRA;RXRB;CARM1;TGS1;E…	0.610063	0.068358	6	24	3	SMARCA4;CARM1;ZEB2	0.5
26_1	SF_2	494	3766	301	TRAF2;HSPA2;CRKL;HSPA4;DARS;SCNN1A;AP1M1;AKT1;PTPN6;PKP4;NOSTRIN;IKBKG;PI4K2A;AXL;CAV1;DLG1;CALM2;DLG4;IRS1;PARD6G;PIK3CA;GRK5;PIK3CD;PARD6A;HSP90AB1;MICAL1;CSNK1D;MAGI3;MYO5A;DLGAP4;FADD;CDK5R1;LYN;PIK3R1;NFKBIE;MAPRE3;MAPRE2;ERBB2;CBLB;IGF1R;IQCB1;RAB5A;SHC1;CAMK2D;CAMK2G;TANC1;CAMK2A;TNIP2;SERP1;TJP1;ATP2B1;SELL;SDCBP;ATP2B4;GNAI1;PRKAR2A;NME7;INPP5D;KCNJ5;PPP2CA;GRB10;APP;TRAIP;GSK3B;UTRN;GNG…	0.609312	0.0799257	13	65	10	IGF1R;APOE;SHC1;CAMK2G;IRS2;MAPK14;PLCG1;ATP2B1;BCAR1;FLT1	0.769231
92_1	WB_2	145	3420	88	DYNLL1;HSPA8;AGER;CD36;AKT1;IKBKG;DLG1;SDF4;CALM2;DLG4;CALM1;CCDC88A;ADRA2A;HSP90AB1;LYN;ZMPSTE24;SHC1;GIPC1;FGFR1;INPP5D;AKAP1;APP;GSK3A;AKAP9;GRB2;UBC;ACTB;NFKBIB;AKAP11;ITGB3;ITGA6;NDRG1;SCD;ANXA6;THBS1;SUGT1;CALM3;ARRB1;PLSCR1;VAV1;TUBB;FLOT2;ILK;CD4;ARRB2;AKAP10;PGAM1;GNAI2;GNAI3;OPTN;ITGA2B;MYH9;GNB1;CD9;ARFGEF2;LASP1;CLU;FHOD1;CAPZA1;LRP1;STX3;TNFRSF1A;STX4;SLC3A2;PRKACA;CDK5;PRKACB;HSP90A…	0.606897	0.025731	4	57	2	LRP1;SHC1	0.5
84_4	SM_2	33	2403	20	PFDN1;PTN;PEX5;COL8A2;AMPD3;SLA2;RBP4;SLC9A8;PPBP;DGKG;AP4E1;CRELD2;MYL4;LPL;APOC2;SRGN;CST3;CTSS;ALB;PLA2G4F	0.606061	0.00832293	3	49	1	LPL	0.333333
37_2	WB_2	515	3420	312	BCL2L1;UBQLN1;DYNLL1;ACTG1;HSPA5;DYNLL2;NRAS;HSPA8;VCL;MIF;IKBKB;AKT2;IKBKG;CPT1A;CASP10;GSN;RHOA;SUGT1;CALM2;CALM3;CALM1;ARHGEF6;MAP3K3;RABAC1;HSPA4;MAP3K7;GABARAP;HSP90AB1;MARCKS;CAPN1;PDE3B;GRIN1;IRAK1;MAPRE1;IRAK4;PXN;MYD88;SOD1;CAMK2D;PAICS;MUC1;CAMK2G;ERO1L;SLC25A5;ILK;SRGAP2;TOMM34;STK3;STK4;RAP1A;SEC24C;KRAS;RHEB;MYL12B;NTPCR;MYL6;MAP1LC3B;P4HB;STUB1;ACSL3;APP;GSK3A;SLC2A1;VIM;MAPKAPK2;UB…	0.605825	0.0912281	13	57	8	LRP1;CAMK2G;MRAS;MAPK14;MAP1S;CS;TAGLN2;TNF	0.615385
156_1	VF_1	38	3098	23	IFIH1;CRKL;NECAP2;HSPA8;RAP1A;NLRC5;ABL1;CRK;PHLDA1;DHX58;DAK;AZI2;ATG5;WEE1;SHC1;PRKCE;PRKCD;ATG12;BACE1;APP;IRF8;AGPAT3;MAVS	0.605263	0.00742414	1	59	1	SHC1	1
97_2	WB_2	38	3420	23	CALR;HSPA5;HSPA4;HSPA8;HSP90B1;HSPA1B;HSPA1A;CANX;YWHAZ;STUB1;TUBA1A;SYVN1;DERL1;YWHAB;FAF2;PDIA4;VCP;AKT2;SEC61B;APP;TUBB;HSP90AA1;SEC61A1	0.605263	0.00672515	2	57	0		0
30_2	SF_2	447	3766	270	LIN7B;DYNLL1;RYK;PPP3R1;PICK1;PPP2R3C;HSPA8;FKBP4;FKBP5;IKBKG;ACTG1;DLG1;PEBP1;DLG3;CALM2;HSPA5;CALM1;RYR1;MAP3K3;RABAC1;MAP3K1;MIB1;TRIM21;GABARAP;HSP90AB1;PRIM1;HSPD1;MAGI1;FADD;LYN;IRAK1;PYGL;MAPK3;ERBB2;IGF1R;IQCB1;CTNNAL1;ERBB4;CAMK2D;TRIM25;MUC1;CAMK2G;TANC1;CAMK2A;TRIM23;NR2C2;GNAZ;SRGAP2;EPRS;FGFR1;DNAJA3;AKT1;WASL;APP;VIM;PPP2CA;GRB2;CSF2RB;UBB;UBC;TRAF6;ACTB;MAVS;PAK1;TSG101;CAPZB;ACTA1…	0.604027	0.0716941	13	65	10	MAPK14;IGF1R;APOE;ITGB5;CAMK2G;DAB2IP;IRS2;MARK4;PLCG1;LRP1	0.769231
11_1	IMA_4	807	3813	486	HSPA2;HSPA5;HSPA4;HSPA9;HSPA8;B2M;DLG1;DLG3;DLG4;PRNP;NBEA;IRAK2;IRAK3;GRIN1;IRAK1;IRAK4;AP1M1;DYSF;CAMK2D;CAMK2G;STK3;STK4;PIK3C3;OSBPL5;AKAP6;PLTP;LAT;TCF19;SNRK;ACTA2;ACTA1;ITGA1;ITGA2;HSP90B1;GABBR1;STIP1;APOE;TANK;KCNMA1;AHSA1;ISG15;TTN;MAP1LC3A;PDLIM1;PDLIM3;CBLL1;CHUK;AKTIP;RPS6KA3;CBL;DNAJC3;KRT16;CD14;ITGAM;SLC22A3;SORT1;FLNA;FLNC;ITGAE;KRT18;FMNL1;CROT;SMAD7;SMS;RAP1A;NPHP3;PRKCSH;REL;G…	0.60223	0.127459	20	69	13	APOE;MAT2A;SHC1;SCARB1;CAMK2G;PLCG1;MAPK14;LPL;LDLR;NOS3;SLC22A3;ITGB5;FLT1	0.65
103_2	SF_2	98	3766	59	CD74;NCF2;ACTA1;VCP;LRPPRC;HSPA8;ITGA4;GAPDH;MAPK14;XIAP;AFG3L2;VDAC1;GNAI2;ADRBK1;YWHAZ;EPS15;HLA-DRA;APOE;SPG21;CXCR2;STUB1;ATP5A1;ANXA6;PIK3CD;CXCR1;GNAI3;HSP90AB1;HSPD1;ABCB1;TFRC;ISG15;PIK3R2;RGS2;YWHAB;HLA-DQB1;YWHAE;ANXA1;TNFRSF10A;ANXA2;SHC1;IL2RA;CYBB;INPPL1;GDI1;CD4;LRRK2;MYL12A;APP;BTRC;TUBB;VIM;CD81;ADRB2;GRB2;UBC;HLA-DPA1;HSP90AA1;ACTB;ARHGDIB	0.602041	0.0156665	4	65	3	MAPK14;APOE;SHC1	0.75
103_2	IMA_4	98	3813	59	CD74;NCF2;ACTA1;VCP;LRPPRC;HSPA8;ITGA4;GAPDH;MAPK14;XIAP;AFG3L2;VDAC1;GNAI2;ADRBK1;YWHAZ;EPS15;HLA-DRA;APOE;SPG21;CXCR2;STUB1;ATP5A1;PIK3CD;CXCR1;GNAI3;HSP90AB1;HSPD1;ABCB1;TFRC;ISG15;PIK3R2;RGS2;YWHAB;HLA-DQB1;YWHAE;ANXA1;TNFRSF10A;ANXA2;SHC1;ANXA6;CYBB;ENO1;INPPL1;GDI1;CD4;LRRK2;MYL12A;APP;BTRC;TUBB;VIM;CD81;ADRB2;GRB2;UBC;HLA-DPA1;HSP90AA1;ACTB;ARHGDIB	0.602041	0.0154734	4	69	3	MAPK14;APOE;SHC1	0.75
56_2	WB_2	241	3420	145	ACTG1;HSPA8;MIF;CASP10;PAM;CANX;HSPD1;CALM2;CALM3;CALM1;MAP3K2;RABAC1;ADAM28;HSP90AB1;CAPN1;NDUFA13;TAGLN2;NUP210;CAMK2D;CAMK2G;SLC25A5;TOMM34;SEC24C;UBR4;NTPCR;MYL6;SYK;SLC2A1;VIM;UBA52;GRB2;UBB;UBC;MYO5A;CAPZB;SNX1;RPS27A;ITGA4;CLTA;ARCN1;CLTC;DNM2;GSK3B;AP2B1;AP2S1;ITGB7;HSPB1;TFRC;PIK3R2;TGFB1I1;ARPC3;EPN1;ARPC4;PLEC;EIF4E;ACTB;CBL;PFN1;ANXA1;FLNA;FLNB;CD2AP;KRT19;MYH10;MYH9;CAPNS1;ACP1;EPHA4…	0.60166	0.0423977	5	57	4	VAMP8;TAGLN2;CAMK2G;TNF	0.8
37_2	VF_1	515	3098	309	BCL2L1;DYNLL1;ACTG1;HSPA5;DYNLL2;HSPA8;IKBKB;AKT2;MAP2K3;IKBKG;CASP10;GSN;DVL2;SUGT1;CALM2;CALM3;CALM1;ARHGEF6;MAP3K3;RABAC1;HSPA4;MAP3K7;GABARAP;HSP90AB1;MARCKS;CAPN1;ACTC1;PDE3B;GRIN1;IRAK1;MAPRE1;IRAK4;PXN;MYD88;CAPZA2;CAMK2D;MUC1;CAMK2G;ERO1L;SLC25A5;ILK;STK3;STK4;RAP1A;KRAS;SRGAP2;MYL12B;NTPCR;MYL6;PPP1R9B;P4HB;STUB1;PPP2CA;ACSL3;APP;PPP2CB;GSK3A;SLC2A1;VIM;MAPKAPK2;UBA52;SQSTM1;UBB;TRIP6;AT…	0.6	0.0997418	13	59	11	LRP1;APOB;MAP1S;CAMK2G;MRAS;MAPK14;LDLR;NOS3;RELA;TAGLN2;TNF	0.846154
96_1	AAW_4	175	2197	105	MNT;ZFYVE9;MAFF;RARB;NFE2L2;MYC;SETDB1;WDR5;DDIT3;TRIM24;SP1;CREB5;PASK;BAZ1B;SMARCD3;GATA2;MAX;RBBP5;RUNX1;MAF;DBP;TRIP4;BATF;ATF4;MED24;MED1;EED;NEK6;CHD7;ASXL1;CHD8;FOS;JUN;MXD1;JMJD1C;NLK;RAD54L2;SIRT1;NCOA3;SPI1;SKP2;ZEB2;PRDM16;BCL2A1;BATF2;BATF3;SOX8;HDAC1;HDAC3;HDAC2;HDAC4;ASH2L;SMAD4;RFC1;JAZF1;SMAD3;NCOR2;NCOR1;STAT6;NCOA1;NCOA6;NCOA4;CDC34;FHL2;RANBP9;PML;IRF3;RIF1;MECP2;RXRA;RXRB;TGS1…	0.6	0.0477924	5	27	4	RELA;ZEB2;SMARCA4;SMAD3	0.8
23_3	WB_5	10	128	6	FCN1;PTX3;SERPING1;C3;C2;C5	0.6	0.046875	1	1	0		0
20_8	SF_6	5	72	3	B2M;HLA-F;HLA-E	0.6	0.0416667	0	0	0		0
64_1	LIV_4	30	2295	18	KRT10;CAND1;ESR1;CSTA;COPS6;CUL1;SLC25A5;COPS5;CUL4A;DCUN1D1;ADRB2;CUL4B;EIF4A3;PRKACB;RPAIN;MAGOH;CUL2;CUL3	0.6	0.00784314	0	34	0		0
43_3	AAW_3	30	2620	18	ULK2;FNBP1;OPTN;GBAS;PYGM;DYSF;SGCG;GABARAP;INPP5K;MYOM1;SGCB;FXR2;CAPN3;TNKS2;AGTPBP1;RAB14;C12orf44;AMOT	0.6	0.00687023	0	51	0		0
43_3	VF_1	30	3098	18	ULK2;MYOM1;OPTN;GBAS;MYBPH;DYSF;SGCG;GABARAP;USP2;FNBP1;PYGM;SGCB;CAPN3;TNKS2;AGTPBP1;RAB14;C12orf44;AMOT	0.6	0.0058102	0	59	0		0
43_3	IMA_4	30	3813	18	ULK2;FNBP1;OPTN;GBAS;MYBPH;DYSF;SGCG;GABARAP;INPP5K;MYOM1;PYGM;SGCB;CAPN3;TNKS2;AGTPBP1;RAB14;C12orf44;AMOT	0.6	0.00472069	0	69	0		0
77_3	IMA_1	15	2692	9	PCNA;ELAVL1;ESR1;GADD45A;GADD45B;GADD45G;UBD;PPARA;CDKN1A	0.6	0.00334324	0	36	0		0
54_3	LIV_2	10	1897	6	ACVR2A;ACVR1;BMP2;ACVR1B;INHBA;INHBB	0.6	0.00316289	1	23	1	ACVR2A	1
77_3	SF_3	15	2865	9	PCNA;ELAVL1;ESR1;GADD45A;GADD45B;GADD45G;UBD;PPARA;CDKN1A	0.6	0.00314136	0	42	0		0
43_6	IMA_2	5	1042	3	USP33;USP5;UCHL3	0.6	0.00287908	0	13	0		0
87_4	WB_3	5	1171	3	HABP4;FXR1;FMR1	0.6	0.00256191	0	15	0		0
1_5	VF_4	5	1419	3	C3;CFH;C5	0.6	0.00211416	1	24	0		0
54_3	WB_2	10	3420	6	ACVR2A;RAP2A;ACVR1;FNTA;ACVR1B;INHBA	0.6	0.00175439	1	57	1	ACVR2A	1
17_5	LIV_1	5	1776	3	ABI1;DNMBP;WASL	0.6	0.00168919	0	32	0		0
87_3	LIV_1	5	1776	3	SH3D19;SH3GL1;SYNJ1	0.6	0.00168919	0	32	0		0
87_4	LIV_4	5	2295	3	HABP4;FXR1;FMR1	0.6	0.00130719	0	34	0		0
87_4	AAW_2	5	2336	3	HABP4;FXR1;FMR1	0.6	0.00128425	0	35	0		0
87_5	SM_2	5	2403	3	MMP2;FN1;MMP9	0.6	0.00124844	1	49	1	FN1	1
103_5	SM_2	5	2403	3	CD63;CD82;VKORC1	0.6	0.00124844	0	49	0		0
17_5	AAW_3	5	2620	3	ABI1;DNMBP;WASL	0.6	0.00114504	0	51	0		0
87_4	SM_3	5	2686	3	HABP4;FXR1;FMR1	0.6	0.0011169	0	36	0		0
87_4	IMA_1	5	2692	3	HABP4;FXR1;FMR1	0.6	0.00111441	0	36	0		0
1_5	SF_3	5	2865	3	C3;CFH;C5	0.6	0.00104712	1	42	0		0
87_4	SF_3	5	2865	3	HABP4;FXR1;FMR1	0.6	0.00104712	0	42	0		0
87_3	WB_2	5	3420	3	SH3GL1;SYNJ1;DNM3	0.6	0.000877193	0	57	0		0
103_5	WB_2	5	3420	3	CD82;CD63;CLEC7A	0.6	0.000877193	0	57	0		0
103_5	SF_2	5	3766	3	CD63;CD82;VKORC1	0.6	0.000796601	0	65	0		0
17_5	IMA_4	5	3813	3	ABI1;DNMBP;WASL	0.6	0.000786782	0	69	0		0
103_5	IMA_4	5	3813	3	CD82;CD63;CLEC7A	0.6	0.000786782	0	69	0		0
24_1	VF_1	532	3098	319	BAG5;BCL2L1;ERBB2IP;HSPA5;HSPA4;HSPA8;CASP3;FKBP4;AKT1;PTK2B;AKT3;CDC42EP3;IKBKG;BDNF;KRT8;CAV3;FURIN;EEF2K;DLG3;DLG2;CALM2;CRKL;CALM1;STUB1;ARHGEF7;PARK7;WWP1;ZFYVE16;SOCS3;PPP2R4;PARK2;HSP90AB1;CSNK1D;CAPN3;JAK2;GRIN1;MAPK3;TTN;ERBB2;ERBB3;IGF1R;IQCB1;RAB5A;SHC1;DYSF;TRIM25;MUC1;CAPZA1;ANXA11;BAMBI;GNAZ;LYN;PAFAH1B1;BMP2;BMP7;IKBKB;SH2D1A;NRG2;PLD1;IL1RAP;SYK;ACSL3;APP;PPP2CB;GSK3A;VIM;PRKAR2B;…	0.599624	0.10297	11	59	10	IGF1R;ITGB5;SHC1;LDLR;IRS2;SMAD3;MAPK14;PLCG1;RELA;FURIN	0.909091
27_3	VF_3	545	2839	326	RNF14;RPN1;RPN2;NOP56;RNF10;RPL12;RPS19;SUMO1;HIST1H4I;SUMO2;SF1;PRPF8;PUF60;OAT;ANP32A;PDCD11;FKBP8;RPA1;PRPF6;GNL3;EIF3I;NOSIP;IGF2BP2;SF3B2;CDC73;MDH2;EIF3B;BCLAF1;EIF3F;PA2G4;RING1;CSNK1E;ILF3;PTBP1;TARDBP;NOL11;LUC7L3;CUL3;DHX9;WDR5;HIST1H4H;DDX3X;LAS1L;BARD1;TRIM24;XPA;PRMT1;NUP93;RPL14;RPL17;RPL10;RPL11;PHGDH;RPL13;CAPRIN1;UBR2;EIF2B1;RPL18;RPL19;SYNCRIP;TOR1AIP1;HIRA;SNRPD1;RLIM;EIF4G1;AK…	0.598165	0.114829	8	33	2	PTRF;PDS5B	0.25
43_1	SF_2	393	3766	235	UBE2J1;CKB;HSPA8;SF1;AKT1;PTK2B;DAK;ZYX;ACTG1;DLG1;CALM2;DLG4;IRS1;ITSN1;MAP3K3;CYFIP1;WWP1;PKD2;GNG12;PARK2;HSP90AB1;NEXN;CAPN1;AIF1;CDK5R1;GRIN1;PIK3R2;ERBB2;ERBB3;SPTB;MACF1;GPI;CAMK2D;CAMK2G;DFFA;SH3GLB1;ABLIM1;ABLIM3;SDCBP;ATP5D;MAPK14;NR3C2;CNN1;PLD1;PLD2;PTGES3;PTPN11;MYLK;VIM;PPP2CA;UTRN;FKBP1A;TRIP6;APC;ACTB;PAK1;PAK2;ACTA2;ACTA1;DMD;ATP2A2;MAP1A;SPTAN1;ARRB1;UBE2D3;UBE2D1;DNM1;CLTC;DNM2…	0.597964	0.0624004	16	65	11	MAPK14;NOS3;ITGB5;SHC1;CAMK2G;IRS2;MARK4;DSTN;PLCG1;AIF1;TAGLN	0.6875
20_1	WB_2	880	3420	526	RYK;CRKL;HSPA4;HSPA9;HSPA8;IL6ST;FKBP5;IFNAR1;UBAC1;DYNLL1;TYK2;DLG1;HSPA5;PIK3CA;WEE1;IRAK1;ARHGEF11;ARHGEF12;STK11;SIRPA;CAMK2D;MUC1;IL2RB;CSF3R;SH3KBP1;BAK1;ARHGAP17;LAT;MAL;TSG101;TNFSF12;EVL;CDKN1B;ITGA4;ITGA5;HSP90B1;UBE2D1;SERPINE1;IL4R;ARPC3;GRAP2;JAK2;JAK3;NF1;JAK1;MAP1LC3A;EEF2K;CHUK;HCK;TNK2;RPS6KA2;RPS6KA3;GZMB;CBL;FLOT1;GIT2;FLNA;IL15RA;ATXN3;CAPNS1;ACP1;SMAD4;PAG1;SMAD7;SMS;RAP1A;SR…	0.597727	0.153801	20	57	12	PECAM1;IGF1R;LRP1;STAT2;IRS2;MAPK14;PLCG1;SH2B3;IGF2R;AIF1;SHC1;FES	0.6
30_2	IMA_4	447	3813	267	STX1A;LIN7B;DYNLL1;RYK;PPP3R1;PICK1;PPP2R3C;HSPA8;FKBP4;FKBP5;IKBKG;ACTN2;BDNF;ACTG1;DLG1;PEBP1;DLG3;CALM2;HSPA5;CALM1;RYR1;MAP3K3;RABAC1;MAP3K1;MIB1;NTRK2;GABARAP;HSP90AB1;DOK1;PRIM1;HSPD1;MAGI1;FADD;LYN;IRAK1;PYGL;MAPK3;ERBB2;IGF1R;IQCB1;CTNNAL1;ERBB4;CAMK2D;TRIM25;MUC1;CAMK2G;CAMK2A;NR2C2;GNAZ;SRGAP2;FGFR1;DNAJA3;BMP2;AKT1;WASL;APP;VIM;PPP2CA;GRB2;CSF2RB;UBB;UBC;TRAF6;ACTB;MAVS;PAK1;TSG101;CAP…	0.597315	0.0700236	13	69	10	MAPK14;IGF1R;APOE;ITGB5;CAMK2G;DAB2IP;IRS2;MARK4;PLCG1;LRP1	0.769231
150_3	AAW_4	72	2197	43	DPF2;SPHK1;SMAD4;SMAD2;SMAD3;CTNNB1;ZFYVE9;FOXO1;ADAM17;IKZF4;SMARCA2;SMURF2;STAT3;ZBTB16;FHL1;JUN;FHL2;FHL3;MAPK1;RNF111;MYC;SIN3A;BRCA1;SIRT1;SRF;TRAF6;FOS;CDC25B;FHL5;CREB1;MCM7;AR;REV1;EP300;DUSP10;E2F4;E2F3;SGK1;ID2;ID3;RUNX1;CREBBP;ATF3	0.597222	0.0195721	3	27	2	SMAD3;FHL5	0.666667
150_3	SF_3	72	2865	43	DPF2;SPHK2;SMAD4;SMAD2;ITGA7;ZFYVE9;FOXO1;IKZF4;SMARCA2;SFPQ;ZBTB16;JUN;FHL2;FHL3;FHL1;SAP30BP;FHL5;ID3;MYC;SIN3A;BRCA1;SIRT1;SRF;FOS;CREB1;SMAD3;PHB2;AR;PELP1;REV1;EP300;MCM7;E2F4;E2F3;E2F2;E2F1;ESR1;ID2;PUF60;UBD;RUNX1;CREBBP;ATF3	0.597222	0.0150087	3	42	2	SMAD3;FHL5	0.666667
123_2	LIV_2	37	1897	22	BATF;FBXW11;ADNP;TEF;NR1D1;NR1D2;RGN;CEBPG;TIMELESS;CRY1;CRY2;CSNK1D;BATF3;DDIT3;PER3;PER2;PER1;HLF;BTRC;C1D;BATF2;DBP	0.594595	0.0115973	0	23	0		0
123_2	IMA_1	37	2692	22	BATF;ADNP;SF3B3;CRY2;NR1D1;NR1D2;RGN;CEBPG;SKP1;TIMELESS;CRY1;TEF;BATF3;DDIT3;PER3;PER2;PER1;DBP;NCOA5;C1D;BATF2;HLF	0.594595	0.00817236	0	36	0		0
123_2	SF_3	37	2865	22	BATF;ADNP;SF3B3;CRY2;NR1D1;NR1D2;RGN;CEBPG;SKP1;TIMELESS;CRY1;TEF;BATF3;DDIT3;PER3;PER2;PER1;DBP;NCOA5;C1D;BATF2;HLF	0.594595	0.00767888	0	42	0		0
37_1	AAW_3	323	2620	192	SFTPD;ERBB2IP;SYTL3;LAT2;CD36;IL6ST;PTK2B;PKP4;ERAS;TYK2;PLIN2;PECAM1;DLG4;CYP4F12;PIK3CA;PIK3CD;PLEKHH2;NTRK2;SLC12A4;CRKL;CDH2;BLNK;ERBB2;CBLB;IGF1R;CD28;SOD2;SHC1;CCR10;CDH23;ANGPT2;CSF3R;LY96;CTSS;ABHD5;CD5;SYK;SCARB1;RNF180;CD2AP;PLTP;MYO5A;PTPN11;ARHGAP19;CSF2RB;DOCK8;CSF2RA;EVL;VLDLR;CD1D;SKAP2;HRAS;SKAP1;RASSF5;RASSF7;FRS2;RRAS;DNM2;SAMSN1;KIT;APOE;CLEC7A;MS4A2;TIAM1;GRAP2;JAK2;JAK3;PIK3R…	0.594427	0.0732824	9	51	7	PECAM1;IGF1R;APOE;SHC1;SCARB1;PLCG1;BCAR1	0.777778
96_1	SM_4	175	2114	104	MNT;SUMO3;SUMO2;MAFF;DNTTIP2;RARB;NFE2L2;MYC;SETDB1;WDR5;DDIT3;TRIM24;SP1;CREB5;BAZ1B;BRD8;TERF2IP;GATA2;MAX;RBBP5;TERF2;TERF1;MAF;DBP;TRIP4;MED24;CIAO1;MED1;EED;CHD1;CHD7;ASXL1;CHD8;JUN;PPARGC1A;RUNX1;NCOR1;JMJD1C;NLK;RAD54L2;SIRT1;SIRT7;FOS;PARP1;ZEB2;PRDM16;MPG;USP11;BATF2;BATF3;CREBBP;HDAC1;HDAC3;HDAC2;HDAC4;RFC1;BCAS2;NCOR2;MXD1;NCOA3;NCOA6;NCOA4;RANBP9;PML;RIF1;MECP2;RXRG;RXRA;RXRB;CARM1;TG…	0.594286	0.0491958	5	27	3	SMARCA4;CARM1;ZEB2	0.6
101_2	SM_2	59	2403	35	HRAS;IL6ST;PLCG1;LAMA3;LIFR;ABL1;AGT;SERPINE1;SERPINA5;CLEC3B;FYN;DNAJC14;JAK2;CXCR4;SERPINI1;AGTRAP;NOS3;RAB5A;HTR2B;CREB3;PLAU;PLAT;BDKRB2;SERPINF2;CLU;F10;CTSG;PDGFC;LRP1;GNAQ;PLSCR1;CALR;GRB2;AGTR1;APP	0.59322	0.0145651	3	49	3	PLCG1;LRP1;NOS3	1
101_2	AAW_3	59	2620	35	HRAS;IL6ST;PLCG1;ANXA2;LIFR;ARRB1;ABL1;AGT;SERPINE1;CLEC3B;LAMA3;GRK5;FYN;DNAJC14;JAK2;CXCR4;SERPINI1;AGTRAP;NOS3;RAB5A;HTR2B;PLAU;PLAT;VCP;BDKRB2;F10;CTSG;PDGFC;LRP1;GNAQ;PLSCR1;CALR;GRB2;AGTR1;APP	0.59322	0.0133588	3	51	3	PLCG1;LRP1;NOS3	1
43_1	VF_1	393	3098	233	PDE4DIP;ACTG1;CKB;HSPA8;AKT1;PTK2B;DAK;ZYX;ERBB2IP;DLG1;UXT;CALM2;DLG4;CALM1;ITSN1;MAP3K3;CYFIP1;WWP1;PKD2;PPP2R4;PARK2;HSP90AB1;NEXN;CAPN1;CDK5R1;GRIN1;PIK3R2;ERBB2;ERBB3;SPTB;MACF1;SHC1;CAMK2D;CAMK2G;PPP2R2A;DFFA;SH3GLB1;ABLIM1;ABLIM3;SDCBP;MAPK14;NR3C2;CNN1;PLD1;PLD2;PTGES3;PTPN11;PPP2CB;MYLK;VIM;PPP2CA;UTRN;PALLD;FKBP1A;TRIP6;APC;ACTB;PAK1;PAK2;ACTA2;ACTA1;DMD;ATP2A2;MAP1A;SPTAN1;ARRB1;IRS1;D…	0.592875	0.0752098	16	59	13	MAPK14;NOS3;ITGB5;SHC1;CAMK2G;IRS2;SMAD3;MARK4;DSTN;PLCG1;RELA;AIF1;TAGLN	0.8125
130_3	SF_2	108	3766	64	FBXW11;ATP2A2;HSPA4;CDKN1B;NFKBIA;SPARCL1;IKBKB;AKT1;TNFSF10;IKBKG;REL;ARRB1;SEC16A;IL1B;MAPKAPK2;IL1R1;CAV1;LTBR;ITCH;MAP3K8;CALM2;CALM3;TBK1;CALM1;FAS;YWHAQ;MAP3K7;TRADD;MAP3K5;RIPK1;DERL1;CTNNB1;ADAM17;NFKB1;NFKB2;RNF31;SMURF1;TRAF2;SMAD7;TRAF6;CHUK;BIRC2;VCP;CXCR2;TNIP1;BCL10;BTRC;MAPK14;CASP4;TNFRSF1B;TNFRSF1A;PPP2CA;TAB2;APP;CASP1;TNFAIP3;TNF;PRKACA;SPOCK1;RBCK1;RNF7;TAB1;DVL2;YWHAH	0.592593	0.0169942	4	65	2	MAPK14;TNF	0.5
27_1	SF_2	751	3766	445	HSPA2;CRKL;HSPA4;HSPA9;HSPA8;FKBP4;FKBP5;DBN1;DLG3;HSPA5;PIK3CA;PIK3CD;SPTLC1;GRIN1;IRAK1;PPHLN1;IGF1R;CAMK2D;MUC1;CAMK2A;SERP1;BMX;PPP1R9B;AKAP1;GRB10;GRB14;PTEN;KLC2;RASGRP3;FBXW11;CDKN1B;ATP6V1H;EDNRB;APOE;XPO7;JAK2;JAK1;CAV1;PDLIM7;CHUK;DSP;HCK;TNK2;RPS6KA2;RPS6KA3;GZMB;CBL;KRT10;FLNA;FLNB;FLNC;CD19;MYH10;MYH14;ACP1;SMAD7;RAP1A;AKAP12;AKAP13;DCTN1;TSC2;TSC1;NEDD9;BCAR1;NEDD4;CDC37;MVP;PTPRU;D…	0.592543	0.118163	24	65	14	PPHLN1;IGF1R;APOE;SHC1;CARM1;IRS2;MRAS;MAPK14;PLCG1;GUCY1A3;ATP2B1;TNS1;BCAR1;FLT1	0.583333
24_1	SF_2	532	3766	315	BAG5;BCL2L1;YWHAQ;ERBB2IP;HSPA5;HSPA4;NPLOC4;HSPA8;ZNF259;CASP3;FKBP4;AKT1;PTK2B;AKT3;CDC42EP3;IKBKG;KRT8;CAV3;FURIN;EEF2K;DLG3;SDF4;CALM2;CRKL;CALM1;STUB1;ARHGEF7;PARK7;WWP1;ZFYVE16;SOCS3;PPP2R4;PARK2;HSP90AB1;CSNK1D;CAPN3;APEH;JAK2;GRIN1;TTN;ERBB2;ERBB3;IGF1R;IQCB1;RAB5A;SHC1;DYSF;TRIM25;MUC1;CAPZA1;ANXA11;BAMBI;JMJD6;PRKAR2B;GNAZ;PAFAH1B1;UBXN1;BMP7;IKBKB;SH2D1A;STAT1;PLD1;IL1RAP;SNAP23;SYK;AC…	0.592105	0.0836431	11	65	8	IGF1R;ITGB5;SHC1;LDLR;IRS2;MAPK14;PLCG1;FURIN	0.727273
79_2	VF_4	198	1419	117	JUN;MAFF;RARA;RARB;NFE2L2;GADD45B;GADD45G;SP110;DDIT3;PRMT2;SP1;CREB5;BRD8;GATA2;CEP350;MAX;RBBP5;RUNX1;CEP70;MAF;ZBTB20;NR1H3;VPS72;EDF1;CRELD2;MED24;MED1;CHD3;CHD7;ASXL1;MNT;PPARGC1A;MXD1;JMJD1C;NLK;NR1H2;RAD54L2;SIRT1;TCF3;FOS;PPARG;PPARA;TRIP4;ING3;PRDM16;ESR1;MEF2A;ZNF423;BATF2;BATF3;ANKRA2;CREBBP;HDAC1;KDM1A;HDAC3;HDAC2;HDAC4;ASH2L;SMAD4;JAZF1;NCOR2;NCOR1;NCOA3;NCOA1;NCOA6;ZBTB16;NCOA4;SS18…	0.590909	0.0824524	6	24	3	SMARCA4;CARM1;ZEB2	0.5
96_3	SM_3	154	2686	91	HSPA9;IQCB1;AKT1;IKBKG;CALM2;CALM3;CALM1;MAP3K3;PPT2;MAP3K1;HSP90AB1;CUL3;SHC1;DNAJA3;GSK3A;GSK3B;PAK1;ACTA2;ACTA1;NFKBIB;COPS3;UBE2D3;COPS5;STAM;LRRK2;TUBA1C;TUBA1B;TUBA1A;UBE3A;ADRB2;PIK3R2;RPS3A;TUBB6;FAF2;CDK9;EIF4E;CCDC88A;GJA1;CSNK1A1;MTHFD1;TUBB;CBL;CDC42;EIF3A;CDK4;FBL;MYH10;GRK5;MYO1C;ILK;ARRB2;ARRB1;RAF1;OPTN;NEDD4;C1QBP;MAPK3;MAPK1;FBXO25;NFKB1;NFKB2;RALGDS;MAPK8;CDK2;PRKACA;CDK5;HSP90…	0.590909	0.0338794	3	36	1	SHC1	0.333333
105_2	AAW_3	88	2620	52	MAP4K1;PTK2;CTLA4;PLAUR;HSPA8;GAB2;GAPDH;CD5;PLCG1;ITGB2;CD2;CD44;CALM2;CALM3;CALM1;UNC119;CD82;FYN;FGR;HSPD1;ICAM2;PIK3R1;CXCR4;PTPRC;THY1;ZAP70;CBLB;CD28;SHC1;JAM3;FCGR3A;FCGR2A;ICAM1;HCK;LYN;WAS;PTPN6;PRKACA;SELL;ENO1;SYK;PTPN11;CBL;VIM;VAV1;GRB2;SPP1;ITGAM;LAT;WIPF1;YWHAE;LCK	0.590909	0.0198473	4	51	2	PLCG1;SHC1	0.5
101_1	SM_2	56	2403	33	CLDN11;LYVE1;CRLF1;MFAP5;SERPING1;OLFM4;FBLN2;ADORA2A;SGCD;CXCL14;EDN1;C2;C5;C3;CALCRL;COL18A1;CHRDL1;TSPAN3;GPC3;SERPINF1;TSPAN4;ADA;CNTFR;ADM;FGF2;SLPI;BMP4;CFH;CFI;CFD;CFB;MASP1;GLB1L	0.589286	0.0137328	3	49	1	ADM	0.333333
30_2	VF_1	447	3098	263	LIN7B;DYNLL1;RYK;PPP3R1;PICK1;PPP2R3C;HSPA8;FKBP4;FKBP5;IKBKG;BDNF;ACTG1;DLG1;PEBP1;DLG3;CALM2;HSPA5;CALM1;RYR1;MAP3K3;RABAC1;MAP3K1;MIB1;NTRK2;GABARAP;HSP90AB1;PRIM1;HSPD1;MAGI1;FADD;RELA;IRAK1;PYGL;MAPK3;ERBB2;IGF1R;IQCB1;ITPR3;ERBB4;CAMK2D;TRIM25;MUC1;CAMK2G;CAMK2A;NR2C2;GNAZ;RET;SRGAP2;EPRS;FGFR1;DNAJA3;BMP2;AKT1;WASL;DPP4;APP;VIM;PPP2CA;GRB2;UBB;TRAF6;ACTB;MAVS;PAK1;CSF2RB;CAPZB;ACTA1;MAPK12…	0.588367	0.0848935	13	59	12	MAPK14;IGF1R;APOE;ITGB5;CAMK2G;DAB2IP;IRS2;SMAD3;MARK4;PLCG1;LRP1;RELA	0.923077
37_1	WB_2	323	3420	190	ERBB2IP;SYTL3;LAT2;CD36;IL6ST;IFNAR2;PTK2B;IFNAR1;LEPROT;TYK2;PLIN2;PECAM1;CRKL;LTC4S;CYP4F12;PIK3CA;CCDC88C;PIK3CD;FGR;PIK3CG;CARD8;PIK3R3;LYN;NUP210;BLNK;SIRPG;CBLB;IGF1R;CD28;SOD2;SHC1;CDH23;CD27;TNFRSF21;CSF3R;LY96;CENPV;DUSP10;CTSS;ABHD5;LST1;SYK;PTPN11;CD2AP;TLR2;PKP4;BMPR2;NDUFB8;ALDH5A1;MYO5A;LRP8;ARHGAP19;CSF2RB;TNFSF12;DOCK8;CSF2RA;EVL;SKAP2;HRAS;SMPD2;RASSF5;RASSF7;FRS2;RRAS;DNM2;SAMSN…	0.588235	0.0555556	9	57	6	PECAM1;IGF1R;SHC1;PIK3CG;PLCG1;ALDH5A1	0.666667
11_1	VF_1	807	3098	472	HSPA2;HSPA5;HSPA4;HSPA9;HSPA8;DLG1;DLG3;DLG4;IRAK2;IRAK3;GRIN1;IRAK1;IRAK4;AP1M1;DYSF;CAMK2D;CAMK2G;STK3;STK4;PIK3C3;OSBPL5;PLTP;LAT;TCF19;SNRK;ACTA2;ACTA1;ITGA1;ITGA2;HSP90B1;GABBR1;STIP1;APOE;TANK;MST4;ADRB2;AHSA1;ISG15;TTN;MAP1LC3A;EEF2K;PDLIM3;CBLL1;CHUK;NFASC;VEGFA;VEGFB;RPS6KA1;RPS6KA3;CSNK1A1;DNAJC7;CBL;DNAJC3;CD14;ITGAM;SLC22A3;SORT1;FLNA;FLNC;ITGAE;KRT18;FMNL1;CROT;SMAD7;SMS;RAP1A;SMAD3;…	0.584882	0.152356	20	59	15	APOE;MAT2A;SHC1;SCARB1;CAMK2G;PLCG1;SMAD3;MAPK14;LPL;LDLR;NOS3;SLC22A3;ITGB5;RELA;FLT1	0.75
130_1	VF_4	118	1419	69	HOXC9;HDAC1;HDAC3;HDAC2;YY1;PNRC1;HDAC7;POU2F1;SMAD4;ATF4;FOSB;JUNB;SMAD1;SOX8;ZNF595;ELF1;SMARCB1;MAFB;PITX1;SMARCA4;LDOC1;MAFG;HOXA7;ZBTB16;HCFC1;MECOM;NFE2L1;JUN;KLF5;KLF4;MAPK6;KDM6B;KDM6A;CNOT1;MYB;HMGB1;CEBPB;DDIT3;SRF;FOS;SP1;CREB5;CREB1;JUND;PER3;PPARG;AR;REST;CTBP1;EP300;ATF7;SS18;TBP;JDP2;NFYA;SREBF2;ZFP36;ELK1;SRA1;MBD3;ATF3;BATF2;BATF3;GABPA;BCL6;NAB1;GADD45B;CREBBP;NAB2	0.584746	0.0486258	4	24	2	SMARCA4;REST	0.5
96_3	WB_2	154	3420	90	HSPA9;IQCB1;AKT1;IKBKG;CALM2;CALM3;CALM1;MAP3K3;MAP3K1;HSP90AB1;SHC1;CDH23;GIPC1;RSU1;DNAJA3;APP;GSK3A;GSK3B;GRB2;PAK1;ACTA2;NFKBIB;GORASP2;ARRB1;UBE2D3;STAM;LRRK2;TUBA1C;TUBA1B;TUBA1A;UBE3A;JAK2;PIK3R2;PIK3R1;TUBB6;FAF2;EIF4E;PTPN1;CCDC88A;TUBB;CBL;GIT2;PIK3CA;SORT1;MYH10;GRK5;LRPAP1;MYO1C;ILK;ARRB2;FBXO6;PGAM1;RAF1;OPTN;MAPK3;MAPK1;NFKB1;NFKB2;RALGDS;HDLBP;GGA1;GGA3;GGA2;CLU;MAPK8;PLCG1;ADRB2;P…	0.584416	0.0263158	3	57	2	PLCG1;SHC1	0.666667
86_1	LIV_1	132	1776	77	DNLZ;TNFSF12;TNFSF10;VCP;TRAF2;PDGFRB;HSPA8;FCGR3A;GAPDH;MAPK14;CD5;TNFRSF10A;ITGB2;CASP8;CD2;ADAM17;CRK;KIT;GNAI2;HSPA1A;CD53;EPS15;DDX58;WASF2;UNC119;CSF2RB;FYN;ABCB1;TRADD;HSP90AB1;CARD9;ZAP70;PIK3R1;CXCR4;YWHAB;LYN;PTK2;YWHAE;ANXA1;CBLB;LY6E;TRAF3;BECN1;SHC1;TRAF6;RAC1;PKN1;CD44;FCGR2B;ANXA2;BIRC2;PLCG2;SQSTM1;HSPA1B;HSP90AA1;PTPN6;NCK1;ATP1A1;RIPK1;CASP4;DNAJA1;CASP3;TNFRSF1A;SYK;PTPN11;TUBB…	0.583333	0.0433559	3	32	3	MAPK14;PLCG1;SHC1	1
27_4	WB_4	12	563	7	TFAM;RCN1;PNP;TFB2M;ENO2;MTAP;GMPS	0.583333	0.0124334	0	5	0		0
27_4	IMA_2	12	1042	7	TFAM;RCN1;PNP;TFB2M;ENO2;MTAP;GMPS	0.583333	0.00671785	0	13	0		0
58_3	SM_3	12	2686	7	ACTA2;MYL12B;MYO1E;DSTN;FBXO25;ACTB;SHC1	0.583333	0.00260611	2	36	2	DSTN;SHC1	1
136_2	LIV_2	67	1897	39	HDAC1;MED28;HDAC3;HMGB1;PRKDC;NFYA;SKI;RARA;CEBPB;CEBPA;STAT3;STAT1;CEBPD;CIITA;JUN;FHL2;ETS1;PML;NFKB1;MAPK8;SIN3A;DNMT3B;DNMT3A;FOS;MECP2;ATF1;GATA2;GATA3;ETV1;IRF1;TP53;GFI1;BCL2A1;TBP;IRF8;CREM;BCL6;ETS2;CREBBP	0.58209	0.0205588	1	23	0		0
136_2	IMA_1	67	2692	39	HDAC1;MED28;HDAC3;FUS;SSRP1;HMGB1;PRKDC;NFYA;ERG;SKI;ETS1;RARA;CEBPB;CEBPA;CEBPD;NONO;CIITA;JUN;FHL2;HNRNPK;PML;SIN3A;DNMT3B;DNMT3A;FOS;MECP2;ATF1;CTSG;GATA2;CSNK2A1;ETV1;TP53;IRF4;TBP;NCL;CREM;BCL6;ETS2;CREBBP	0.58209	0.0144874	1	36	0		0
27_1	IMA_4	751	3813	437	HSPA2;CRKL;HSPA4;HSPA9;HSPA8;FKBP4;FKBP5;P4HA1;DBN1;DLG3;HSPA5;PIK3CA;PIK3CD;SPTLC1;WEE1;IRAK1;PPHLN1;IGF1R;CAMK2D;MUC1;CAMK2A;SERP1;BMX;PPP1R9B;AKAP1;GRB10;GRB14;PTEN;KLC2;RASGRP3;FBXW11;CDKN1B;ITGA5;EDNRB;APOE;JAK2;JAK1;CAV1;PDLIM7;CHUK;DSP;VEGFC;HCK;TNK2;RPS6KA2;RPS6KA3;GZMB;CBL;KRT10;FLNA;FLNB;FLNC;CD19;MYH10;CAPNS1;ACP1;SMAD7;RAP1A;AKAP12;AKAP13;DCTN1;TSC2;TSC1;NEDD9;BCAR1;NEDD4;CDC37;PTPRU;…	0.581891	0.114608	24	69	13	PPHLN1;IGF1R;APOE;SHC1;GUCY1A3;IRS2;MRAS;MAPK14;PLCG1;ATP2B1;TNS1;BCAR1;FLT1	0.541667
36_2	WB_2	428	3420	249	RNF14;DTX3L;TAP2;RNF11;HSPA5;CKB;HSPA8;RNF25;B2M;PKP4;IKBKG;FURIN;DLG1;DOK2;CALM2;CRKL;CALM1;GRK6;PIK3CA;ARHGEF4;RAB4A;PIK3CD;GUCY1A3;PARD6A;GNB2L1;MICAL1;CSNK1D;MAP3K3;DLGAP4;FADD;LYN;RNF216;ERBB2;PPHLN1;IGF1R;EPHA4;RAB5A;TSNAX;TRIM25;ARHGDIA;HADHA;TNIP2;HSPA1B;UBR5;FGFR1;MAPK14;TRIM27;DZIP3;SOCS3;AKT1;GRB10;APP;PTK2B;ECHS1;GRB2;GNG2;PTPN12;TRIP6;APC;ACTB;MAVS;PAK1;PAK2;CSF2RB;ANXA1;FBXW11;FRS2;…	0.581776	0.072807	14	57	9	PPHLN1;IGF1R;SHC1;MRAS;IRS2;MAPK14;PLCG1;GUCY1A3;FURIN	0.642857
103_2	VF_1	98	3098	57	NCF2;ACTA1;VCP;LRPPRC;HSPA8;ITGA4;GAPDH;MAPK14;XIAP;AFG3L2;VDAC1;GNAI2;ADRBK1;YWHAZ;EPS15;HLA-DRA;APOE;SPG21;CXCR2;STUB1;ATP5A1;ANXA6;PIK3CD;CXCR1;GNAI3;HSP90AB1;HSPD1;ABCB1;TFRC;ISG15;PIK3R2;RGS2;YWHAB;ARHGDIB;RELA;YWHAE;ANXA1;TNFRSF10A;ANXA2;SHC1;IL2RA;CYBB;ENO1;INPPL1;GDI1;CD4;LRRK2;MYL12A;APP;BTRC;TUBB;VIM;CD81;ADRB2;GRB2;HSP90AA1;ACTB	0.581633	0.018399	4	59	4	MAPK14;RELA;APOE;SHC1	1
85_1	VF_1	176	3098	102	GSR;DYNLL1;HSPA4;HSPA8;IKBKB;AKT2;IKBKG;IKBKE;ASS1;TMED10;RAB4A;MAP3K7;HSP90AB1;CAPN1;FADD;IRAK2;LYN;IRAK1;ERBB2;SHC1;HSPB1;SOD1;CTSA;P4HB;SLC25A6;RAP1A;CD4;INPP5D;EEF1D;GRB2;TLR4;TRIP6;APC;ACTB;APP;PAK2;IL7R;TNFSF10;NFKBIA;HSP90B1;GAB1;TRAF3;NDRG1;IL1R1;PPM1B;RAC1;TTN;PIK3R1;MYD88;EPHB2;MAP1B;RPS6KA1;RPS6KA2;RPS6KA3;TNFRSF1B;GNAQ;TOLLIP;PLSCR1;IRF8;CBL;PAK1;FLOT2;FLNA;BTK;VAPA;MAPK14;TNIK;ARRB1;…	0.579545	0.0329245	3	59	3	MAPK14;SHC1;TMED10	1
85_1	IMA_4	176	3813	102	GSR;DYNLL1;HSPA4;HSPA8;IKBKB;AKT2;IKBKG;ASS1;TMED10;SDF4;FAM50A;RAB4A;MAP3K7;HSP90AB1;CAPN1;FADD;IRAK2;LYN;IRAK1;ERBB2;SHC1;HSPB1;SOD1;CTSA;P4HB;SLC25A6;RAP1A;CD4;INPP5D;APP;GRB2;TLR4;UBC;TRIP6;APC;ACTB;PAK1;PAK2;TNFSF10;NFKBIA;HSP90B1;GAB1;TRAF3;NDRG1;IL1R1;PPM1B;RAC1;TTN;PIK3R1;MYD88;EPHB2;MAP1B;DYNC1LI1;FTL;RPS6KA2;RPS6KA3;TNFRSF1B;GNAQ;TOLLIP;PLSCR1;IRF8;CBL;FLOT2;FLNA;VAPA;MAPK14;TNIK;ARRB1;…	0.579545	0.0267506	3	69	3	MAPK14;SHC1;TMED10	1
30_2	WB_2	447	3420	259	DYNLL1;RYK;PPP3R1;PICK1;PPP2R3C;HSPA8;FKBP4;FKBP5;IKBKG;ACTG1;DLG1;PEBP1;DLG3;CALM2;HSPA5;IRS1;RYR1;MAP3K3;RABAC1;MAP3K1;MIB1;TRIM21;GABARAP;HSP90AB1;SMAD4;PRIM1;HSPD1;MARCH5;FADD;LYN;IRAK1;PYGL;MAPK3;ERBB2;IGF1R;IQCB1;CTNNAL1;CAMK2D;TRIM25;MUC1;CAMK2G;CAMK2A;TRIM23;NR2C2;SRGAP2;FGFR1;DNAJA3;AKT1;WASL;APP;VIM;GRB2;CSF2RB;UBB;UBC;TRAF6;ACTB;MAVS;PAK1;TSG101;CAPZB;FBXW11;NFKBIB;MMGT1;HRAS;NFKBIA;UB…	0.579418	0.075731	13	57	8	MAPK14;IGF1R;LRP1;ITGB5;CAMK2G;IRS2;MARK4;PLCG1	0.615385
93_3	LIV_2	166	1897	96	HDAC1;SUMO2;CREBZF;RARG;BHLHE40;HIF1AN;GADD45B;C11orf30;SMAD4;RNF111;MTMR6;MYC;TRIM28;TRIM27;CREB1;SNAPC3;SNAPC5;COIL;MDM2;PCGF2;RBBP7;H2AFZ;RBBP4;RUNX1;CTBP2;PNRC2;MED23;HIF1A;SMARCB1;THAP11;MMS19;DAXX;JUN;PPARGC1A;CDC25B;SENP1;NCOA1;HEXIM1;ANAPC7;GNL3L;UBE2I;EPAS1;TP53;CREBBP;ATXN1;DPF2;KDM1A;HDAC3;HDAC6;SNIP1;TLE1;SMAD1;PELP1;OBFC1;CBX6;CBX4;SET;ZBTB16;STAT1;SMC2;NR2F2;FHL3;POLD2;DUSP1;CDKN1A;…	0.578313	0.0506062	2	23	0		0
69_4	AAW_4	192	2197	111	MNT;HIPK2;HDAC2;RARA;RARB;RARG;SELENBP1;PHC2;MYC;DDIT3;SP1;CREB5;MDM2;GATA2;GTF2F2;MAX;RBBP6;RUNX1;KPNA2;MAF;MAPK10;TRIP4;RNF2;BATF;VDR;POU2F1;CDKN1A;KAT2B;HIF1A;EED;ASXL1;BACH2;EGR1;JUN;H3F3B;SMC1A;TCF3;FOS;PPARG;DBP;SKP2;RNF4;ZEB2;TP53;PRDM1;BATF2;BATF3;ANKRA2;SOX8;PHF1;HDAC1;CIR1;YY1;HDAC4;SMAD4;RFC1;SMAD3;ATR;CBX7;CBX4;NCOR2;MXD1;STAT6;SPI1;NCOA6;CIITA;IFI16;MAPK1;FOSL1;RANBP9;SRF;RXRA;FOXO1;…	0.578125	0.0505234	5	27	3	ZEB2;SMARCA4;SMAD3	0.6
54_1	WB_2	208	3420	120	RPN2;RYK;CD36;IL6ST;IKBKB;PTK2B;PKP4;DLG1;CALM2;CALM3;CALM1;PARD6A;HSP90AB1;CSNK1D;LYN;SHC1;CTSD;MAPK14;MAGED1;APP;GRB2;GRB10;ACTB;TCF19;PTPN11;CSF2RB;ITGB1;FBXW11;ATP6V1A;TRAF1;NFKBIB;HRAS;TRAF2;ITGA6;FRS2;DNM2;CRK;TRAF6;THBS1;JUP;JAK2;PIK3R1;JAK1;BMX;CSK;UBC;EPN1;UBA7;VEGFA;PTPN1;PTPN6;SYNGAP1;GNAQ;PLSCR1;SDC3;CBL;HTT;ATP6V0A1;SORT1;RALB;RALA;PDGFRB;ACP1;EPHA4;MYO1C;CD4;CD9;NEDD9;OPTN;STAT3;STA…	0.576923	0.0350877	9	57	4	MAPK14;PLCG1;LRP1;SHC1	0.444444
56_2	SF_2	241	3766	139	ACTG1;HSPA8;SRP9;MIF;CASP10;PAM;CANX;CALM2;CALM3;CALM1;MAP3K2;RABAC1;ADAM28;HSP90AB1;CAPN1;NDUFA13;TAGLN2;NUP210;CAMK2D;CAMK2G;SEC24C;UBR4;MYL6;SYK;SLC2A1;VIM;PPP2CA;UBA52;GRB2;UBB;UBC;MYO5A;CAPZB;SNX1;ITGA4;CLTA;ARCN1;CLTC;DNM2;GSK3B;AP2B1;XRCC6;AP2S1;ITGB7;HSPB1;TFRC;PIK3R2;TGFB1I1;ARPC3;EPN1;ARPC4;PLEC;EIF4E;ACTB;CBL;PFN1;ANXA1;FLNA;FLNB;CD2AP;KRT19;MYH10;MYH9;CAPNS1;ACP1;EPHA4;RAP1B;VAPA;SDCB…	0.576763	0.0369092	5	65	4	VAMP8;TAGLN2;CAMK2G;TNF	0.8
98_1	VF_4	85	1419	49	HDAC1;MDFI;HDAC3;KDM1A;SMAD4;PHF21A;KAT2B;RB1;SRF;SMARCA4;NCOR2;NCOR1;DAXX;CAND2;BTG1;BHLHE40;BHLHE41;JUN;PPARGC1A;RORA;NR2F2;PBX1;MTA1;TCF4;SIRT1;ZBTB7A;TCF3;SUV39H1;SP1;RXRA;CREB1;CARM1;POLR2G;SMARCD3;IFRD1;EP300;SETD7;HEY1;PHB;ID4;ID2;ID3;ID1;MEF2C;TWIST1;MEF2A;RUNX1;PRRX1;CREBBP	0.576471	0.0345314	4	24	2	SMARCA4;CARM1	0.5
130_1	WB_1	118	1631	68	HDAC1;NFATC1;HDAC3;HDAC2;YY1;PNRC1;HDAC7;JDP2;HMGB1;JUNB;SMAD1;SMAD3;NFYA;SMARCB1;ZNF595;ELF1;EED;MAFB;PITX1;SMARCA4;LDOC1;MAFG;CEBPB;ZBTB16;HCFC1;NFE2L1;JUN;KLF6;KLF5;KLF4;MAPK6;H3F3B;KDM6B;KDM6A;CNOT1;MYB;SRA1;BRCA1;DDIT3;SRF;MBD3;FOS;SP1;CREB5;CREB1;JUND;PER3;SS18;GADD45B;REST;BATF3;ATF4;EP300;UBE2I;TBP;TDG;SREBF2;ELK1;TFDP1;CDK6;BATF2;CTBP1;GABPA;BCL6;NAB1;ZNF773;CREBBP;POU2F1	0.576271	0.0416922	4	20	3	SMARCA4;REST;SMAD3	0.75
58_2	SM_3	299	2686	172	RNF14;RPN1;RPN2;ACTG1;HSPA5;HSPA8;TGM2;IKBKB;AKT1;IKBKG;UGP2;RNF11;PEBP1;CALM2;CALM3;SLC39A14;CALM1;EIF3A;LRPPRC;MIB1;MAP3K5;GNB2L1;SPTLC1;IRAK2;RELA;IRAK1;CUL2;CUL3;SOD1;TRIM27;ATP1B3;SLC25A5;TNIP2;MDM2;EIF2B1;ATP2B4;DAPK3;TRAIP;YWHAG;UBA52;FBXO3;TLR4;UBC;TRIP6;AKAP12;RNF216;UQCRC2;PAK2;HSPA1B;TNFSF10;ATP2A2;COPS6;HSP90B1;UBE2D1;ATP5B;ADRBK1;ATP5C1;DDX58;PGRMC1;ADRB2;PC;TLR1;ZYX;PRKACA;MYD88;BEC…	0.575251	0.0640357	6	36	2	MAPK14;RELA	0.333333
97_1	VF_1	40	3098	23	ACTA1;ATP2A2;WWP1;DES;SMAD2;SMAD3;FKBP4;ARFGAP1;CACYBP;PLIN2;MAP3K3;DNM2;S100A1;PYGM;PRDX4;ANXA6;GBAS;AGTPBP1;GJA1;CAPZA1;LRP6;PLN;PPP2R5A	0.575	0.00742414	1	59	1	SMAD3	1
97_1	SF_2	40	3766	23	ACTA1;ATP2A2;WWP1;DNM2;FKBP4;ARFGAP1;CACYBP;PLIN2;MAP3K3;ANXA6;S100A1;PYGM;GJA1;GBAS;DEGS1;CAPZA1;LRP6;UBE2C;UBC;CKAP2;PLN;PPP2R5A;SEC61A2	0.575	0.00610728	1	65	0		0
150_2	VF_1	47	3098	27	PAG1;CNTNAP1;MSN;CD247;AKAP10;GCHFR;DLG3;DLG2;FZD4;DLG4;SLC9A3R1;TMEM37;NF2;ERBB2;LY6E;NLGN1;CLCN3;FCGR2B;GOPC;FTO;PLD3;SYK;IL27RA;CYP27A1;ARHGAP17;ATP6V1C2;EBI3	0.574468	0.0087153	0	59	0		0
136_3	WB_2	47	3420	27	TGFBR3;TGFB3;ATP2A2;CHMP2A;IKBKAP;MPP5;PNMA1;YWHAZ;RAC1;PARD6B;PARD6A;YWHAH;PIK3R4;DMPK;YWHAB;PRKCI;TGFBR2;TGFBR1;ANXA2;GCC1;ENG;RHOQ;LLGL2;LLGL1;APP;PRKACA;CDC42	0.574468	0.00789474	1	57	0		0
130_3	WB_2	108	3420	62	TGFB1;TNFSF10;MMP17;ATP2A2;HSPA4;CDKN1B;NFKBIA;BIRC2;IKBKB;AKT1;FBXW11;IKBKG;REL;ARRB1;SEC16A;IL1B;MAPKAPK2;IL1R1;RNF31;LTBR;ITCH;MAP3K8;CALM2;CALM3;TBK1;CALM1;FAS;YWHAQ;MAP3K7;TRADD;MAP3K5;RIPK1;DERL1;CTNNB1;ADAM17;RELB;NFKB2;SMURF1;TRAF2;SMAD7;TRAF6;CHUK;VCP;CXCR2;TNIP1;NFKB1;BCL10;BTRC;MAPK14;CASP4;TNFRSF1B;TNFRSF1A;TAB2;APP;CASP1;TNFAIP3;TNF;PRKACA;RBCK1;TAB1;DVL2;YWHAH	0.574074	0.0181287	4	57	2	MAPK14;TNF	0.5
85_1	SM_3	176	2686	101	GSR;DYNLL1;HSPA4;HSPA8;IKBKB;AKT2;IKBKG;SDF4;MAP3K7;PA2G4;HSP90AB1;CAPN1;FADD;IRAK2;CUL5;IRAK1;CUL1;CUL2;SHC1;HSPB1;SOD1;SLC25A6;UBR1;CSNK2A2;SYNCRIP;EEF1D;H2AFX;TLR4;UBC;TRIP6;RBX1;ACTB;PAK1;PAK2;TNFSF10;COPS3;NFKBIA;HSP90B1;COPS5;UBE2L3;MATR3;NDRG1;IL1R1;ATP5C1;PPM1B;KHSRP;DERL1;RPS3A;MYD88;MAP1B;NACA;FAF1;UBE2E1;DYNC1LI1;RPS6KA1;RPS6KA2;RPS6KA3;TNFRSF1B;TOLLIP;IRF8;CBL;FLNA;RAP1A;MAPK14;ARRB1;…	0.573864	0.0376024	3	36	2	MAPK14;SHC1	0.666667
11_1	SF_2	807	3766	463	HSPA2;HSPA5;HSPA4;HSPA9;HSPA8;DLG1;DLG3;DLG4;PRNP;NBEA;IRAK2;IRAK3;GRIN1;IRAK1;IRAK4;AP1M1;DYSF;CAMK2D;CAMK2G;STK3;PIK3C3;OSBPL5;PLTP;LAT;TCF19;SNRK;ARHGAP19;ACTA2;ATP6V1F;ITGA1;HSP90B1;UBE2D1;GABBR1;STIP1;APOE;TANK;ADRB2;AHSA1;ISG15;TTN;MAP1LC3A;EEF2K;PDLIM1;CBLL1;CHUK;AKTIP;PLEKHA7;RPS6KA3;CBL;DNAJC3;CD14;ITGAM;SLC22A3;SORT1;FLNA;FLNC;ITGAE;KRT18;FMNL1;CROT;SMAD7;SMS;RAP1A;NPHP3;PRKCSH;REL;FH;P…	0.57373	0.122942	20	65	13	APOE;MAT2A;SHC1;SCARB1;CAMK2G;CARM1;PLCG1;MAPK14;LDLR;NOS3;SLC22A3;ITGB5;FLT1	0.65
92_1	AAW_3	145	2620	83	ITGB1;TGFB2;MYH9;DYNLL1;VLDLR;RASD1;IQGAP1;FYN;HSPA8;AGER;CD36;STX4;CD4;PTK2;APOC2;ITGB3;KIFAP3;PGAM1;GNAI3;AGT;GNAI2;DLG4;YES1;GNAI1;DLG1;CALR;AKAP10;SDF4;CALM2;CALM3;CALM1;CCDC88A;SLC9A3R1;RYR2;PRNP;ADRA2A;THBS1;NBEA;UTRN;SPTBN1;S100A4;LYN;STXBP6;ZMPSTE24;PDGFB;ACTN1;SNTA1;SHC1;ANXA6;SNAP25;PRKCA;OPTN;GNB1;HGS;VCP;A2M;LPL;CD9;ITGA6;ARFGEF2;LASP1;GIPC1;FGF2;FHOD1;FGFR1;ARRB1;AKAP5;CAPZA1;LRP1;AK…	0.572414	0.0316794	4	51	4	LDLR;LPL;SHC1;LRP1	1
93_3	SM_4	166	2114	95	HDAC1;SUMO1;SUMO2;PPIL3;PRPF6;CREBZF;RARG;BHLHE40;HIF1AN;GADD45B;C11orf30;MTMR6;MYC;TRIM28;CREB1;SNAPC3;COIL;PCGF2;DDX41;RBBP7;H2AFZ;RBBP4;RUNX1;CTBP2;PNRC2;MED23;HIF1A;ESRRA;THAP11;MMS19;XPO7;NONO;JUN;PPARGC1A;SKIV2L;STAG2;SENP1;HEXIM1;ANAPC7;GNL3L;EPAS1;CREBBP;ATXN1;DPF2;KDM1A;HDAC3;SNIP1;TLE1;PELP1;OBFC1;CBX6;CBX4;SET;ZBTB16;SMC2;SMC4;NR2F2;POLD2;FANCL;RANBP1;CDKN1A;SRF;SIAH2;RXRA;EP300;PROX1;…	0.572289	0.0449385	2	27	1	SKIV2L	0.5
93_3	VF_3	166	2839	95	SUMO1;SUMO2;PES1;PPIL3;PRPF6;BYSL;RNF111;MYC;TRIM28;TRIM27;COIL;MDM2;H2AFV;PCGF2;DDX41;RBBP7;RBBP4;UBD;PSMC6;RNF2;CDKN1A;HIF1A;MMS19;XPO7;NONO;SKIV2L;RUFY2;XPOT;KIAA0368;STAG2;SENP1;UBA6;ECD;HEXIM1;ANAPC7;UBE2I;TP53;PSMD11;PSMD10;PSMD13;PSMD12;UBE2Z;SNIP1;PELP1;DARS2;CBX6;CBX4;SET;GNL3L;SMC2;SMC4;POLD2;PSMA6;PSMA4;FANCL;RANBP1;PSMD7;SIAH1;NUB1;PSMD1;USP7;TARDBP;METTL3;TP73;AATF;BRE;PSMB4;PREP;PSM…	0.572289	0.0334625	2	33	1	SKIV2L	0.5
24_4	VF_4	7	1419	4	HEY2;HAND2;STK36;SUFU	0.571429	0.00281889	0	24	0		0
47_5	LIV_3	7	1493	4	RPH3AL;SYTL4;UNC13D;SYTL2	0.571429	0.00267917	0	28	0		0
51_5	WB_2	14	3420	8	RAB33A;SPG21;PLEKHF2;RTN4;PRDX5;ADCK3;GLUL;UQCRC2	0.571429	0.00233918	0	57	0		0
64_4	SM_4	7	2114	4	MCM6;ORC4;ORC5;MCM2	0.571429	0.00189215	0	27	0		0
18_6	SM_4	7	2114	4	CREB3L3;CEBPG;CREB3L4;BATF3	0.571429	0.00189215	0	27	0		0
18_9	SM_2	7	2403	4	BMPR1A;ACVRL1;ACVR1;ACVR1B	0.571429	0.00166459	0	49	0		0
17_4	SM_2	7	2403	4	MYOC;IGFBP5;FBLN5;FBN1	0.571429	0.00166459	0	49	0		0
24_4	SF_3	7	2865	4	HEY2;HAND2;STK36;SUFU	0.571429	0.00139616	0	42	0		0
86_4	VF_1	7	3098	4	MARCH1;HLA-DRA;CD82;CD63	0.571429	0.00129116	0	59	0		0
24_1	IMA_4	532	3813	303	BAG5;BCL2L1;YWHAQ;ERBB2IP;HSPA5;HSPA4;PLK3;HSPA8;FKBP4;AKT1;PTK2B;AKT3;CDC42EP3;IKBKG;BDNF;KRT8;CAV3;FURIN;DLG1;DLG3;SDF4;CALM2;CRKL;CALM1;STUB1;ARHGEF7;PARK7;WWP1;ZFYVE16;SOCS3;PPP2R4;FSTL1;HSP90AB1;CSNK1D;CAPN3;JAK2;GRIN1;MAPK3;PIK3R2;ERBB2;ERBB3;IGF1R;IQCB1;RAB5A;SHC1;DYSF;TRIM25;MUC1;CAPZA1;ANXA11;BAMBI;PRKAR2B;GNAZ;PAFAH1B1;BMP2;IKBKB;NRG2;PLD1;IL1RAP;SNAP23;SYK;ACSL3;APP;GSK3A;VIM;STXBP2;BM…	0.569549	0.079465	11	69	8	IGF1R;ITGB5;SHC1;LDLR;IRS2;MAPK14;PLCG1;FURIN	0.727273
30_3	WB_1	58	1631	33	MYOM2;MED21;MED20;ERCC5;MED1;ESRRA;CREBZF;NCOA1;NCOA6;HCFC1;TWIST1;GADD45A;GADD45B;USF2;MED12;MED14;MED16;JMJD1C;FBXW7;NR3C1;SRF;MED17;RXRA;PPARA;EP300;TP53;RARG;NRIP1;PIAS1;CDK6;RNF2;ZNF135;NRF1	0.568966	0.020233	0	20	0		0
56_2	IMA_4	241	3813	137	ACTG1;HSPA8;CASP10;PAM;CANX;CALM2;CALM3;CALM1;MAP3K2;RABAC1;HSP90AB1;CAPN1;FADD;LYN;NUP210;CAMK2D;CAMK2G;SEC24C;UBR4;NTPCR;MYL6;SYK;SLC2A1;VIM;PPP2CA;UBA52;GRB2;UBB;UBC;MYO5A;CAPZB;SNX1;ITGA4;CLTA;ARCN1;CLTC;DNM2;GSK3B;AP2B1;AP2S1;ITGB7;HSPB1;TFRC;PIK3R2;TGFB1I1;ARPC3;EPN1;ARPC4;PLEC;EIF4E;ACTB;CBL;PFN1;ANXA1;FLNA;FLNB;CD2AP;KRT19;MYH10;MYH9;CAPNS1;ACP1;EPHA4;RAP1B;VAPA;SDCBP;ATP5O;ATP5B;TMED2;CD…	0.568465	0.0359297	5	69	3	VAMP8;CAMK2G;TNF	0.6
43_3	SM_2	30	2403	17	DEGS1;FNBP1;PYGM;MYBPH;DYSF;SGCG;TULP3;AMOT;INPP5K;MYOM1;SGCB;CAPN3;TNKS2;AGTPBP1;RAB14;ANKRD28;TEAD4	0.566667	0.00707449	0	49	0		0
112_1	WB_2	46	3420	26	HSPA5;DLG1;LRPAP1;HAX1;HSP90B1;MAPK14;MAP4;DAB2;CANX;YWHAZ;STAT3;DLG4;STAT1;YWHAQ;MLC1;SNX17;PRKCA;PDIA4;PDIA3;PRKCD;MYLIP;CD36;APP;INADL;UBC;LDLRAP1	0.565217	0.00760234	6	57	1	MAPK14	0.166667
38_3	VF_3	430	2839	243	RPN1;NCBP2;SUMO2;PRPF8;UBQLN4;PMS1;KIAA1429;NUP43;PRPF6;SNRNP200;BYSL;ASB6;RAN;EIF3A;PRPF31;EIF3E;FAM120B;RFC5;CSNK1E;CUL5;MYC;HDGF;CUL1;CUL2;CUL3;BRCA1;DHX9;WDR5;HUWE1;TRIM28;HNRNPU;CTNNBL1;SRP68;RPL11;PHGDH;MGMT;COIL;MDM2;PRKDC;CSNK2A2;SYNCRIP;H2AFV;FBL;GTF2F1;PES1;DDX41;CHEK2;H2AFX;UBD;DDX5;TERF1;DDX1;METTL1;RAD51C;ACLY;YBX1;EMD;ELAVL1;RPS25;NOP2;COPS6;COPS4;COPS5;DHX38;EXOSC2;MMS19;XRCC6;XPO1…	0.565116	0.0855935	9	33	3	SKIV2L;SF3A1;HNRNPUL1	0.333333
123_1	AAW_4	39	2197	22	BRCA1;PMAIP1;HDAC6;MSH3;USP7;POLR1A;SMARCA1;ATM;WRN;GTF2I;CHEK2;ZNF281;SMC1A;HUWE1;SPOP;TRIM27;BMI1;ANAPC5;CASP3;GZMB;PPP1CA;PCNA	0.564103	0.0100137	0	27	0		0
86_2	SM_3	112	2686	63	NFATC1;GSR;NCL;ATP2A2;RPS12;COPS2;RPLP1;RPLP0;COPS6;GNS;COPS4;COPS5;IKBKB;VHL;RPS10;HNRNPH1;NDRG1;LCP1;RPS9;RCHY1;GPS1;CALM2;CALM3;CALM1;C1QBP;RPL22;HSPD1;HNRNPA2B1;SLC1A3;NFKB1;RELA;HNRNPD;RPS19;CUL3;ASL;DDX3X;ARIH1;SMS;HNRNPA1;SLC25A6;SLC25A4;CHUK;MVD;PRKAR1A;RFK;BLVRB;MDM2;PSMD2;RPL18;CNDP2;SELL;RPS6KA1;MYL12A;RPSA;BTRC;ASNS;LDHA;DDOST;SSR4;UBC;AIFM1;UFD1L;EIF4A2	0.5625	0.023455	2	36	1	RELA	0.5
69_1	WB_2	112	3420	63	CD38;CD74;ACP2;MAN2B1;HLA-B;ARRB1;C5AR1;STXBP5;CD300LB;HCST;NDUFAF2;SLC9A5;MAPKAPK3;GNAI3;CD27;ADORA2A;RGS3;CXCR2;PTGER4;GNAI2;ARHGEF4;NCF4;TNFSF9;OPRL1;CLN6;CARD9;TNFRSF9;GLA;PYCARD;FCGRT;PLEK2;CTSH;HLA-DPB1;FZD1;GNB4;CTSC;GNB1;ARPC5;GNB2;CYBB;CYBA;GNB3;ADA;GRN;CYTH2;NCF2;PPIF;PLA2G15;AIM2;GNAQ;DNLZ;GNAS;ABI3;SECTM1;RGS19;GNG2;GNGT2;HLA-DPA1;PTAFR;F2RL1;DGKE;GAS7;COQ2	0.5625	0.0184211	3	57	2	CTSH;GNGT2	0.666667
19_3	WB_2	16	3420	9	CD63;SNAP23;STX3;CD82;STX4;CD36;STX6;VAPB;CD9	0.5625	0.00263158	0	57	0		0
59_1	VF_1	310	3098	174	CD38;LRPPRC;HSPA4;HSPA9;HSPA8;IKBKB;IKBKG;SLK;TYK2;TRAF3;ACTG1;HSPD1;CALM2;CALM3;CALM1;STUB1;PIK3CD;MAP3K7;FGR;PARK2;HSP90AB1;RELA;ZAP70;CBLB;LYN;SHC1;CXCR4;SMAD2;SYK;APP;KIT;TLR2;GRB2;TLR4;LAT;ACTB;MAVS;PAK1;CSF2RB;NFATC1;TNFSF10;EVL;CDKN1B;HRAS;GAPDH;ANXA2;PTPN11;CLTC;AXIN1;CRK;VIM;AP2B1;DDX58;SMURF2;TIRAP;CCT2;CAP1;TFRC;PIK3R1;JAK1;MYD88;CSK;CHUK;HGS;COPB1;HCK;PTPN6;IRF2;IRF1;IRF7;STAT1;GZMB;T…	0.56129	0.0561653	10	59	9	ITGB5;STAT2;DAB2IP;SMAD3;MAPK14;PLCG1;RELA;TAGLN2;SHC1	0.9
99_3	LIV_1	123	1776	69	ARHGAP32;TGM2;CYFIP1;RYK;CRKL;CTNNA1;PKP4;ADAM17;ABL1;CRK;ABL2;GNAI3;SPTBN1;DLG1;AP2M1;DLG3;CALM2;DLG4;TBK1;CALM1;PSEN1;YWHAQ;NCK2;HBEGF;CDC37;HSP90AB1;MICAL1;JUP;MYCBP2;PIK3R1;YWHAB;PTPRC;GRIN1;CDH2;LYST;YWHAG;PIK3R2;ERBB2;ERBB3;SHC1;PRKCA;CD44;MUC1;PRKCE;PRKCD;SMYD2;RASA1;PTPN1;ANKS1A;PTPN6;CALM3;PTPRU;NCK1;LRIG1;SYK;PTPN12;PTPN11;GNA12;STAT5B;CDON;GRB2;PRKACA;GNA13;TAB2;HSP90AA1;YWHAE;PTPRK;TA…	0.560976	0.0388514	3	32	1	SHC1	0.333333
96_1	WB_1	175	1631	98	MNT;MAFF;DNTTIP2;NFE2L2;MYC;SETDB1;WDR5;DDIT3;PRMT2;SP1;CREB5;BAZ1B;SMARCD3;TERF2IP;GK;MAX;RBBP5;TERF2;TERF1;MAF;TRIP4;BATF;MED24;CIAO1;MED1;EED;CHD7;ASXL1;CHD8;JUN;RUNX1;MXD1;JMJD1C;NLK;RAD54L2;SIRT1;FOS;SPI1;SKP2;ZEB2;MPG;BATF2;BATF3;CREBBP;HDAC1;HDAC3;HDAC2;HDAC4;ASH2L;SMAD3;NCOR2;NCOR1;NCOA3;NCOA1;NCOA6;NCOA4;CDC34;FHL2;RANBP9;PML;RIF1;MECP2;RXRA;RXRB;CARM1;TGS1;EP300;RELA;PIAS1;MRTO4;USP7;GA…	0.56	0.0600858	5	20	5	RELA;ZEB2;SMARCA4;CARM1;SMAD3	1
140_1	LIV_3	25	1493	14	EHD2;BLMH;AP1G1;APP;AP1M1;TGOLN2;LDLR;RAB3D;GAK;AP1S1;RAB3A;AP1B1;A2M;ECSIT	0.56	0.00937709	1	28	1	LDLR	1
140_1	AAW_3	25	2620	14	PVR;AP1G1;APP;AP1M1;EPN1;A2M;TGOLN2;LDLR;RAB3D;GAK;AP1S1;RAB3A;AP1B1;AP2B1	0.56	0.00534351	1	51	1	LDLR	1
101_2	VF_1	59	3098	33	HRAS;ILK;IL6ST;PLCG1;TRAF3;ARRB2;LIFR;ARRB1;ABL1;RAF1;ADRBK1;SCD;GRK5;FYN;MAPK3;DNAJC14;MAPK1;JAK2;HTR2B;AGTRAP;NOS3;RAB5A;CXCR4;ANXA2;VCP;BDKRB2;LRP1;GNAQ;PLSCR1;CALR;GRB2;AGTR1;APP	0.559322	0.010652	3	59	3	PLCG1;LRP1;NOS3	1
101_2	SF_2	59	3766	33	HRAS;IL6ST;PLCG1;ANXA2;ARRB2;LIFR;ARRB1;ABL1;RAF1;ADRBK1;TRAF3;GRK5;FYN;MAPK3;DNAJC14;MAPK1;JAK2;CXCR4;AGTRAP;NOS3;RAB5A;HTR2B;VCP;BDKRB2;CLU;LRP1;GNAQ;PLSCR1;CALR;GRB2;UBC;AGTR1;APP	0.559322	0.00876261	3	65	3	PLCG1;LRP1;NOS3	1
8_2	SF_2	946	3766	529	RYK;HSPA5;HSPA4;HSPA8;PMAIP1;SEMA4C;DLG1;DLG3;PPP3R1;SUPT5H;DYNLL2;PRNP;IRAK2;IRAK3;GRIN1;IRAK1;IRAK4;CBLB;IGF1R;IQCB1;RAB11FIP2;CAPZA1;SERP1;ABLIM1;TEK;UBE4B;PTEN;MAL;TSG101;ITGA9;ACTA1;EVL;CDKN1B;ITGA4;UBE2D3;HSP90B1;UBE2D1;CRIPT;EDNRB;TNNT3;APOE;APOB;XPO7;UACA;AHSA1;GRAP2;JAK2;TTN;ARPC2;MYL9;PDLIM1;CBLL1;DST;CHUK;AKTIP;DLG4;RPS6KA3;RPS6KA5;GRB2;ITGAV;FLOT1;SIGIRR;FLNC;ITGAE;KRT18;GANAB;SMAD7;S…	0.559197	0.140467	25	65	17	PECAM1;IGF1R;APOE;APOB;SHC1;RAB5B;LRP1;CARM1;IRS2;MAPK14;PLCG1;TNF;FES;EDNRA;BCAR1;HLA-DQA1;FURIN	0.68
74_2	SM_2	127	2403	71	EFNB2;PDGFRB;FURIN;FLT1;HRAS;EPHA4;EPHA2;CALR;CTNNB1;PTK2B;PKP4;ARFGAP1;RAB8A;RAP2A;CAV2;GNAI3;GNAI1;NEDD9;TEK;GNAI2;RBPJ;FYN;DNAJB11;NSF;NRP1;JUP;PIK3R1;PTPRC;COL1A2;LYN;CLDN3;ENAH;KDR;PTPRB;TGFBR2;EPHB1;EPHB6;FNTA;DYSF;GNB1;CTNNA1;EFS;CREB3;ITGA5;CTSD;GRIN1;RAB3A;HCK;PTPN1;GNB2;PTPN6;ITGB2;RAB27A;ACTN1;PPP1R9B;PTPRG;FN1;PIP5K1C;PTPN11;SDC3;PLCG1;TSNAX;LCK;TJP1;BBS1;RAB3D;GNG2;ATP6V0A1;COL1A1;MM…	0.559055	0.0295464	6	49	4	PLCG1;FLT1;FN1;FURIN	0.666667
56_3	AAW_4	129	2197	72	HDAC3;HDAC2;ACVR1;PPP3R1;HSPA4;HDAC9;CDKN1A;TRAF2;SMAD3;MAPK14;AKT1;AKT2;DNMT3A;MAP2K7;MAP2K4;RB1CC1;MAP3K5;SKI;LDOC1;TRAF5;RARA;DAXX;RARB;BIRC2;RARG;STUB1;RAF1;GADD45B;DNMT1;THRB;MAP3K7;THRA;KAT2B;CIB1;CSE1L;PSMC5;NR1H2;NR1H3;DNMT3B;XPO1;NR3C1;TRAF3;ESRRA;SMURF2;TAB2;RXRA;RXRB;SMAD1;PPARG;BAMBI;NR2C1;PPARA;EP300;TGFBR1;DVL1;MAPK8IP3;MAP2K3;NR3C2;HSP90AA1;BAP1;PPP5C;TAB1;NRIP1;AHR;AR;CEP70;KPNA2;…	0.55814	0.032772	5	27	3	HDAC9;MAPK14;SMAD3	0.6
59_1	SF_2	310	3766	173	LRPPRC;HSPA4;HSPA9;HSPA8;IKBKB;IKBKG;SLK;TYK2;TRAF3;ACTG1;HSPD1;CALM2;CALM3;CALM1;STUB1;PIK3CD;MAP3K7;FGR;PARK2;HSP90AB1;TAGLN2;ZAP70;CBLB;SHC1;CXCR4;TRIM21;SEC24B;STAT1;SYK;APP;KIT;TLR2;GRB2;TLR4;UBC;LAT;ACTB;MAVS;PAK1;HIRIP3;CSF2RB;NFATC1;TNFSF10;EVL;CDKN1B;HRAS;GAPDH;ANXA2;PTPN11;CLTC;CRK;VIM;AP2B1;XRCC6;DDX58;SMURF2;TRAF6;TIRAP;CAP1;TFRC;PIK3R1;JAK1;MYD88;CSK;CHUK;HGS;COPB1;SET;HCK;PTPN6;IRF2…	0.558065	0.0459373	10	65	7	ITGB5;STAT2;DAB2IP;MAPK14;PLCG1;TAGLN2;SHC1	0.7
123_3	IMA_1	61	2692	34	FZR1;TIMP1;CLOCK;SUMO3;SUMO2;SF3B1;KAT2B;DEK;MTDH;ARNTL;THAP11;RUVBL1;BHLHE40;NAP1L1;NPAS2;BTAF1;CDK6;SIAH2;KPNB1;LSM2;MCM2;QTRT1;LMNA;CSNK2A2;UBE2I;SYNCRIP;DNAJC8;DDX42;GSTM4;KIF22;PRPF19;LYAR;KPNA1;SERPINH1	0.557377	0.01263	2	36	1	ARNTL	0.5
43_1	IMA_4	393	3813	219	ACTG1;CKB;HSPA8;AKT1;PTK2B;DAK;ZYX;ERBB2IP;DLG1;UXT;CALM2;DLG4;CALM1;ITSN1;MAP3K3;CYFIP1;WWP1;PKD2;GNG12;HSP90AB1;NEXN;CAPN1;CDK5R1;GRIN1;PIK3R2;ERBB2;ERBB3;SPTB;MACF1;SHC1;CAMK2D;CAMK2G;DFFA;SH3GLB1;ABLIM1;ABLIM3;ATP5D;CNN1;PLD1;PLD2;PTGES3;PTPN11;MYLK;PLCG1;VIM;PPP2CA;UTRN;FKBP1A;TRIP6;APC;ACTB;PAK1;PAK2;ACTA2;ATP5B;ACTA1;DMD;ATP2A2;NR3C2;SPTAN1;ARRB1;EPB41;DNM1;CLTC;DNM2;PNMA1;ITGB5;AP2B1;HIP1…	0.557252	0.0574351	16	69	11	MAPK14;NOS3;ITGB5;SHC1;CAMK2G;IRS2;MARK4;DSTN;PLCG1;AIF1;TAGLN	0.6875
36_4	IMA_5	9	93	5	EDN1;CMA1;ADM;NPPC;CALCRL	0.555556	0.0537634	1	1	1	ADM	1
84_3	VF_4	63	1419	35	ELANE;C1QC;IGFBP5;SERPING1;MFAP2;F13A1;FBLN1;SERPINE1;SERPINE2;DCN;SERPINA5;CTSG;PTX3;NID1;THBS1;SPARC;C3;CTSK;KLKB1;PLAU;FBN1;IGFBP3;COL4A1;SERPINF2;THBD;F10;PLAT;FN1;CFH;KLK1;CFD;CFB;C1QB;C1QA;IGF1	0.555556	0.0246653	3	24	2	FN1;COL4A1	0.666667
84_3	SF_3	63	2865	35	ELANE;C1QC;IGFBP5;PROS1;SERPING1;MFAP2;F13A1;FBLN1;SERPINE1;SERPINE2;DCN;SERPINA5;CTSG;PTX3;NID1;THBS1;SPARC;C3;CTSK;KLKB1;PLAU;FBN1;IGFBP3;COL4A1;SERPINF2;THBD;F10;PLAT;FN1;CFH;CFD;CFB;C1QB;C1QA;IGF1	0.555556	0.0122164	3	42	2	FN1;COL4A1	0.666667
90_4	SM_4	18	2114	10	POLA1;CCND1;ORC4;AKAP8;MCM6;POLR1B;MCM3;MCM2;DMTF1;CCNDBP1	0.555556	0.00473037	1	27	0		0
56_7	WB_1	9	1631	5	PKNOX1;PBX1;PBX2;PBX3;HOXA10	0.555556	0.0030656	0	20	0		0
36_4	LIV_1	9	1776	5	EDN1;EDNRB;GNA11;ADM;CALCRL	0.555556	0.00281532	1	32	1	ADM	1
56_7	LIV_2	9	1897	5	PKNOX1;PBX1;PBX2;HOXD9;PBX3	0.555556	0.00263574	0	23	0		0
112_4	AAW_3	9	2620	5	DTNA;UTRN;ERLIN1;ERLIN2;SNTB1	0.555556	0.0019084	0	51	0		0
20_5	SM_3	9	2686	5	GNS;GSR;MVD;CNDP2;GBP2	0.555556	0.0018615	0	36	0		0
27_6	IMA_1	9	2692	5	ANKRD28;MAML2;MAML3;NOTCH2;MAML1	0.555556	0.00185736	0	36	0		0
69_3	IMA_4	110	3813	61	GNS;BAG1;APBB1IP;RAB11FIP5;ATP2A2;ENAH;SCYL2;BAX;NOP10;B2M;STX7;PGAM1;PDXP;VDAC1;CD9;ZYX;CDIPT;AP3B1;OSTM1;AP2S1;NLRP1;KCTD5;NLRP3;TPM4;ARF6;ZNF622;AHSA1;COPG2;SLC25A11;RGS2;CASP1;AP3D1;SIRT3;MAP1B;DIAPH1;MAT2B;RAB1A;SMS;PGD;SLC25A4;PIK3C2A;AP2A1;DTNBP1;RFK;GIPC1;G3BP1;CNDP2;IL18;ACTN1;MYL12B;ETV7;RAB2A;NLRC4;G6PD;ROCK1;GNAZ;CPT1A;UBC;COPB1;SLC1A3;BCL2	0.554545	0.0159979	1	69	0		0
93_3	AAW_4	166	2197	92	HDAC1;CREBZF;RARG;BHLHE40;HIF1AN;GADD45B;C11orf30;SMAD4;RNF111;MTMR6;MYC;TRIM28;TRIM27;CREB1;SNAPC3;SNAPC5;MDM2;PCGF2;RBBP7;H2AFZ;RBBP4;RUNX1;TRIP6;CTBP2;RNF2;MED23;HIF1A;ESRRA;THAP11;DAXX;JUN;CDC25B;UBA6;ECD;HEXIM1;ANAPC7;GNL3L;UBE2I;EPAS1;TP53;UBE2Z;CREBBP;ATXN1;DPF2;KDM1A;HDAC3;HDAC6;SNIP1;SMAD1;OBFC1;CBX6;CBX4;NCOA1;ZBTB16;SMC2;NR2F2;FHL3;POLD2;FHL5;FANCL;DUSP1;CDKN1A;SRF;SIAH1;SIAH2;RXRA;EP3…	0.554217	0.0418753	2	27	1	FHL5	0.5
38_2	SF_3	397	2865	220	ZRANB2;SUMO1;RAD18;CDC26;SREBF2;FBXO5;GADD45A;GADD45B;ANAPC16;ANAPC11;ANAPC10;ANAPC13;GADD45G;CSNK2A1;LIG3;MTMR6;WEE1;TCOF1;LAS1L;BARD1;SP1;XPA;AURKC;NUP93;CENPB;DFFB;SNAPC3;REV3L;SMARCD3;CHFR;NUP98;MDM4;TSC22D4;USP37;PCGF3;PCGF2;PTMA;FN1;CCND1;MAX;ARID1A;FZR1;RBBP7;H2AFY;H2AFZ;RBBP4;CTR9;RUNX1;ATR;CTBP2;SIN3A;CTCF;KIF11;DNMT3B;SPAG5;CDKN1C;CDKN1A;MED25;MED24;KAT2A;ID3;MED1;MED6;MED7;XRCC1;ARID4A…	0.554156	0.0767888	5	42	2	ING1;FN1	0.4
86_2	LIV_4	112	2295	62	RPS12;GSR;NCL;PNN;COPS2;RPLP1;RPLP0;COPS6;COPS4;COPS5;VHL;RPS10;HNRNPH1;STX7;CPT1A;NDRG1;NUDT21;SLC25A11;GPS1;KYNU;HSPD1;LDHA;C1QBP;RPL22;SSRP1;RPS9;NAPA;SLC1A3;SSR4;NUP210;RPS19;CUL3;STX8;ASL;DDX3X;CLIC1;SLC25A3;HNRNPA1;CREB3;SLC25A6;SLC25A4;RPL18;CNDP2;HNRNPA2B1;RPS6KA1;VAMP3;VAMP2;MYL12A;RPSA;SNAP23;HNRNPD;STX3;STX2;ASNS;TOP1;STX6;STX4;VTI1A;UBC;AIFM1;DDOST;EIF4A2	0.553571	0.0270153	2	34	0		0
101_1	AAW_3	56	2620	31	CLDN11;LYVE1;EDN1;MFAP5;SERPING1;FBLN2;ADORA2A;SGCD;CXCL14;C3;C2;C7;C5;CALCRL;COL18A1;PAPPA;TSPAN3;GPC3;SERPINF1;TSPAN4;ADA;ADM;FGF2;SLPI;BMP4;CFH;CFI;CFD;CFB;MASP1;GLB1L	0.553571	0.0118321	3	51	2	ADM;PAPPA	0.666667
156_1	SM_3	38	2686	21	UBE2E3;IFIH1;IRF8;DDX3X;SHC1;DHX58;UBC;PRKCD;HSPA8;PRKCE;HSD17B10;RAP1A;DAK;AZI2;ATG12;PCBP2;C1QBP;ATG5;NLRC5;MAVS;TXNRD1	0.552632	0.00781832	1	36	1	SHC1	1
38_2	IMA_1	397	2692	219	HSF1;ZRANB2;SUMO1;RAD18;TNNC1;CDC26;SREBF2;GADD45A;GADD45B;ANAPC16;ANAPC11;ANAPC10;ANAPC13;STRAP;LIG3;MTMR6;TCOF1;LAS1L;BARD1;SP1;XPA;TRIM27;NUP93;CENPB;DFFB;SNAPC3;REV3L;SMARCD3;CHFR;NUP98;MDM4;CSNK2A1;USP37;PCGF3;PCGF2;PTMA;FN1;CCND1;MAX;ARID1A;FZR1;RBBP7;H2AFY;H2AFZ;RBBP4;CTR9;RUNX1;ATR;CTBP2;SIN3A;CTCF;FBXO5;DNMT3B;CDKN1C;CDKN1A;MED25;MED24;KAT2A;ID3;MED1;MED6;MED7;XRCC1;ARID4A;MED9;XRCC5;DAX…	0.551637	0.0813522	5	36	2	ING1;FN1	0.4
37_2	SM_3	515	2686	284	BCL2L1;DYNLL1;ACTG1;HSPA5;DYNLL2;NRAS;HSPA8;CAP1;IKBKB;CS;AKT2;IKBKG;ZYX;GSN;DVL2;SUGT1;CALM2;CALM3;CALM1;ARHGEF6;MAP3K3;HSPA4;MAP3K7;ATP5D;GABARAP;HSP90AB1;MARCKS;CAPN1;RELA;IRAK1;MAPRE1;CUL1;IRAK4;PXN;HNRNPU;SOD1;CAMK2D;CAMK2G;SLC25A5;EZR;STK3;STK4;RPL11;RPL12;PYCARD;MDM2;SRGAP2;CSNK2A2;MYL12B;NTPCR;MYL6;MYD88;RPSA;PPP2CA;EIF4G2;EIF4G1;PPP2CB;GSK3A;VIM;MAPKAPK2;UBA52;TLR1;UBB;UBC;TRIP6;RPS3;ACT…	0.551456	0.105733	13	36	7	APOB;CAMK2G;MRAS;MAPK14;MAP1S;CS;RELA	0.538462
97_1	IMA_4	40	3813	22	ACTA1;ATP2A2;WWP1;DES;FKBP4;ARFGAP1;PLIN2;MAP3K3;DNM2;S100A1;PYGM;ANXA6;GBAS;AGTPBP1;GJA1;CAPZA1;LRP6;INPP5K;UBC;PLN;PPP2R5A;SEC61A2	0.55	0.00576974	1	69	0		0
27_3	AAW_2	545	2336	299	RPN1;RPN2;SUN1;BRI3BP;RPL12;RPS19;SUMO1;SUMO2;SF1;PRPF8;PUF60;OAT;ATP9A;CAPRIN1;PDCD11;RPS10;PA2G4;PRPF6;GNL3;EIF3I;NOSIP;IGF2BP2;HYOU1;DHX15;EIF3B;BCLAF1;EIF3F;RPL19;CSNK1E;SSR3;ILF3;TAGLN2;TARDBP;NOL11;LUC7L3;CUL3;DHX9;DDX3X;LAS1L;BARD1;SCYL2;P4HB;PRMT1;NUP93;HADHA;SLC25A5;SPAG1;RPL14;SLC25A20;RPL17;RPL10;RPL11;PHGDH;OPA1;EIF2B1;RPL18;SHMT2;ATP5D;SYNCRIP;TOR1AIP1;MTCH2;SNRPD1;PTGES3;EEF1G;EIF4G…	0.548624	0.127997	8	35	4	PTRF;TAGLN2;TMED10;PDS5B	0.5
27_3	SF_3	545	2865	299	SMARCC2;PCK2;NOP56;RNF10;SUMO1;HIST1H4I;SUMO2;PRPF8;MED25;PPARGC1B;ATP9A;ANP32A;PDCD11;PBXIP1;PRPF6;GNL3;EIF3I;NOSIP;IGF2BP2;CDC73;DHX15;DUT;GADD45B;THRB;BCLAF1;THRA;RING1;PTBP1;TARDBP;NOL11;LUC7L3;CUL3;DHX9;WDR5;KDM6B;DDX3X;LAS1L;BARD1;TRIM24;XPA;WIPI1;NUP93;SPAG1;SLC25A20;LDB1;SMARCD3;MGMT;CAPRIN1;CSNK2A2;SYNCRIP;TOR1AIP1;MTCH2;SNRPD1;TOP2B;AKAP8;RCOR1;RBBP5;RBBP4;DDX5;POP1;RBM23;CCNC;CUL4B;ACL…	0.548624	0.104363	8	42	4	HDAC9;PTRF;SREBF1;PDS5B	0.5
34_2	VF_1	332	3098	182	BCL2L1;TGM2;FGFR1OP2;ERBB2IP;GHR;CTTNBP2;SIVA1;AKT1;PDCD10;PAM;CAV1;SUGT1;CALM2;CALM3;CALM1;GRK6;PIK3CA;GRK5;GNB2L1;CAPN1;LYN;TTN;ERBB2;ERBB3;IGF1R;DYSF;ARHGEF6;CLCN3;AGER;YWHAB;GIPC1;MAPK14;PPP1R9B;ZAK;SYK;PPP2CA;APP;PPP2CB;GSK3B;ARHGAP17;GRB2;CYLD;TRIP6;PTAFR;ACTB;COPB2;PTPN11;PAK2;ACTA1;SKAP2;CDKN1B;ITGA6;GABBR1;VIM;ADRBK1;SMURF1;SMURF2;PTEN;CCT3;AHNAK;CAP1;CCT4;CCT5;SLMAP;NF2;TNKS2;PKN3;PLCB1…	0.548193	0.0587476	7	59	4	MAPK14;SLC22A5;IGF1R;SMAD3	0.571429
56_2	VF_1	241	3098	132	ACTG1;HSPA8;CASP10;PAM;CANX;CALM2;CALM3;CALM1;MAP3K2;RABAC1;ADAM28;HSP90AB1;CAPN1;FADD;TAGLN2;MAPRE1;CAMK2D;CAMK2G;SLC25A5;UBR4;NTPCR;MYL6;SYK;PPP2CB;SLC2A1;VIM;PPP2CA;UBA52;GRB2;UBB;MYO5A;CAPZB;SNX1;ITGA4;CLTA;ARCN1;CLTC;DNM2;GSK3B;AP2B1;AP2S1;ITGB7;CCT3;HSPB1;TFRC;PIK3R2;TGFB1I1;ARPC3;EPN1;ARPC4;PLEC;EIF4E;ACTB;CSNK1A1;CBL;PFN1;ANXA1;FLNA;FLNB;CD2AP;KRT19;MYH10;MYH9;CAPNS1;ACP1;EPHA4;RAP1B;VAPA…	0.547718	0.0426081	5	59	3	TAGLN2;CAMK2G;TNF	0.6
130_3	AAW_4	108	2197	59	FBXW11;ITCH;HSPA4;CDKN1B;CDKN1A;NFKBIA;SPARCL1;HIF1A;IKBKB;AKT1;TNFSF10;IKBKG;REL;ADAM17;IL1B;IL1R2;IL1R1;RNF31;LTBR;MAP3K8;TBK1;FAS;MAP3K7;TRADD;MAP3K5;RIPK1;CTNNB1;RELB;RELA;PSMC5;PIN1;TRAF2;SMAD7;LYL1;TRAF6;CHUK;BIRC2;MCM7;TNIP1;RBX1;MDM2;BCL10;BTRC;MAPKAPK2;MAPK14;CASP4;TNFRSF1B;TNFRSF1A;PPP2CA;TAB2;TAB1;CASP1;NFKB1;TNFAIP3;TNF;RBCK1;RNF7;IL8;YWHAH	0.546296	0.0268548	4	27	3	MAPK14;RELA;TNF	0.75
103_4	LIV_4	22	2295	12	STX8;VAMP3;VAMP2;SNAP23;STX3;STX2;STX4;STX7;STX6;VTI1A;NAPA;THOC5	0.545455	0.00522876	0	34	0		0
156_4	IMA_1	11	2692	6	CCND1;CDKN1A;CCNE1;SMAD4;MED15;HOXA9	0.545455	0.00222883	0	36	0		0
156_4	SF_3	11	2865	6	CCND1;CDKN1A;CCNE1;SMAD4;MED15;HOXA9	0.545455	0.00209424	0	42	0		0
140_2	SF_3	11	2865	6	MATN3;TBL1X;PPP1CA;COMP;ECM1;TDP2	0.545455	0.00209424	0	42	0		0
156_4	WB_2	11	3420	6	MVP;SMAD4;EGR1;CTNNB1;PTEN;UBA52	0.545455	0.00175439	0	57	0		0
34_3	WB_2	11	3420	6	TNNT1;PLEKHF1;BLOC1S2;FXR2;PNMA1;SEC31A	0.545455	0.00175439	0	57	0		0
59_1	IMA_4	310	3813	169	LRPPRC;HSPA4;HSPA9;HSPA8;IKBKB;IKBKG;TYK2;TRAF3;ACTG1;HSPD1;CALM2;CALM3;CALM1;STUB1;PIK3CD;MAP3K7;FGR;HSP90AB1;LYN;ZAP70;CBLB;SHC1;SP2;CXCR4;SEC24B;STAT1;SYK;APP;KIT;TLR2;GRB2;TLR4;UBC;LAT;ACTB;MAVS;PAK1;CSF2RB;NFATC1;TNFSF10;EVL;CDKN1B;HRAS;GAPDH;ANXA2;PTPN11;CLTC;AXIN1;CRK;VIM;AP2B1;DDX58;SMURF2;TRAF6;TIRAP;CAP1;TFRC;PIK3R1;JAK1;MYD88;CSK;CHUK;HGS;COPB1;HCK;PTPN6;IRF2;IRF1;IRF7;DHX58;GZMB;TNFRS…	0.545161	0.0443221	10	69	6	ITGB5;STAT2;DAB2IP;MAPK14;PLCG1;SHC1	0.6
99_3	AAW_3	123	2620	67	USP8;CALR;TGM2;ACTA1;CYFIP1;RYK;CRKL;TNIK;PKP4;ABL1;CRK;BOC;GNAI3;SPTBN1;ERBB2IP;DLG1;DLG3;ABL2;CALM2;DLG4;CALM1;YWHAQ;NCK2;CTGF;RASA1;HBEGF;JUP;MYCBP2;PIK3R1;YWHAB;PTPRC;GRIN1;CDH2;LYST;LDHA;PIK3R2;ERBB2;NOS3;SHC1;PRKCA;CD44;PRKCE;PGD;PRKCD;PRKAR1A;ARHGAP32;PTPN1;ANKS1A;PTPN6;CALM3;PTPRU;LRP1;NCK1;LRIG1;SYK;APP;G6PD;YWHAG;CDON;GRB2;PRKACA;GNA13;GNA12;YWHAE;PTPRK;PTPN11;PAK2	0.544715	0.0255725	3	51	3	LRP1;SHC1;NOS3	1
69_2	LIV_1	261	1776	142	TGM2;DYNLL1;CRKL;HSPA8;IKBKB;IKBKG;GSN;LTBR;CALM2;CALM3;CALM1;TYROBP;FGR;MAP3K5;HSP90AB1;ADAM17;LYN;IRAK1;ZAP70;IGF1R;SHC1;RAPGEF4;DNAJA1;SYK;LIMA1;GSK3A;CSF1;ADAM9;GRB2;TLR4;LAT;TNFSF10;DMD;SPTAN1;SKAP1;NFKBIE;TRAF3;CLTA;CLTC;SEC16A;VIM;AP2B1;NCKAP1;DDX58;SLC9A1;PPM1A;RAC1;PKN1;PPP6C;PIK3R2;PIK3R1;JAK1;MYD88;FKBP4;BECN1;HSP90AA1;HCK;TUBB2A;TNFRSF1B;TNFRSF1A;GCH1;TUBB;TNFAIP3;CD14;HTT;RBCK1;STK38…	0.544061	0.079955	6	32	4	MAPK14;IGF1R;TNF;SHC1	0.666667
112_1	AAW_3	46	2620	25	LRPAP1;HAX1;HSP90B1;MAP4;DAB2;CANX;FLT1;SNX17;APOE;APOB;DLG4;YWHAQ;MLC1;DLG1;SNTA1;PRKCA;PDIA4;PDIA3;PRKCD;LDLR;MYLIP;CD36;APP;INADL;LDLRAP1	0.543478	0.00954198	6	51	4	LDLR;APOE;APOB;FLT1	0.666667
27_3	IMA_1	545	2692	296	SMARCC2;RNF14;NOP56;RNF10;SUMO1;HIST1H4I;SUMO2;SRSF3;SF1;PRPF8;MED25;PPARGC1B;PCK2;ANP32A;PDCD11;PBXIP1;PRPF6;GNL3;APEX1;NOSIP;IGF2BP2;CDC73;DHX15;DUT;GADD45B;THRB;BCLAF1;THRA;RING1;PTBP1;TARDBP;NOL11;LUC7L3;CUL3;DHX9;WDR5;HIST1H4H;DDX3X;LAS1L;BARD1;TRIM24;XPA;SP3;NUP93;PUF60;LDB1;SMARCD3;MGMT;CAPRIN1;UBR2;CSNK2A2;SYNCRIP;TOR1AIP1;HIRA;SNRPD1;TOP2B;AKAP8;RCOR1;RBBP5;RBBP4;DDX5;POP1;RBM23;CCNC;CUL…	0.543119	0.109955	8	36	4	HDAC9;PTRF;SREBF1;PDS5B	0.5
101_2	WB_2	59	3420	32	HRAS;ILK;IL6ST;PLCG1;ANXA2;ARRB2;ARRB1;ABL1;RAF1;SERPINE1;SCD;GRK5;FYN;ADRBK1;MAPK3;MAPK1;JAK2;CXCR4;AGTRAP;TRAF3;RAB5A;HTR2B;VCP;CLU;LRP1;GNAQ;PLSCR1;CALR;CYB5A;GRB2;UBC;APP	0.542373	0.00935673	3	57	2	PLCG1;LRP1	0.666667
69_4	VF_3	192	2839	104	SUMO3;SUMO2;SF1;PES1;EIF3I;SF3B2;PPP1R8;PHC2;MYC;CUL1;SF3A1;DPY30;RANGAP1;SERPINB9;SEC24A;TERF2IP;MDM2;PA2G4;CSNK2A1;SYNCRIP;SNRPD1;H2AFX;RBBP6;TERF2;KPNA2;DBP;RNF4;YBX1;CDKN1A;COPS6;HIF1A;COPS5;EED;XRCC5;XRCC6;CHD1;SUB1;PCBP2;H3F3B;ATR;PCBP1;SMC1A;PARP1;SFPQ;BOP1;TP53;RNF2;TOP1;IPO4;PHF1;HDAC5;AMPD1;RFC1;BCLAF1;RPS7;HNRNPH1;CBX7;CBX4;SKP2;SMC3;H1FX;HNRNPU;HNRNPK;HNRNPL;HNRNPM;PSMA5;HNRNPAB;RANBP…	0.541667	0.0366326	5	33	1	SF3A1	0.2
150_3	IMA_1	72	2692	39	DPF2;SMAD4;SMAD2;SMAD3;PUF60;IKZF4;SMARCA2;ZBTB16;FHL3;JUN;FHL2;PHB2;FHL1;SAP30BP;FHL5;MYC;SIN3A;BRCA1;SIRT1;SRF;FOS;RNF111;CREB1;PELP1;SFPQ;AR;REV1;EP300;MCM7;E2F4;E2F3;E2F2;ESR1;ID2;ID3;UBD;RUNX1;CREBBP;ATF3	0.541667	0.0144874	3	36	2	SMAD3;FHL5	0.666667
123_2	SM_4	37	2114	20	DDIT3;CEBPG;ADNP;NCOA5;BATF3;TIMELESS;CRY1;SF3B3;C1D;PER3;PER2;PER1;TEF;HLF;BATF2;NR1D1;NR1D2;DBP;RGN;MYCBP2	0.540541	0.00946074	0	27	0		0
84_3	IMA_1	63	2692	34	C1QC;IGFBP5;PROS1;SERPING1;MFAP2;F13A1;FBLN1;SERPINE1;SERPINE2;DCN;SERPINA5;CTSG;PTX3;NID1;THBS1;SPARC;C3;CTSK;KLKB1;PLAU;FBN1;IGFBP3;COL4A1;SERPINF2;THBD;F10;PLAT;FN1;CFH;CFD;CFB;C1QB;C1QA;IGF1	0.539683	0.01263	3	36	2	FN1;COL4A1	0.666667
54_1	SM_2	208	2403	112	TIMP3;RYK;CD36;IL6ST;PTK2B;PKP4;LIFR;FBLN2;BDNF;DLG1;RBPJ;PRNP;JUP;NTRK2;LYN;CTSD;LRP1;FN1;GRB10;APP;GRB2;PTPN11;CSF2RB;DMD;VLDLR;HRAS;ITGA6;FRS2;DNM2;CRK;RASA1;THBS1;NID1;JAK2;PIK3R1;JAK1;CLDN3;MPDZ;FIGF;EFS;EPN1;COL4A6;COL4A5;COL4A4;COL4A3;COL4A2;COL4A1;PTPN1;PTPN6;GNAQ;PLSCR1;SDC3;ATP6V0A1;SORT1;VEGFA;PDGFRB;PDGFRA;ACP1;EPHA4;EPHA2;A2M;FLT1;NEDD9;TEK;STAT3;CTNNA1;SPARC;PRELP;ENAH;KDR;TGFBR2;NT…	0.538462	0.0466084	9	49	6	LRP1;FN1;PLCG1;COL4A2;COL4A1;FLT1	0.666667
111_2	VF_4	117	1419	63	HDAC1;KDM1A;HDAC3;HDAC2;ZCCHC17;HDAC4;HDAC7;ZNF57;ELOF1;SMAD5;RASSF2;HOXC4;ZNF557;MCRS1;BCL11B;MBD4;RRP8;NCOR1;RARA;CREBBP;EHMT2;HDAC9;CABIN1;RUVBL2;PHF19;ESCO1;DNMT1;JUN;SIX1;RB1;THRA;SMAD4;ZNF436;CDCA4;BAHD1;EYA1;NR1H2;NR1H3;FGD5;INTS2;SIRT1;TAL1;SUV39H1;MECP2;PRMT6;CREB1;SMAD1;ZNF581;DACH1;FRMD6;EP300;KLF15;ZNF670;ESR1;ID2;RUNX3;RUNX1;MBD1;PRDM1;ATF3;SIN3A;CCDC85B;ZBTB24	0.538462	0.0443975	3	24	2	HDAC9;FGD5	0.666667
51_4	AAW_3	26	2620	14	TGFBR3;TGFB1;PDGFA;TGFB3;ERBB2IP;ACVR2A;CD47;ENG;ITGAV;COL6A1;NID1;CHMP2A;LAMB1;COL5A1	0.538462	0.00534351	1	51	1	ACVR2A	1
43_5	LIV_3	13	1493	7	LAMA5;TIMP1;C1QB;FBN1;COL1A2;LGALS3;COL3A1	0.538462	0.00468855	0	28	0		0
69_3	SF_2	110	3766	59	GNS;BAG1;APBB1IP;RAB11FIP5;ATP2A2;ENAH;SMS;BAX;RAB2A;STX7;PGAM1;PDXP;VDAC1;CD9;ZYX;CDIPT;AP3B1;OSTM1;AP2S1;NLRP1;KCTD5;NLRP3;TPM4;ARF6;ZNF622;AHSA1;COPG2;RGS2;CASP1;AP3D1;SIRT3;MAP1B;DIAPH1;ARIH1;MAT2B;RAB1A;PGD;PIK3C2A;AP2A1;DTNBP1;RFK;GIPC1;G3BP1;CNDP2;IL18;ACTN1;MYL12B;ETV7;TLK2;NLRC4;G6PD;ROCK1;GNAZ;CPT1A;UBC;COPB1;SLC1A3;CKAP4;BCL2	0.536364	0.0156665	1	65	0		0
93_3	WB_1	166	1631	89	HDAC1;CREBZF;RARG;BHLHE40;HIF1AN;GADD45B;C11orf30;MTMR6;MYC;TRIM28;CREB1;SNAPC3;SNAPC5;COIL;MDM2;RBBP7;H2AFZ;RBBP4;RUNX1;CTBP2;RNF2;PNRC2;MED23;HIF1A;ESRRA;THAP11;MMS19;DAXX;JUN;SENP1;NCOA1;HEXIM1;ANAPC7;GNL3L;UBE2I;EPAS1;TP53;CREBBP;ATXN1;DPF2;KDM1A;HDAC3;SNIP1;SMAD1;PELP1;OBFC1;DARS2;CBX6;CBX4;SET;ZBTB16;SMC2;FHL3;POLD2;RANBP1;CDKN1A;SRF;SIAH2;RXRA;EP300;ARID5A;TP73;PIAS1;AATF;BRE;CSNK2B;PHB2;T…	0.536145	0.0545677	2	20	0		0
69_1	IMA_4	112	3813	60	CD74;NCF2;PTH1R;SGCD;GNAI2;MAN2B1;HLA-B;KIF26A;PTHLH;C5AR1;STXBP5;HCST;ARRB1;EDNRA;SLC9A5;MAPKAPK3;GNAI3;GNAI1;CD27;ADORA2A;CXCR2;PTGER4;EML3;ARHGEF4;NCF4;TNFSF9;OPRL1;CLN6;CARD9;GLA;PYCARD;FCGRT;DGKE;CTSH;HLA-DPB1;FZD1;GNB4;RGS3;GNB1;ARPC5;GNB2;CYBB;CYBA;GNB3;ADA;CYTH2;P2RY6;AIM2;GNAQ;DNLZ;GNAS;ABI3;SECTM1;RGS19;GNG2;HLA-DPA1;PTAFR;F2RL1;GAS7;COQ2	0.535714	0.0157356	3	69	2	CTSH;EDNRA	0.666667
84_1	IMA_4	127	3813	68	ACTA2;BAG3;ACTA1;HDAC6;ACTC1;HSPA8;FCGR3A;AGER;CALR;MAPK14;B2M;ANXA2;NGFR;ATP5B;GABBR1;SLC25A13;A2M;GSN;SPINT2;APOE;APOB;TFRC;ECHS1;ITGA2B;RABAC1;PIK3R4;PIK3R3;TTN;PIK3R1;CDKN1B;FOXO1;AP1M1;SPRY1;YWHAE;PRKCI;ABCA1;MAT2A;ANXA7;ITGB5;CTSB;KRT10;CD59;CLU;PLSCR1;VCP;LDLR;RAB3D;SEC24A;ALDOA;SNX13;MVK;HADH;TNFRSF1A;PDE1A;APP;DDR1;AKT2;PLCG1;PTEN;GRB2;PRKACA;GRB7;UBC;LAT;SLC1A5;PDE4B;LRP8;KRT18	0.535433	0.0178337	7	69	7	APOE;ITGB5;LDLR;MAPK14;PLCG1;APOB;MAT2A	1
43_4	WB_2	43	3420	23	HSP90B1;CNTNAP1;DNM3;GABBR1;SLC25A15;SNX17;EPS15;CDKL5;UHMK1;NEK8;TGOLN2;AHSA1;PIK3R1;SYNJ2;EPB41L3;RTN4;CELSR3;SLC24A1;SEPN1;SLK;OSBPL5;GSTZ1;NFS1	0.534884	0.00672515	3	57	0		0
156_2	SM_2	45	2403	24	RASD1;SPG7;GLRX3;SPRY2;NOC4L;FBLN1;GNAI2;SLC35A2;C10orf10;ACVR2A;CDC42EP1;EFEMP2;LASP1;HRG;CNTFR;SLPI;PLSCR4;ADCY7;RGS12;PLSCR3;PLSCR1;NTN4;YIPF3;CRIM1	0.533333	0.00998752	2	49	1	ACVR2A	0.5
64_1	AAW_2	30	2336	16	CUL4A;CAND1;ESR1;KRT10;COPS6;CUL1;SLC25A5;COPS5;AP2M1;DCUN1D1;CUL4B;EIF4A3;PRKACB;MAGOH;CUL2;CUL3	0.533333	0.00684932	0	35	0		0
156_2	SF_2	45	3766	24	KIAA1683;RASD1;SF1;SPRY2;GNAI2;SLC35A2;ANXA11;C10orf10;ACVR2A;CDC42EP1;SLC25A6;LASP1;GLRX3;CNTFR;IP6K2;IRF3;PLSCR4;ADCY7;RGS12;PLSCR3;PLSCR1;TFG;YIPF3;CRIM1	0.533333	0.00637281	2	65	1	ACVR2A	0.5
156_2	IMA_4	45	3813	24	KIAA1683;RASD1;SPG7;GLRX3;SPRY2;GNAI2;ANXA11;C10orf10;ACVR2A;CDC42EP1;SLC25A6;LASP1;CNTFR;IP6K2;IRF3;PLSCR4;ADCY7;RGS12;PLSCR3;PLSCR1;TFG;SLPI;YIPF3;CRIM1	0.533333	0.00629426	2	69	1	ACVR2A	0.5
43_3	SF_2	30	3766	16	ULK2;DEGS1;MYOM1;OPTN;GBAS;MYBPH;DYSF;USP2;FNBP1;PYGM;GABARAP;CAPN3;FTH1;RAB14;C12orf44;AMOT	0.533333	0.00424854	0	65	0		0
77_2	VF_1	107	3098	57	TRAF2;TNFSF12;ACVR1;ACVR1B;STK11;TGFBR1;PRKAA1;ABL1;PLCG1;CRTC2;FST;PDCD10;ACVR2B;TRAF3;TGFBR3;STAT3;SLC9A3R2;SLC9A3R1;RAC1;MAP3K7;INSL3;FSTL1;INHBA;INHBB;ANK3;JAK2;PTPRC;KDR;YWHAE;ERBB2;ACVR2A;IGF1R;ACVRL1;ITGB5;TRAF5;ENG;RNF41;BIRC2;BAMBI;PDPK1;SMAD7;SIK1;NRP1;TRAF1;YWHAZ;NCK1;SOCS3;BMPR1A;SRC;TAB2;PTPN11;IRS1;IRS2;GSK3B;GRB2;PRKACA;HSP90AA1	0.53271	0.018399	5	59	5	ACVR2A;IGF1R;ITGB5;PLCG1;IRS2	1
45_1	SF_3	325	2865	173	HIST1H4C;BPTF;SUMO1;HIST1H4I;MEN1;SETD2;SETD1B;ANP32A;LBR;CDC73;NFE2L2;CDYL;ANKRD28;CSNK2A1;HDAC8;DYRK1A;KDM2B;SETDB1;DHX9;WDR5;DDIT3;TRIM28;NUP98;TRIM24;CREB1;PRMT5;BAZ1B;RAE1;NMT1;BRD4;MDM2;BRD7;GATA2;SETD7;H2AFX;H2AFY;H2AFZ;RBBP4;L3MBTL1;CTR9;HDAC11;DBP;CTBP2;YBX1;KDM5B;BATF;MSL3;COPS2;RBBP7;PDS5A;KAT2B;KAT2A;PDS5B;DEK;EED;XRCC5;CHD1;MPHOSPH8;CHD3;RUVBL1;CHD4;ABCF1;RUVBL2;CCNE1;JUN;EHMT1;CBX1;…	0.532308	0.0603839	11	42	4	ARNTL;TAF1A;SMARCA4;PDS5B	0.363636
93_2	LIV_4	207	2295	110	HSPA5;PRPF8;PUF60;SNRNP200;ASB6;EIF3A;EIF3E;TLE3;CSNK1E;CUL5;CUL1;CUL2;CUL3;DHX9;DDX3X;SF3A3;RAE1;QTRT1;SYNCRIP;AKAP8;DDX5;DDX1;UBC;HNRNPH1;ACTB;YBX1;EMD;FUS;ARRB2;H2AFX;NOP2;COPS6;COPS5;DHX38;EXOSC2;SMURF1;RUVBL1;RUVBL2;DUT;SRP68;EFTUD2;PCBP2;SF3A1;PCBP1;NPEPPS;NUP160;NXF1;CSK;EIF3I;DCUN1D1;AKTIP;GJA1;ESR1;SFPQ;NUP155;FAM120B;CD4;RPS6;UPF1;RPS2;RPS9;EXOSC10;BRIX1;HNRNPU;HNRNPK;SAP30BP;HNRNPM;UTP…	0.531401	0.0479303	6	34	2	SF3A1;HNRNPUL1	0.333333
79_3	LIV_1	209	1776	111	DYNLL1;RYK;ADD1;HSPA8;CD34;IL6ST;IKBKB;PTK2B;IKBKG;DAB2;CALM2;DLG4;CALM1;PIK3CA;HSP90AB1;LYN;IRAK1;IGF1R;SHC1;MUC1;FGFR1;PLD2;PTPN11;GSK3A;AKAP9;ADAM9;RASGRP3;NFKBIB;FRS3;FRS2;ITGB7;PPM1A;RAC1;JUP;PIK3R1;PLCB1;IBTK;PTPN1;BCAR1;PTPN6;CALM3;TNFRSF1A;VAV1;GCH1;TUBB;GNAZ;GIT1;CCDC88A;LCK;ACP1;IRS1;MAPK14;PGAM5;DIABLO;CHAT;ABL1;RAF1;OPTN;MYH9;CDC37;NTF3;GNB2;MTOR;ITGA6;SH2B1;UCHL1;FSCN1;CAPZA1;HSPA1A;…	0.5311	0.0625	7	32	7	IGF1R;SHC1;IRS2;MAPK14;PLCG1;BCAR1;TAGLN	1
8_2	VF_1	946	3098	502	RYK;HSPA5;HSPA4;HSPA8;PMAIP1;SEMA4C;DLG1;DLG3;PPP3R1;DYNLL2;IRAK2;IRAK3;GRIN1;IRAK1;IRAK4;CBLB;IGF1R;IQCB1;RAB11FIP2;CAPZA1;SERP1;ABLIM1;TEK;PTEN;MAL;MMP14;ITGA9;ACTA1;EVL;CDKN1B;ITGA4;HSP90B1;CRIPT;EDNRB;CCT8;APOE;APOB;UACA;AHSA1;GRAP2;JAK2;TTN;ARPC2;FURIN;CBLL1;DST;CHUK;DLG4;RPS6KA3;RPS6KA5;GRB2;ITGAV;FLOT1;SIGIRR;FLNC;ITGAE;KRT18;SMAD7;SMS;SMAD2;MPP6;TNFRSF10B;GLS;TSC2;TNFSF13B;NEDD9;NEDD4;ACA…	0.530655	0.16204	25	59	17	PECAM1;IGF1R;APOE;APOB;SHC1;RAB5B;LRP1;IRS2;SMAD3;MAPK14;PLCG1;TNF;FES;EDNRA;RELA;BCAR1;FURIN	0.68
11_1	WB_2	807	3420	428	HSPA5;HSPA4;HSPA9;HSPA8;B2M;DLG1;DLG3;DLG4;IRAK2;IRAK3;GRIN1;IRAK1;IRAK4;STK11;DYSF;CAMK2D;CAMK2G;FXR2;STK3;STK4;PIK3C3;OSBPL5;LAT;TCF19;SNRK;ARHGAP19;ACTA2;ATP6V1F;HSP90B1;UBE2D1;GABBR1;STIP1;TANK;ADRB2;AHSA1;ISG15;TTN;MAP1LC3A;EEF2K;PDLIM1;CHUK;AKTIP;VEGFA;VEGFB;RPS6KA3;CBL;DNAJC3;CD14;ITGAM;KRT10;SORT1;FLNA;ITGAE;FMNL1;SMAD4;CROT;SMAD7;SMS;RAP1A;PRKCSH;REL;FH;GLS;TSC2;RHOA;NEDD9;PELI1;PELI3;PE…	0.530359	0.125146	20	57	6	ITGB5;SHC1;CAMK2G;MAPK14;PLCG1;MAT2A	0.3
24_1	WB_2	532	3420	282	BAG5;BCL2L1;YWHAQ;ERBB2IP;HSPA5;HSPA4;NPLOC4;HSPA8;FKBP4;AKT1;PTK2B;AKT3;CDC42EP3;IKBKG;FURIN;EEF2K;DLG3;SDF4;CALM2;CRKL;CALM1;STUB1;ARHGEF7;PARK7;WWP1;ZFYVE16;SOCS3;FGR;FSTL1;HSP90AB1;CSNK1D;ADAM17;APEH;JAK2;GRIN1;TTN;ERBB2;IL18;IGF1R;IQCB1;RAB5A;SHC1;DYSF;TRIM25;MUC1;CAPZA1;ANXA11;BAMBI;PRKAR2B;GNAZ;PAFAH1B1;UBR5;IKBKB;SH2D1A;PLD1;IL1RAP;SNAP23;SYK;ACSL3;APP;GSK3A;VIM;STXBP2;BMPR2;UBB;FKBP1A;LA…	0.530075	0.0824561	11	57	7	IGF1R;ITGB5;SHC1;IRS2;MAPK14;PLCG1;FURIN	0.636364
30_2	SM_3	447	2686	236	PCK1;DYNLL1;ACTG1;PPP3R1;PPP2R3C;HSPA8;FKBP4;FKBP5;IKBKG;PEBP1;TRIM63;CALM2;HSPA5;CALM1;CAMK1;MAP3K3;MAP3K1;MIB1;GABARAP;HSP90AB1;PRIM1;HSPD1;MARCH5;FADD;RELA;IRAK1;PYGL;CUL1;CUL3;IQCB1;HNRNPU;HSPB1;CAMK2D;TRIM25;CAMK2G;CAMK2A;CAMK2B;TRIM23;NR2C2;PAN2;MDM2;SRGAP2;EPRS;DNAJA3;AKT1;PPP2CA;EEF1G;EIF4G1;VIM;DDX5;UBB;UBC;TRAF6;RBX1;ACTB;MAVS;PAK1;RPS2;TSG101;CAPZB;ACTA1;ARRB2;NFKBIB;COPS3;NFKBIA;UBE2D…	0.527964	0.087863	13	36	6	PAN2;CAMK2G;DAB2IP;MARK4;RELA;MAPK14	0.461538
8_2	IMA_4	946	3813	499	RYK;HSPA5;HSPA4;HSPA8;PMAIP1;SEMA4C;DLG1;DLG3;PPP3R1;DYNLL2;PRNP;IRAK2;IRAK3;GRIN1;IRAK1;IRAK4;CBLB;IGF1R;IQCB1;RAB11FIP2;CAPZA1;SERP1;ABLIM1;TEK;PTEN;MAL;TSG101;ITGA9;ACTA1;EVL;CDKN1B;ITGA4;HSP90B1;CRIPT;EDNRB;TNNT3;APOE;APOB;UACA;AHSA1;GRAP2;JAK2;TTN;ARPC2;FURIN;PDLIM1;CBLL1;DST;CHUK;AKTIP;DLG4;RPS6KA3;RPS6KA5;GRB2;CBL;FLOT1;SIGIRR;FLNC;ITGAE;KRT18;SMAD7;SMS;RAP1A;MPP6;TNFRSF10B;GLS;TSC2;TNFSF1…	0.527484	0.130868	25	69	16	PECAM1;IGF1R;APOE;APOB;SHC1;RAB5B;LRP1;IRS2;MAPK14;PLCG1;TNF;FES;EDNRA;BCAR1;HLA-DQA1;FURIN	0.64
27_3	LIV_4	545	2295	287	TAP1;RPN1;RPN2;SUN1;BRI3BP;RPL12;SUMO1;RPL13;SF1;PRPF8;PUF60;OAT;ATP9A;CAPRIN1;PDCD11;FKBP8;PRPF6;GNL3;EIF3I;NOSIP;IGF2BP2;MDH2;DUT;EIF3B;SYNJ2BP;BCLAF1;EIF3F;PA2G4;CSNK1E;SSR3;DKC1;ILF3;TAGLN2;TARDBP;NOL11;LUC7L3;CUL3;DHX9;DDX3X;MRPS9;BARD1;SCYL2;P4HB;PRMT1;NUP93;HADHA;SLC25A5;SPAG1;RPL14;SLC25A20;RPL17;RPL10;RPL11;PHGDH;OPA1;RPS16;RPL18;RPL19;ATP5D;SYNCRIP;TOR1AIP1;MTCH2;SNRPD1;EEF1G;EIF4G1;AKA…	0.526606	0.125054	8	34	4	PTRF;TAGLN2;TMED10;PDS5B	0.5
93_2	AAW_2	207	2336	109	HSPA5;PRPF8;PUF60;SNRNP200;ASB6;EIF3A;EIF3E;TLE3;CSNK1E;CUL5;CUL1;CUL2;CUL3;DHX9;DDX3X;SF3A3;RAE1;QTRT1;SYNCRIP;AKAP8;DDX5;DDX1;UBC;HNRNPH1;ACTB;YBX1;EMD;FUS;ARRB2;H2AFX;NOP2;COPS6;COPS5;DHX38;EXOSC2;XRCC6;SMURF1;RUVBL1;RUVBL2;SRP68;EFTUD2;PCBP2;SF3A1;PCBP1;NPEPPS;NUP160;NXF1;CSK;EIF3I;DCUN1D1;SFPQ;LMNB1;ESR1;HAT1;NUP155;FAM120B;PRKDC;RPS6;UPF1;RPS2;RPS9;EXOSC10;BRIX1;SMC3;HNRNPU;HNRNPK;SAP30BP;H…	0.52657	0.046661	6	35	2	SF3A1;HNRNPUL1	0.333333
26_3	IMA_6	19	99	10	C19orf40;C17orf70;RTN2;APITD1;FANCG;FANCF;FANCE;FANCM;TOP3A;XRCC3	0.526316	0.10101	0	1	0		0
45_1	IMA_1	325	2692	171	HIST1H4C;BPTF;SUMO1;HIST1H4I;MEN1;SETD2;SETD1B;ANP32A;LBR;CDC73;PHF19;NFE2L2;CDYL;ANKRD28;CSNK2A1;HDAC8;KDM2B;SETDB1;DHX9;WDR5;DDIT3;TRIM28;NUP98;TRIM24;CREB1;PRMT5;BAZ1B;RAE1;BRD4;MDM2;BRD7;GATA2;SETD7;H2AFX;H2AFY;H2AFZ;RBBP4;L3MBTL1;CTR9;HDAC11;DBP;CTBP2;YBX1;KDM5B;BATF;MSL3;COPS2;RBBP7;PDS5A;KAT2B;KAT2A;PDS5B;DEK;EED;XRCC5;XRCC6;CHD1;MPHOSPH8;CHD3;RUVBL1;CHD4;ABCF1;RUVBL2;CCNE1;JUN;EHMT1;CBX1;…	0.526154	0.0635215	11	36	5	ARNTL;TAF1A;SMARCA4;CARM1;PDS5B	0.454545
59_1	WB_2	310	3420	163	CD38;LRPPRC;HSPA4;HSPA9;HSPA8;IKBKB;IKBKG;SLK;TYK2;TRAF3;ACTG1;HSPD1;CALM2;CALM3;CALM1;STUB1;PIK3CD;MAP3K7;FGR;HSP90AB1;TAGLN2;ZAP70;CBLB;SHC1;CXCR4;CTSD;TRIM21;SEC24B;TXN;STAT1;SYK;APP;KIT;TLR2;GRB2;TLR4;UBC;COPB1;ACTB;MAVS;PAK1;CSF2RB;TNFSF10;EVL;CDKN1B;HRAS;GAPDH;ANXA2;PTPN11;CLTC;AXIN1;CRK;VIM;AP2B1;DDX58;SMURF2;TRAF6;TIRAP;CAP1;TFRC;PIK3R1;JAK1;MYD88;CSK;CHUK;HGS;LAT;HCK;PTPN6;IRF7;DHX58;GZM…	0.525806	0.0476608	10	57	6	ITGB5;STAT2;MAPK14;PLCG1;TAGLN2;SHC1	0.6
18_3	LIV_2	40	1897	21	HIST1H4C;PBRM1;HIST2H2AC;MSL2;ASXL1;HIST1H4I;MECP2;PRMT7;SCMH1;CTDP1;GATAD2B;RAG1;PARP10;RNF8;ANP32A;ENY2;ATXN7;GATAD2A;ATXN7L3;USP22;CTCF	0.525	0.0110701	2	23	1	MSL2	0.5
27_1	WB_2	751	3420	394	CRKL;HSPA4;HSPA9;HSPA8;USP9X;FKBP4;FKBP5;P4HA1;DBN1;DLG3;HSPA5;PIK3CA;PIK3CD;SPTLC1;GRIN1;IRAK1;PPHLN1;IGF1R;CAMK2D;MUC1;CAMK2A;SERP1;BMX;PPP1R9B;AKAP1;GRB10;GRB14;PTEN;RASGRP3;FBXW11;CDKN1B;ATP6V1H;JAK2;JAK1;PDLIM7;CHUK;VEGFA;GRN;HCK;TNK2;RPS6KA2;RPS6KA3;GZMB;CBL;KRT10;FLNA;FLNB;CD19;MYH10;CAPNS1;ACP1;SMAD4;SMAD7;RAP1A;AKAP13;DCTN1;TSC2;TSC1;NEDD9;CDC37;MVP;MYLK2;WEE1;RAB11FIP5;FOXO1;ATP1A1;ABCA…	0.524634	0.115205	24	57	11	PPHLN1;IGF1R;SHC1;GUCY1A3;IRS2;MRAS;MAPK14;CS;PLCG1;ATP2B1;TNS1	0.458333
123_3	SF_3	61	2865	32	FZR1;TIMP1;CLOCK;SUMO3;SUMO2;SF3B1;KAT2B;DEK;MTDH;ARNTL;TPX2;THAP11;RUVBL1;BHLHE40;NAP1L1;BTAF1;CDK6;SIAH2;KPNB1;LSM2;MCM2;QTRT1;LMNA;CSNK2A2;UBE2I;SYNCRIP;DNAJC8;DDX42;GSTM4;PRPF19;LYAR;KPNA1	0.52459	0.0111693	2	42	1	ARNTL	0.5
26_1	WB_2	494	3420	259	RNF10;CRKL;HSPA4;AP1M1;AKT1;PTPN6;PKP4;IKBKG;PI4K2A;S100A13;CANX;DLG1;CALM2;DLG4;CALM1;GRK6;PIK3CA;GRK5;PIK3CD;PARD6A;HSP90AB1;MICAL1;CLN5;GOLGA5;DLGAP4;FADD;CDK5R1;LYN;PIK3R1;NFKBIE;MAPRE2;ERBB2;CBLB;IGF1R;IQCB1;RAB5A;SHC1;CAMK2D;CAMK2G;CAMK2A;TNIP2;SERP1;EPHA1;ATP2B1;ATP2B4;MAPK14;NME7;INPP5D;GRB10;APP;PTPRJ;GRB14;GSK3B;GRB2;GNG2;GRB7;PTPN12;TRIP6;GNA12;ACTB;PAK1;CSF2RB;UBXN7;FBXW11;FRS2;UBC;TR…	0.524291	0.075731	13	57	7	IGF1R;SHC1;CAMK2G;IRS2;MAPK14;PLCG1;ATP2B1	0.538462
86_1	SM_3	132	2686	69	DNLZ;ACTA1;LRPPRC;HSPA8;GAPDH;BAX;MAPK14;AKT1;AKT2;TNFSF10;CASP8;VDAC2;VDAC1;HSPA1B;HSPA1A;CAV1;YWHAZ;EPS15;DDX58;SMURF2;TRAF6;STAT1;STUB1;ATP5A1;MAP3K1;TRADD;HSP90AB1;MAPK3;MAPK1;CASP4;YWHAB;ATP1A1;RIPK1;YWHAE;ANXA1;TRAF2;TRAF3;BECN1;SHC1;ANXA7;RAC1;PKN1;CD81;HGS;ANXA2;KCNAB2;VCP;SQSTM1;HSP90AA1;NPM1;CD4;IRF1;DNAJA1;CASP3;INPPL1;TNFRSF1A;SYK;TUBB;CBL;VIM;TLR2;DDX5;RIPK2;CDK4;TLR4;BIRC2;FLNA;ACTB…	0.522727	0.0256888	3	36	2	MAPK14;SHC1	0.666667
93_2	VF_3	207	2839	108	PRPF8;PUF60;SNRNP200;ASB6;EIF3A;EIF3E;TLE3;CSNK1E;CUL5;CUL1;CUL2;CUL3;BRCA1;DHX9;DDX3X;SF3A3;RPL11;QTRT1;SYNCRIP;AKAP8;DDX5;CTR9;KPNA2;UBC;RAD51C;HNRNPH1;YBX1;EMD;FUS;H2AFX;NOP2;COPS6;COPS5;DHX38;EXOSC2;XRCC6;UBE3A;SRP68;EFTUD2;PCBP2;SF3A1;PCBP1;RPS3A;NUP160;DDX1;NXF1;EIF3I;DCUN1D1;SFPQ;RBX1;REV1;HAT1;NUP155;FAM120B;PRKDC;RPS6;FBXO3;UPF1;RPS2;RPS9;EXOSC10;BRIX1;SKP2;SMC3;HNRNPU;HNRNPK;SAP30BP;HNR…	0.521739	0.0380416	6	33	2	SF3A1;HNRNPUL1	0.333333
93_1	SM_2	115	2403	60	ACVR1;TIMP2;KCNG2;ITGA3;PROS1;ITGA7;BMPR1A;VCAN;SERPING1;ADRA2B;SMOC2;SMOC1;BIN1;SERPINE2;APOE;ARF1;ZFYVE16;ARF6;GNG12;FSTL1;FHL2;NID2;FUT4;HLA-DQB1;KCNS3;FKBP1B;PPP1R9B;ITGB5;AQP1;TPO;CSPG4;CTSB;EFEMP2;PLAU;CD24;COL4A6;BAMBI;ZNF638;COL4A2;COL4A1;RAB10;TNC;KCNB1;ALG13;GNAQ;RAB27A;BMP4;KCTD17;BMP2;FN1;SCARB1;TXNDC11;COL4A5;ADAM9;CHRD;BMPR2;FKBP1A;MYO5A;SELP;MLPH	0.521739	0.0249688	7	49	6	APOE;ITGB5;FN1;SCARB1;COL4A2;COL4A1	0.857143
140_1	SM_2	25	2403	13	PVR;EHD2;AP1G1;APP;AP1M1;EPN1;A2M;TGOLN2;RAB3D;AP1S1;RAB3A;AP1B1;AP2B1	0.52	0.0054099	1	49	0		0
84_1	SF_2	127	3766	66	IL7R;BAG3;ACTA1;HDAC6;CDKN1B;KRT1;HSPA8;FCGR3A;AGER;CALR;MAPK14;AKT2;ANXA2;NGFR;KRT5;CLU;GABBR1;GSN;SPINT2;APOE;APOB;TFRC;ECHS1;ITGA2B;RABAC1;ACTA2;PIK3R4;PIK3R3;TTN;PIK3R1;AP1M1;CD79A;YWHAE;PRKCI;ABCA1;MAT2A;ANXA7;ITGB5;EGFR;CTSB;KRT10;CD59;VCP;AMFR;RAB3D;SEC24A;ALDOA;SNX13;MVK;HADH;TNFRSF1A;PDE1A;APP;PLSCR1;LDLR;SPRY1;PLCG1;PTEN;GRB2;PRKACA;UBC;LAT;PDE4B;LRP8;PRKAR2A;KRT18	0.519685	0.0175252	7	65	7	APOE;ITGB5;LDLR;MAPK14;PLCG1;APOB;MAT2A	1
103_1	SM_2	56	2403	29	CD53;PTK2;CD55;DOCK2;PLCG2;PLCG1;CD247;CD2;SEMA4D;UNC119;FYN;RASA1;ZAP70;PIK3R1;CXCR4;LYN;BLNK;CBLB;ITGB2;CD44;WAS;PTPN6;SOCS3;SOS1;ITGAV;PTPRC;FLOT1;LAT;LCK	0.517857	0.0120682	1	49	1	PLCG1	1
59_3	VF_1	31	3098	16	BCL2L1;SELL;LRP1;BECN1;SPG21;ANXA6;SLC3A2;CD44;CD82;GAS7;FGF2;MSN;BCAP31;CD63;A2M;CANX	0.516129	0.00516462	1	59	1	LRP1	1
86_1	AAW_3	132	2620	68	DNLZ;CSF2RB;ACTA1;BAG6;CD53;HSPA8;FCGR3A;GAPDH;CD4;CD5;PLCG1;ITGB2;TERF1;CD2;VDAC3;CRK;VDAC1;KIT;GNAI2;CAV1;EPS15;FCGR2B;SPG21;CD81;UNC119;CD55;FYN;ABCB1;NAGK;CARD9;TFRC;ZAP70;PIK3R1;CXCR4;YWHAB;LYN;PTK2;PAK1;ANXA1;CBLB;LY6E;CD28;SHC1;ANXA7;RAC1;CD44;CTSD;HGS;ANXA2;VCP;ENO1;DTNBP1;PTPN6;NCK1;WASF2;PLCG2;SYK;APP;CBL;VIM;GRB2;PTPRC;ATP1A1;LAT;FLNA;YWHAE;PTPN11;LCK	0.515152	0.0259542	3	51	2	PLCG1;SHC1	0.666667
87_1	LIV_1	136	1776	70	RASGRP3;ABI1;WASF1;IQCB1;BIRC3;CASP3;PDCD6IP;IKBKB;MSN;LCK;DNM1;IKBKG;CRK;CD247;BCR;FYB;AP2M1;FCER1G;CALM2;CALM3;LRRK2;CALM1;YWHAQ;FYN;YWHAG;HSP90AB1;YWHAH;HTT;ICAM3;NCKAP1;PIK3R1;MARK3;PYCARD;LYN;MYD88;DNMBP;SH3KBP1;MALT1;PRKCI;SHC1;EPS15;EGFR;CARD11;ARHGDIA;PRKCD;DSP;ADA;BCL10;NCK1;SELL;SQSTM1;ACTN1;WASF2;GNAS;VAV1;ACTN4;IRS1;CBL;VIM;WASL;WIPF1;GRB2;PDPK1;TLR4;TRIP6;HSP90AA1;FLNB;ATXN2;CD3E;CD19	0.514706	0.0394144	2	32	1	SHC1	0.5
77_2	SF_2	107	3766	55	TRAF2;TNFSF12;ACVR1;ACVR1B;STK11;TGFBR1;MAP3K7;BMPR1A;PLCG1;CRTC2;ABL1;ACVR2B;FH;TGFBR3;STAT3;SUPT5H;SLC9A3R1;RAC1;TATDN1;FSTL3;INHBA;INHBB;ANK3;JAK2;PTPRC;KDR;YWHAE;ERBB2;ACVR2A;IGF1R;ACVRL1;ITGB5;TRAF5;ENG;RNF41;BIRC2;TRAF3;BAMBI;PDPK1;SMAD7;SIK1;YWHAZ;NCK1;SOCS3;SRC;TAB2;PTPN11;IRS1;IRS2;GSK3B;GRB2;PRKACA;UBC;HSP90AA1;SLC9A3R2	0.514019	0.0146044	5	65	5	ACVR2A;IGF1R;ITGB5;PLCG1;IRS2	1
51_3	IMA_1	372	2692	191	PTMA;SUMO1;JUN;SUMO3;SUMO2;HDAC3;SF1;PRPF8;SRSF11;MDM2;TOPORS;SNRNP200;SMG1;HYOU1;SUPT5H;DNMT1;CSNK2A2;GRWD1;SAP18;CUL5;RELA;HDGF;CUL1;CUL3;DHX9;RAD18;TCOF1;HNRNPU;BARD1;ACIN1;RANGAP1;PRMT5;NR2C1;TPR;SMARCD1;MGMT;PMS1;THOC1;BRD7;TDP1;CSNK2A1;HIST1H1C;TOR1AIP1;SNRPD1;FN1;SNRNP70;RBBP7;H2AFY;RBBP4;TERF2;TERF1;RBX1;HIRIP3;ELAVL1;RRP1B;PABPC1;CDKN1A;NOP2;COPS6;CARM1;COPS5;GTF3C3;GTF3C1;FEN1;XRCC1;EED…	0.513441	0.070951	9	36	4	HDAC9;RELA;CARM1;FN1	0.444444
47_2	SF_3	382	2865	196	SUMO3;SUMO2;DHX16;NUDT21;SNRNP200;NFE2L2;GADD45B;DEAF1;CBFA2T3;CBFA2T2;RFC5;PHC2;SP110;CUL5;CUL1;CUL3;BRCA1;CDKN2D;LARP7;TSC22D1;SP1;TMF1;TRIM27;NUP93;CENPB;CREB1;LDB1;SMARCD3;MGMT;MDM2;GATA2;GATA3;CSNK2A1;CCND3;CCND2;RBBP7;RBBP4;TERF2;ELK1;TCF12;HDAC11;TAF5L;YBX1;EMD;AES;NCAPG2;ELAVL1;TRIM33;CDKN1A;COPS6;NR3C1;KAT2A;COPS5;GEMIN4;MATR3;CHD4;EED;MMS19;CHD3;XPO5;TCF3;CCNE1;JUN;MEIS1;HAUS1;SUPT16H;R…	0.513089	0.0684119	6	42	4	ZC3HC1;SREBF1;SMARCA4;IPO9	0.666667
34_2	SF_2	332	3766	170	BCL2L1;TGM2;ERBB2IP;GHR;YWHAE;SIVA1;SF1;AKT1;TNNC1;PAM;CAV1;SUGT1;CALM2;CALM3;CALM1;GRK6;PIK3CA;GRK5;GNB2L1;CAPN1;LYN;TTN;ERBB2;ERBB3;IGF1R;GPI;DYSF;ARHGEF6;CLCN3;CTSB;AGER;YWHAB;GIPC1;MAPK14;ZAK;SYK;PPP2CA;APP;GSK3B;ARHGAP17;GRB2;CYLD;UBC;TRIP6;PTAFR;ACTB;COPB2;PTPN11;PAK2;ACTA1;SKAP2;CDKN1B;UBE2D3;ITGA6;UBE2D1;GABBR1;VIM;ADRBK1;SMURF1;SMURF2;PTEN;AHNAK;CAP1;NF2;PPP1R9B;CDC42EP1;PLCB1;PLCB2;PLCB…	0.512048	0.0451407	7	65	3	MAPK14;SLC22A5;IGF1R	0.428571
43_4	SM_2	43	2403	22	NPHP3;GABBR1;SNX17;CDKL5;UHMK1;TGOLN2;WNK2;NBEA;PIK3R1;SYNJ2;EPB41L3;RTN4;EFNA5;SLC24A1;SEPN1;SLK;SHANK3;OSBPL5;CNTNAP1;CDC27;GSTZ1;NFS1	0.511628	0.00915522	3	49	0		0
37_1	LIV_1	323	1776	165	SFTPD;CRKL;LAT2;IL6ST;PTK2B;IFNAR1;ERAS;LEPROT;TYK2;SEMA4D;PECAM1;GHR;PIK3CA;PIK3CD;FGR;CARD8;PIK3R3;LYN;CDH2;BLNK;SIRPG;CBLB;IGF1R;SHC1;CDH23;CD27;TNFRSF21;CSF3R;LY96;CD37;CD5;SYK;PTPN11;RNF180;PLCG1;CD2AP;TLR2;PKP4;LEPROTL1;CSF2RB;TNFSF12;DOCK8;EVL;SKAP2;HRAS;SKAP1;GAB2;FRS2;RRAS;DNM2;CRK;NDRG2;KIT;TIAM1;GRAP2;JAK2;PIK3R2;PIK3R1;JAK1;ANGPT2;CD47;PLCB2;NEDD9;HCK;RHOG;PTPN6;F11R;DLG4;EPOR;TNK2;GN…	0.510836	0.0929054	9	32	5	PECAM1;IGF1R;BCAR1;SHC1;PLCG1	0.555556
69_4	WB_1	192	1631	98	MNT;HIPK2;HDAC2;RARA;RARG;SELENBP1;PHC2;MYC;DDIT3;DPY30;CREB5;TERF2IP;MDM2;GATA2;GTF2F2;MAX;RBBP6;TERF2;RUNX1;KPNA2;MAF;TRIP4;RNF2;BATF;VDR;CDKN1A;KAT2B;HIF1A;EED;XRCC6;ASXL1;BACH2;JUN;H3F3B;FOS;SKP2;RNF4;ZEB2;TP53;PRDM1;BATF2;BATF3;IPO4;ANKRA2;CREBBP;PHF1;HDAC1;CIR1;YY1;HDAC4;SMAD3;ATR;CBX7;CBX4;NCOR2;MXD1;SPI1;NCOA6;CIITA;IFI16;RANBP9;FANCI;SRF;RXRA;CARM1;EP300;SREBF2;PIAS1;CDK6;CDK7;IL8;GNMT;H…	0.510417	0.0600858	5	20	4	ZEB2;SMARCA4;CARM1;SMAD3	0.8
86_2	WB_2	112	3420	57	GNS;GSR;ADSS;ATP2A2;SMS;STX4;IKBKB;DDOST;NDRG1;MARCH8;SLC25A11;CDIPT;RCHY1;KYNU;CALM2;CALM3;CALM1;ANXA6;POR;HSPD1;NAPA;NFKB1;NUP210;LDHA;CPT1A;RGS2;ARIH1;CLIC1;SLC25A3;SLC25A6;SLC25A4;CHUK;TNF;MVD;PRKAR1A;RFK;LCP1;SEC61A1;CNDP2;BTRC;SELL;STX8;VAMP3;VAMP2;MYL12A;SNAP23;SLC3A2;STX3;STX2;ASNS;STX7;STX6;VTI1A;UBC;AIFM1;UFD1L;SLC1A3	0.508929	0.0166667	2	57	1	TNF	0.5
69_1	SF_2	112	3766	57	CD74;NCF2;PTH1R;MAN2B1;HLA-B;KIF26A;PTHLH;C5AR1;STXBP5;HCST;ARRB1;EDNRA;SLC9A5;MAPKAPK3;GNAI3;GNAI1;CD27;ADORA2A;RGS3;CXCR2;PTGER4;GNAI2;ARHGEF4;NCF4;TNFSF9;OPRL1;CLN6;CARD9;GLA;PYCARD;DGKE;CTSH;HLA-DPB1;FZD1;GNB4;CTSC;GNB1;ARPC5;GNB2;CYBB;CYBA;GNB3;CYTH2;P2RY6;AIM2;GNAQ;DNLZ;GNAS;ABI3;SECTM1;RGS19;GPX1;GNG2;HLA-DPA1;PTAFR;GAS7;COQ2	0.508929	0.0151354	3	65	2	CTSH;EDNRA	0.666667
43_1	WB_2	393	3420	200	UBE2J1;CKB;HSPA8;AKT1;PTK2B;DAK;ZYX;ACTG1;DLG1;UXT;CALM2;DLG4;CALM1;ITSN1;MAP3K3;CYFIP1;WWP1;HSP90AB1;NEXN;CAPN1;CDK5R1;GRIN1;PIK3R2;ERBB2;SPTB;MACF1;SHC1;CAMK2D;CAMK2G;DFFA;CAMK2A;SH3GLB1;ABLIM1;ABLIM3;ATP5D;MAPK14;PLD1;PLD2;PTGES3;PTPN11;MYLK;VIM;GRB2;FKBP1A;TRIP6;APC;ACTB;PAK1;PAK2;UQCRC1;ACTA2;ATP5B;ATP6V1F;ATP2A2;MAP1A;SPTAN1;ARRB1;UBE2D3;UBE2D1;CLTC;DNM2;PNMA1;AP2B1;HIP1R;SMURF1;ADORA2A;SMU…	0.508906	0.0584795	16	57	10	MAPK14;ITGB5;SHC1;CAMK2G;IRS2;MARK4;DSTN;PLCG1;AIF1;TAGLN	0.625
47_2	IMA_1	382	2692	194	SUMO3;SUMO2;DHX16;NUDT21;SNRNP200;NFE2L2;GADD45B;DEAF1;CBFA2T3;CBFA2T2;RFC5;PHC2;SP110;CUL5;CUL1;CUL3;BRCA1;CDKN2D;LARP7;TSC22D1;SP1;TMF1;TRIM27;NUP93;CENPB;CREB1;LDB1;SMARCD3;MGMT;MDM2;MDM4;BRD1;CSNK2A1;SIN3B;CCND3;CCND2;RBBP7;RBBP4;TERF2;ELK1;TCF12;HDAC11;TAF5L;YBX1;EMD;AES;NCAPG2;ELAVL1;TRIM33;CDKN1A;COPS6;NR3C1;KAT2A;UBE2D1;TP73;MATR3;CHD4;EED;MMS19;XRCC6;CHD3;XPO5;TCF3;XPO7;CCNE1;JUN;MEIS1;R…	0.507853	0.0720654	6	36	4	ZC3HC1;SREBF1;SMARCA4;IPO9	0.666667
93_2	SF_3	207	2865	105	PRPF8;PUF60;EIF3I;ASB6;DUT;TLE3;CUL5;CUL1;CUL2;CUL3;BRCA1;DHX9;DDX3X;SP1;SF3A3;RAE1;QTRT1;SMAD3;SYNCRIP;ZFYVE9;AKAP8;DDX5;CTR9;KPNA2;HNRNPH1;YBX1;EMD;FUS;H2AFX;NOP2;COPS6;COPS5;DHX38;EXOSC2;RUVBL1;RUVBL2;EFTUD2;PCBP2;SF3A1;PCBP1;DDX1;SIRT1;NXF1;FOS;DCUN1D1;SFPQ;RBX1;REV1;LMNB1;ESR1;HAT1;NUP155;FAM120B;SMAD2;PRKDC;FBXO3;UPF1;PNRC1;EXOSC10;BRIX1;SKP2;SMC3;HNRNPU;HNRNPK;SAP30BP;HNRNPM;UTP15;RBM14;HN…	0.507246	0.0366492	6	42	3	SF3A1;HNRNPUL1;SMAD3	0.5
6_1	SF_2	1175	3766	596	HSPA2;HSPA5;HSPA4;HSPA8;IL6ST;LIFR;EEF2K;DLG4;PIK3CA;WWP1;PIK3CG;IRAK3;IRAK1;CBLB;STK11;DYSF;CAMK2D;MUC1;CAMK2G;CAMK2A;SIVA1;STK3;PIK3C3;UBE4B;GRB10;PTEN;PLTP;LAT;SNRK;TSG101;ACTA1;ATP2A2;ACVR1B;CDKN1B;ITGA5;HSP90B1;UBE2D1;GABBR1;STIP1;APOE;TANK;UACA;AHSA1;JAK2;TTN;JAK1;MAP1LC3A;MYL9;CBLL1;CHUK;DSP;IQCB1;HCK;GDI1;RPS6KA2;RPS6KA3;GZMB;BCL2A1;ITGAV;DNAJC3;WDFY3;GIT1;GIT2;KRT10;FLNA;FLNC;MAP3K1;CROT…	0.507234	0.158258	24	65	15	ACVR2A;APOE;ITGB5;STAT2;SCARB1;CAMK2G;LDLR;CARM1;PIK3CG;MAPK14;PLCG1;LRP1;SH2B3;EDNRA;SHC1	0.625
38_2	AAW_4	397	2197	201	HSF1;UBQLN1;RAD18;USP9X;TNNC1;CDC26;GADD45A;GADD45B;ANAPC16;ANAPC11;ANAPC10;ANAPC13;GADD45G;MTMR6;WEE1;AURKA;SP1;XPA;AURKC;CENPB;SNAPC3;REV3L;SMARCD3;CHFR;MDM4;TSC22D4;USP37;UBE4B;PCGF3;PCGF2;HIRA;PTMA;CCND1;MAX;ARID1A;FZR1;RBBP7;H2AFZ;RBBP4;CTR9;RUNX1;GUCY1B3;TRIP6;ATR;CTBP2;RNF216;CTCF;FBXO5;NSL1;DNMT3B;SPAG5;CDKN1C;CDKN1B;CDKN1A;MED25;MED24;KAT2A;ID3;MED1;MED6;MED7;ARID4A;MED9;ARL4A;DAXX;CDC16…	0.506297	0.0914884	5	27	1	ING1	0.2
5_2	VF_1	1198	3098	606	UBE2Q2;RYK;HSPA5;HSPA4;IQCB1;FGFR1OP2;PDCD10;ASS1;EEF2K;DLG3;DLG4;PPP4C;COMMD1;PPP2R4;SCLY;CBLB;IGF1R;HSPA8;CAMK2D;MUC1;CAMK2G;PPP2R2A;CAMK2A;PPP2R2B;STK3;STK4;CSF3R;TRAF3IP1;CNDP2;MYL12A;GRB10;AKAP9;PTEN;LAT;ACTA2;CAPZB;FBXW11;ATP2A2;G6PD;CDKN1B;ITGA3;ITGA4;HSP90B1;CCT8;APOE;TANK;MST4;CCT3;CCT7;CCT4;CCT5;AHSA1;TNFRSF8;JAK1;MAP1LC3A;CAV1;DLG1;CHUK;DSP;VEGFA;VEGFC;SLC39A1;FTO;RPS6KA1;CSNK1A1;ITGAV…	0.505843	0.19561	27	59	19	PECAM1;IGF1R;APOE;ITGB5;SHC1;LRP1;FURIN;CAMK2G;DAB2IP;LDLR;SMAD3;MAPK14;PLCG1;MARK4;DPYSL2;RELA;IGF2R;BCAR1;FLT1	0.703704
105_3	LIV_4	91	2295	46	RPS12;RPS10;LRPPRC;PNN;SSRP1;RPLP1;RPLP0;CD4;HNRNPH1;VDAC3;VDAC2;VDAC1;PLP2;RPS9;CD81;ATP5A1;RPL22;HNRNPA2B1;SAP18;TAGLN2;HNRNPD;RPS19;KPNB1;NAPA;CLIC1;RTN4;HNRNPA1;RPL18;BCAP31;STX8;VAMP3;VAMP2;MYL12A;RPSA;SNAP23;PHB;STX3;STX2;STX4;STX7;STX6;VTI1A;UBC;MME;ACTB;EIF4A2	0.505495	0.0200436	1	34	1	TAGLN2	1
105_3	VF_1	91	3098	46	CD53;LRPPRC;HAX1;ARF6;CD4;TNFRSF10A;TRAF3;MARCH1;CASK;VDAC1;LY86;LTBR;EPS15;SPG21;CD81;ATP5A1;NEDD4;CAP1;CAP2;FHL2;ABCB1;TFRC;TAGLN2;MAPK9;ANXA1;TRAF2;ANXA2;TRAF5;TRAF6;ANXA6;HGS;VCP;BCAP31;CASP4;TNFRSF1B;CASP3;MYL12A;CASP1;SLC3A2;APP;PPP2CB;GNAZ;NEDD4L;TLR4;MME;ACTB	0.505495	0.0148483	1	59	1	TAGLN2	1
77_2	IMA_4	107	3813	54	TRAF2;TNFSF12;ACVR1;ACVR1B;STK11;TGFBR1;BMPR1B;BMPR1A;PLCG1;CRTC2;ABL1;TRAF3;TGFBR3;STAT3;SLC9A3R2;SLC9A3R1;RAC1;TATDN1;MAP3K7;FSTL1;INHBA;INHBB;ANK3;JAK2;PTPRC;KDR;YWHAE;ERBB2;ACVR2A;IGF1R;ACVRL1;ITGB5;TRAF5;ENG;RNF41;BIRC2;BAMBI;PDPK1;SMAD7;SIK1;TRAF1;YWHAZ;NCK1;SOCS3;SRC;TAB2;PTPN11;IRS1;IRS2;GSK3B;GRB2;PRKACA;UBC;HSP90AA1	0.504673	0.0141621	5	69	5	ACVR2A;IGF1R;ITGB5;PLCG1;IRS2	1
74_2	LIV_1	127	1776	64	EFNB2;PDGFRB;FLT1;HRAS;EPHA2;FNTA;MAPK14;MSN;PTK2B;PKP4;RAP2A;GNAI2;GNAI3;YES1;GNAI1;NEDD9;OPTN;AIP;PARD6G;MAP3K3;FYN;PARD6A;CTNNA1;JUP;PXN;PIK3R1;PTPRC;LYN;PPP1R9B;ENAH;KDR;PTPRB;GRIN1;EPHB1;EPHB6;SHC1;RAC1;PRKCE;EFS;GNB1;RDX;DSP;ITGA5;PRKCD;TEK;HCK;PTPN1;GNB2;UCHL1;PTPN6;ACTN1;CLDN3;PTPRG;GZMB;PTPN11;PLCG1;EZR;PARD3;TJP1;GNG2;ITGB2;TRIP6;LCK;RALA	0.503937	0.036036	6	32	4	MAPK14;PLCG1;SHC1;FLT1	0.666667
64_3	LIV_1	278	1776	140	TUBA4A;ACTG1;CRKL;HSPA4;CD33;CD37;PTK2B;DLG1;CALM2;CALM3;CALM1;TYROBP;PIK3CA;FGR;HSP90AB1;LYN;BLNK;ERBB2;ERBB3;IQCB1;SHC1;HSPA8;HCLS1;CSF3R;SOCS3;PLD2;SYK;CSF1;PLCG1;KIT;TLR3;GRB2;TLR4;LAT;CD3E;PAK2;CD3G;CSF2RB;GAB2;GAPDH;GAB1;ANXA2;CLTC;DDX58;PPM1B;TUBA1B;TUBA1A;ITGB2;GRAP2;JAK2;PIK3R2;PIK3R1;JAK1;MYD88;PGK1;IL4R;SLA;PTPN6;DLG4;EPOR;TNFRSF1B;GNAQ;TNFRSF1A;VAV1;VAV2;TUBB;CBL;FLNA;FLNB;IL15RA;LCK;…	0.503597	0.0788288	5	32	2	PLCG1;SHC1	0.4
5_2	SF_2	1198	3766	603	SCFD1;UBE2Q2;RYK;HSPA5;HSPA4;IQCB1;ASS1;EEF2K;DLG3;DLG4;PRNP;PPP2R4;NAPA;SCLY;CBLB;IGF1R;HSPA8;CAMK2D;MUC1;CAMK2G;CAMK2A;STK3;CSF3R;TRAF3IP1;CNDP2;MYL12A;SNAP23;GRB10;AKAP9;PTEN;LAT;TXNRD1;ACTA2;CAPZB;FBXW11;ATP2A2;G6PD;CDKN1B;ITGA3;ITGA4;ATP6V1H;HSP90B1;UBE2D1;APOE;TANK;AHSA1;TNFRSF8;JAK1;MAP1LC3A;MAP1LC3B;DLG1;CHUK;DSP;SLC39A1;FTO;TNK2;ITGAV;SGIP1;CYP4F12;CD14;ITGAL;ITGAM;FLNA;VWF;FLNC;CD19;CAC…	0.503339	0.160117	27	65	18	PECAM1;IGF1R;APOE;ITGB5;SHC1;FURIN;CAMK2G;DAB2IP;LDLR;MARK4;MAPK14;PLCG1;LRP1;DPYSL2;IGF2R;BCAR1;HLA-DQA1;FLT1	0.666667
98_3	SF_2	151	3766	76	RPL24;SYNM;RAD23B;YWHAE;ITCH;HSPA4;SPTAN1;EGFR;EPHA2;SF1;IKBKB;HSPA1B;HSPA1A;MAPK10;AKAP13;PPM1G;EPS15;SMURF2;CALM2;CALM3;XPO7;CALM1;ITSN1;MAP3K3;YWHAQ;MAP3K7;TPM1;ARHGEF1;CTNNB1;FAF1;JUP;TFRC;JAK2;AURKA;ATG5;NFKB2;MYD88;S100A1;RANBP3;SNAPIN;SRC;SNTA1;CLNS1A;DYSF;CAMK2D;PRMT3;PRKCE;CAMK2A;HGS;DSTN;PRKCA;ARF6;EPB41;MAPK8;SEC23A;IRF3;MYL6;TJP1;INPPL1;TRIM21;TAB2;APP;ROCK1;ROCK2;TUBB;CBL;NUBP2;HADHB…	0.503311	0.0201806	3	65	1	DSTN	0.333333
90_2	AAW_4	161	2197	81	DPF2;HDAC1;HDAC3;HDAC2;RAD23B;PNRC1;SRC;CDKN1C;CDKN1B;CDKN1A;RFC1;KAT2B;NRIP1;CTNNB1;AKT1;SOX8;MAPK11;MITF;ARID4A;IL1B;TSC2;PIN1;CREBZF;DAXX;UXT;NCOA1;STAT3;RAI1;SRF;UBTF;THRB;NCOA3;RB1;THRA;HSP90AB1;MAPK3;HTT;NFKB1;PSMC5;SQSTM1;BRCA1;XPO1;TRIM28;RBL2;FOS;NGFR;SP1;ATF2;CHUK;CREB1;FHL2;PER3;PCNA;RCHY1;ESRRA;HSP90AA1;CLU;EP300;UHRF2;UBE2I;MCM7;AR;PPP1CC;TAF1;WWTR1;TBP;BTRC;GSK3A;PPP1CB;TP73;GSK3B;M…	0.503106	0.0368685	1	27	0		0
45_1	AAW_4	325	2197	163	HIST1H4C;BPTF;HIST1H4I;MEN1;CASP10;SETD1B;ANP32A;SETD2;CDC73;NFE2L2;MAP3K7;HSP90AB1;FADD;IRAK3;KDM2B;SETDB1;WDR5;DDIT3;TRIM28;MED16;IL2RA;TRIM24;CREB1;BAZ1B;BRD4;MDM2;BRD7;GATA2;SETD7;MAGED1;GSK3A;TNFRSF10A;H2AFZ;RBBP4;L3MBTL1;CTR9;DBP;CTBP2;KDM5B;BATF;RBBP7;KAT2B;KAT2A;EED;ARNTL;MPHOSPH8;CHD3;CHD4;CCNE1;JUN;EHMT1;CBX1;KDM4A;SMC1A;SIRT2;SIRT5;POLR2E;CDC45;ING4;BRPF1;IRF3;IRF2;EGLN1;RPS6KA3;TP53;T…	0.501538	0.0741921	11	27	4	ARNTL;MAPK14;TAF1A;SMARCA4	0.363636
18_2	SF_3	848	2865	425	SMARCC2;ZCCHC11;SMARCC1;SUMO1;SUMO2;MEN1;P4HA1;PDCD11;EBNA1BP2;DHX9;WDR5;TCOF1;SP1;SP3;NUP93;SMARCD3;GTF2F1;DDX41;MAX;CCND3;AKAP8;TCF12;ZNF281;YBX1;TSN;SIRT2;CDKN1A;NOP2;PDS5A;PDS5B;GTF3C3;GTF3C2;GTF3C1;GEMIN4;GTF3C4;SAP130;SIRT6;XPO1;XPO5;TADA2A;TADA2B;GTF2B;DMAP1;GTF2I;XPOT;SNRNP200;SENP1;NCAPD3;ING4;ING1;ANAPC7;TOP1;EIF4A1;ATXN1;NUP133;SNIP1;TLE1;SMAD2;PELP1;TAF12;POLE;TAF10;FOXM1;CDC6;NEDD8;B…	0.501179	0.148342	20	42	11	MLH3;PDS5B;SKIV2L;SF3A1;RBMS2;PTRF;RELA;SMAD3;SMARCA4;ING1;HNRNPUL1	0.55
2_3	IMA_62	4	2	2	BMP6;BMPER	0.5	1	0	0	0		0
54_4	IMA_58	4	3	2	NEGR1;LSAMP	0.5	0.666667	0	0	0		0
112_3	AAW_14	8	7	4	CCL2;CCL3;CCR1;TPST1	0.5	0.571429	0	0	0		0
112_3	IMA_19	8	7	4	CCL2;CCL3;CCR1;TPST1	0.5	0.571429	0	0	0		0
45_7	IMA_63	2	2	1	PLXND1	0.5	0.5	0	0	0		0
45_7	WB_41	2	2	1	PLXND1	0.5	0.5	0	0	0		0
9_4	WB_27	4	4	2	TIGIT;PVR	0.5	0.5	1	0	0		0
90_5	SM_16	4	5	2	STK36;SUFU	0.5	0.4	0	0	0		0
51_7	VF_10	2	6	1	RAB3GAP1	0.5	0.166667	0	0	0		0
54_4	VF_5	4	22	2	NEGR1;LSAMP	0.5	0.0909091	0	1	0		0
112_3	WB_5	8	128	4	CCR1;CCL5;PF4;TPST1	0.5	0.03125	0	1	0		0
69_1	AAW_3	112	2620	56	CD74;NCF2;PTH1R;NCF4;HLA-B;KIF26A;C5AR1;STXBP5;HCST;ARRB1;EDNRA;SLC9A5;GNAI2;GNAI3;GNAI1;ADORA2A;CXCR2;PTGER4;EML3;ARHGEF4;SGCD;PTHLH;OPRL1;CLN6;CARD9;GLA;GNAO1;FCGRT;DGKE;CTSH;HLA-DPB1;FZD1;GNB4;RGS3;GNB1;ARPC5;GNB2;CYBB;CYBA;GNB3;IGSF21;ADA;GRN;CYTH2;PPIF;PLA2G15;GNAQ;DNLZ;GNAS;ABI3;RGS19;GNG2;HLA-DPA1;PTAFR;F2RL1;GAS7	0.5	0.021374	3	51	2	CTSH;EDNRA	0.666667
150_1	AAW_4	74	2197	37	BCL2L1;MAPK10;GMNN;CDC7;DAXX;EGR1;DEAF1;C11orf30;HAUS1;PFKM;AURKA;CDK4;MTA1;PCNA;CDKN2A;ORC4;ORC5;TDRD7;MCM6;MCM5;HEXIM1;MCM2;CDC45;MDM2;ALG13;BCL10;UBE2I;RPS6KA3;TP53;PPP1CC;TACC1;GCH1;PTEN;BMPR2;CDK6;TRIP6;ATXN1	0.5	0.0168411	2	27	1	CDKN2A	0.5
59_5	WB_5	4	128	2	CCR3;CCL5	0.5	0.015625	0	1	0		0
45_6	WB_5	4	128	2	ST14;IGFBP7	0.5	0.015625	0	1	0		0
36_7	SF_6	2	72	1	LILRB2	0.5	0.0138889	0	0	0		0
86_3	IMA_4	92	3813	46	SFTPD;NCF2;IFIH1;CSF2RA;NCF4;CD33;ALOX5AP;HCST;NLRC4;CD86;IL18BP;LY86;FCER1G;LILRB4;NLRP1;DHX58;CASK;FSTL1;LTC4S;PYCARD;CTSH;TBXAS1;ALOX5;IL18R1;AIM2;CYBB;CYBA;IL18RAP;LY96;FCER1A;UCP2;CD180;CYTH4;IL18;PLSCR4;TNFRSF1B;NLRP3;CASP1;VAMP8;SDC2;IRF8;CD163;CD14;ABI3;IPCEF1;AIF1	0.5	0.012064	5	69	4	CTSH;VAMP8;TBXAS1;AIF1	0.8
103_4	VF_2	22	936	11	STX8;VAMP3;VAMP2;SNAP23;STX3;STX2;STX4;STX7;STX6;VTI1A;NAPA	0.5	0.0117521	0	9	0		0
45_7	SF_5	2	86	1	PLXND1	0.5	0.0116279	0	0	0		0
37_9	IMA_5	2	93	1	APPBP2	0.5	0.0107527	0	1	0		0
40_5	IMA_6	2	99	1	FANCF	0.5	0.010101	0	1	0		0
9_9	WB_5	2	128	1	CCL5	0.5	0.0078125	0	1	0		0
31_5	WB_5	2	128	1	COL18A1	0.5	0.0078125	0	1	0		0
19_5	AAW_5	4	256	2	PEX19;ABCD3	0.5	0.0078125	0	2	0		0
37_9	WB_5	2	128	1	APPBP2	0.5	0.0078125	0	1	0		0
51_5	VF_2	14	936	7	ICT1;MUT;RTN4;PRDX5;PLEKHF2;PTCD3;UQCRC2	0.5	0.00747863	0	9	0		0
27_4	SF_1	12	933	6	TFAM;PNP;TFB2M;ENO2;MTAP;GMPS	0.5	0.00643087	0	12	0		0
140_4	VF_4	18	1419	9	DCN;SERPINA1;ELN;CFH;FN1;TFPI;C1QA;MMP9;LAMC3	0.5	0.00634249	1	24	1	FN1	1
90_4	WB_1	18	1631	9	POLA1;CCNDBP1;ORC4;MCM6;POLR1B;CIB1;MCM3;MCM2;DMTF1	0.5	0.00551809	1	20	0		0
79_4	LIV_3	16	1493	8	PDGFB;APOE;SDC4;CFH;PRNP;ALB;GIPC1;A2M	0.5	0.00535834	1	28	1	APOE	1
64_1	VF_1	30	3098	15	EPS15;APC;PSEN1;YWHAQ;PRKCE;SLC25A5;AP2M1;ADRB2;PRKAR2B;PRKACA;DSP;PRKACB;CRK;RPAIN;KRT10	0.5	0.00484183	0	59	0		0
51_4	IMA_1	26	2692	13	PDGFA;E2F4;COL6A1;RBL2;LIN37;ID3;LAMB1;NID1;COL5A1;MYBL1;LIN54;TFDP2;TFDP1	0.5	0.00482912	1	36	0		0
96_7	AAW_1	2	218	1	POMP	0.5	0.00458716	0	4	0		0
51_4	SF_3	26	2865	13	TGFB1;E2F4;RBL2;PDGFA;LIN37;ID3;COL6A1;NID1;COL5A1;LAMB1;LIN54;TFDP2;TFDP1	0.5	0.00453752	1	42	0		0
31_3	SF_1	8	933	4	RPS6KA1;STT3B;PTCD3;PRKAB1	0.5	0.00428725	0	12	0		0
150_4	SM_2	20	2403	10	TOMM40;MPP3;SLC9A3R2;HRAS;ARF6;SLC22A4;RTN4;PIK3CA;TST;LPAR1	0.5	0.00416146	1	49	0		0
19_12	AAW_5	2	256	1	ARL6IP1	0.5	0.00390625	0	2	0		0
31_3	IMA_2	8	1042	4	RPS6KA1;STT3B;PTCD3;PRKAB1	0.5	0.00383877	0	13	0		0
51_4	WB_2	26	3420	13	TGFBR3;TGFB1;PDGFA;TGFB3;ERBB2IP;ACVR2A;CD47;ENG;ITGAV;CHMP2A;FKBP1A;DYNLRB1;TGFBR2	0.5	0.00380117	1	57	1	ACVR2A	1
140_4	SM_2	18	2403	9	DCN;SERPINA1;ELN;CFH;FN1;TFPI;C1QA;HBEGF;MMP9	0.5	0.00374532	1	49	1	FN1	1
27_5	WB_3	8	1171	4	SKIV2L;EXOSC1;XRN1;HEATR1	0.5	0.00341588	1	15	1	SKIV2L	1
31_3	WB_3	8	1171	4	SYNCRIP;RPS6KA1;COPS5;PRKAB1	0.5	0.00341588	0	15	0		0
3_3	SM_3	18	2686	9	BAG3;GALK1;FLCN;GSTA4;GALE;TAGLN;ST6GALNAC4;STARD7;XPNPEP3	0.5	0.00335071	1	36	1	TAGLN	1
96_7	SM_1	2	318	1	POMP	0.5	0.00314465	0	4	0		0
37_8	SM_1	2	318	1	PDK2	0.5	0.00314465	0	4	0		0
92_5	SM_1	2	318	1	PASK	0.5	0.00314465	0	4	0		0
140_4	SF_3	18	2865	9	DCN;FCN2;ELN;CFH;FN1;SERPINA1;TFPI;C1QA;MMP9	0.5	0.00314136	1	42	1	FN1	1
7_3	IMA_1	16	2692	8	CFH;C1QC;CFD;PTX3;CFB;C1QB;C1QA;JARID2	0.5	0.00297177	1	36	0		0
51_5	SM_2	14	2403	7	SPG21;PLEKHF2;RTN4;PRDX5;PTCD3;MLXIPL;NIF3L1	0.5	0.00291303	0	49	0		0
40_2	IMA_4	22	3813	11	PDGFRB;TEK;ITSN1;WAS;CNTNAP1;MAGI3;NDUFS5;FDX1;CDH5;F11R;PTPRB	0.5	0.00288487	0	69	0		0
7_3	SF_3	16	2865	8	CFH;C1QC;CFD;PTX3;CFB;C1QB;C1QA;JARID2	0.5	0.00279232	1	42	0		0
58_3	LIV_4	12	2295	6	ACTA2;MYL12B;MYO1E;DSTN;FBXO25;ACTB	0.5	0.00261438	2	34	1	DSTN	0.5
58_3	AAW_2	12	2336	6	ACTA2;MYL12B;MYO1E;DSTN;FBXO25;ACTB	0.5	0.00256849	2	35	1	DSTN	0.5
27_4	SM_3	12	2686	6	RCN1;CHMP4A;CHMP4B;ENO2;CC2D1A;VPS4A	0.5	0.0022338	0	36	0		0
38_5	VF_2	4	936	2	DNM1L;PCMT1	0.5	0.00213675	1	9	1	PCMT1	1
96_4	VF_4	6	1419	3	GADD45B;MED31;GADD45G	0.5	0.00211416	1	24	0		0
18_4	VF_4	6	1419	3	DCN;COL4A1;THBS1	0.5	0.00211416	1	24	1	COL4A1	1
27_4	VF_3	12	2839	6	TFAM;RCN1;CHMP4A;CHMP4B;VPS4A;TFB2M	0.5	0.00211342	0	33	0		0
23_3	SM_2	10	2403	5	C3;C2;SERPING1;MASP1;C5	0.5	0.00208073	1	49	0		0
58_3	VF_1	12	3098	6	ACTA2;MYL12B;MYO1E;DSTN;ACTB;SHC1	0.5	0.00193673	2	59	2	DSTN;SHC1	1
93_4	SM_4	8	2114	4	PER3;HEYL;ID3;CLOCK	0.5	0.00189215	0	27	0		0
96_4	WB_1	6	1631	3	GADD45B;MED31;RPA1	0.5	0.00183936	1	20	0		0
51_5	IMA_4	14	3813	7	RAB33A;SPG21;PLEKHF2;RTN4;ADCK3;GLUL;UQCRC2	0.5	0.00183582	0	69	0		0
96_7	WB_4	2	563	1	POMP	0.5	0.0017762	0	5	0		0
21_5	WB_4	2	563	1	PLIN3	0.5	0.0017762	0	5	0		0
37_8	WB_4	2	563	1	PDK2	0.5	0.0017762	0	5	0		0
92_5	WB_4	2	563	1	PASK	0.5	0.0017762	0	5	0		0
58_3	WB_2	12	3420	6	ACTA2;MYL12B;MYO1E;DSTN;ACTB;SHC1	0.5	0.00175439	2	57	2	DSTN;SHC1	1
93_5	WB_3	4	1171	2	DDX20;DICER1	0.5	0.00170794	0	15	0		0
58_3	SF_2	12	3766	6	ACTA2;MYL12B;MYO1E;DSTN;ACTB;SHC1	0.5	0.0015932	2	65	2	DSTN;SHC1	1
58_3	IMA_4	12	3813	6	ACTA2;MYL12B;MYO1E;DSTN;ACTB;SHC1	0.5	0.00157356	2	69	2	DSTN;SHC1	1
31_3	SM_3	8	2686	4	SYNCRIP;RPS6KA1;COPS5;PRKAB1	0.5	0.0014892	0	36	0		0
31_3	IMA_1	8	2692	4	SYNCRIP;TRIM28;SMAD2;COPS5	0.5	0.00148588	0	36	0		0
90_5	VF_4	4	1419	2	STK36;SUFU	0.5	0.00140944	0	24	0		0
2_3	VF_4	4	1419	2	BMP6;BMPER	0.5	0.00140944	0	24	0		0
58_7	VF_4	4	1419	2	HMGB1;PBX1	0.5	0.00140944	0	24	0		0
31_3	SF_3	8	2865	4	SYNCRIP;TRIM28;SMAD2;COPS5	0.5	0.00139616	0	42	0		0
2_3	LIV_3	4	1493	2	F8;ADAMTS13	0.5	0.00133958	0	28	0		0
38_5	LIV_3	4	1493	2	DNM1L;SEC24A	0.5	0.00133958	1	28	0		0
37_4	LIV_3	4	1493	2	AOX1;UGP2	0.5	0.00133958	0	28	0		0
56_9	LIV_3	4	1493	2	TPM1;ZYX	0.5	0.00133958	0	28	0		0
20_6	WB_2	8	3420	4	PLP2;PICK1;F11R;JAM3	0.5	0.00116959	0	57	0		0
37_4	LIV_1	4	1776	2	MPDZ;ABCA1	0.5	0.00112613	0	32	0		0
96_7	SF_1	2	933	1	POMP	0.5	0.00107181	0	12	0		0
21_5	SF_1	2	933	1	PLIN3	0.5	0.00107181	0	12	0		0
37_8	SF_1	2	933	1	PDK2	0.5	0.00107181	0	12	0		0
92_5	SF_1	2	933	1	PASK	0.5	0.00107181	0	12	0		0
21_5	VF_2	2	936	1	RAB9A	0.5	0.00106838	0	9	0		0
92_5	VF_2	2	936	1	PASK	0.5	0.00106838	0	9	0		0
19_11	VF_2	2	936	1	ATP13A2	0.5	0.00106838	0	9	0		0
6_5	LIV_2	4	1897	2	FST;FSTL1	0.5	0.0010543	0	23	0		0
105_4	LIV_2	4	1897	2	QKI;SH2D4A	0.5	0.0010543	0	23	0		0
20_6	IMA_4	8	3813	4	PROCR;PICK1;F11R;JAM3	0.5	0.00104904	0	69	0		0
18_4	VF_1	6	3098	3	TGFB2;TGFB3;VEGFA	0.5	0.000968367	1	59	0		0
96_7	IMA_2	2	1042	1	POMP	0.5	0.000959693	0	13	0		0
21_5	IMA_2	2	1042	1	PLIN3	0.5	0.000959693	0	13	0		0
37_8	IMA_2	2	1042	1	PDK2	0.5	0.000959693	0	13	0		0
92_5	IMA_2	2	1042	1	PASK	0.5	0.000959693	0	13	0		0
93_5	SM_4	4	2114	2	SIL1;DDX20	0.5	0.000946074	0	27	0		0
90_5	AAW_4	4	2197	2	STK36;SUFU	0.5	0.000910332	0	27	0		0
18_4	WB_2	6	3420	3	TGFB3;VEGFA;THBS1	0.5	0.000877193	1	57	0		0
90_5	LIV_4	4	2295	2	SAP18;STK36	0.5	0.00087146	0	34	0		0
38_5	LIV_4	4	2295	2	MARCH5;PCMT1	0.5	0.00087146	1	34	1	PCMT1	1
1_3	WB_3	2	1171	1	ZFP36	0.5	0.000853971	0	15	0		0
9_8	SM_2	4	2403	2	COL5A2;LAMB3	0.5	0.000832293	0	49	0		0
54_4	SM_2	4	2403	2	CNTFR;CRLF1	0.5	0.000832293	0	49	0		0
1_4	SM_2	4	2403	2	MFAP5;MATN2	0.5	0.000832293	0	49	0		0
38_5	SM_2	4	2403	2	SEC24A;PCMT1	0.5	0.000832293	1	49	1	PCMT1	1
11_5	SM_2	4	2403	2	CLEC3B;KLKB1	0.5	0.000832293	0	49	0		0
37_4	SM_2	4	2403	2	MPDZ;ABCA1	0.5	0.000832293	0	49	0		0
105_4	SM_2	4	2403	2	HCLS1;AAK1	0.5	0.000832293	0	49	0		0
9_4	AAW_3	4	2620	2	PVR;PVRL2	0.5	0.000763359	1	51	1	PVRL2	1
37_4	AAW_3	4	2620	2	MPDZ;ABCA1	0.5	0.000763359	0	51	0		0
93_5	SM_3	4	2686	2	DICER1;DHX58	0.5	0.000744602	0	36	0		0
38_5	SM_3	4	2686	2	MARCH5;DNM1L	0.5	0.000744602	1	36	0		0
45_6	IMA_1	4	2692	2	IGFBP7;PLAU	0.5	0.000742942	0	36	0		0
9_6	IMA_1	4	2692	2	NOV;IGF1	0.5	0.000742942	0	36	0		0
105_4	IMA_1	4	2692	2	QKI;SH2D4A	0.5	0.000742942	0	36	0		0
64_10	VF_4	2	1419	1	RBPJ	0.5	0.000704722	0	24	0		0
1_3	VF_4	2	1419	1	ZFP36	0.5	0.000704722	0	24	0		0
31_5	VF_4	2	1419	1	COL18A1	0.5	0.000704722	0	24	0		0
31_6	VF_4	2	1419	1	COL5A2	0.5	0.000704722	0	24	0		0
51_7	VF_4	2	1419	1	RXRB	0.5	0.000704722	0	24	0		0
38_5	VF_3	4	2839	2	MARCH5;SEC24A	0.5	0.000704473	1	33	0		0
2_3	SF_3	4	2865	2	BMP6;BMPER	0.5	0.00069808	0	42	0		0
11_5	SF_3	4	2865	2	KLKB1;TFPI2	0.5	0.00069808	0	42	0		0
105_4	SF_3	4	2865	2	QKI;SH2D4A	0.5	0.00069808	0	42	0		0
45_8	LIV_3	2	1493	1	NGF	0.5	0.000669792	0	28	0		0
45_7	LIV_3	2	1493	1	NRP1	0.5	0.000669792	0	28	0		0
24_10	LIV_3	2	1493	1	TXNDC11	0.5	0.000669792	0	28	0		0
9_9	LIV_3	2	1493	1	CCL5	0.5	0.000669792	0	28	0		0
1_7	LIV_3	2	1493	1	C1QA	0.5	0.000669792	0	28	0		0
1_6	LIV_3	2	1493	1	COL4A5	0.5	0.000669792	0	28	0		0
92_5	LIV_3	2	1493	1	PASK	0.5	0.000669792	0	28	0		0
19_11	LIV_3	2	1493	1	ATP13A2	0.5	0.000669792	0	28	0		0
51_7	LIV_3	2	1493	1	RAB3GAP1	0.5	0.000669792	0	28	0		0
9_10	LIV_3	2	1493	1	COL8A1	0.5	0.000669792	0	28	0		0
59_5	VF_1	4	3098	2	DPP4;CCL5	0.5	0.000645578	0	59	0		0
2_3	VF_1	4	3098	2	F8;ADAMTS13	0.5	0.000645578	0	59	0		0
105_4	VF_1	4	3098	2	HCLS1;AAK1	0.5	0.000645578	0	59	0		0
24_9	WB_1	2	1631	1	IL12RB1	0.5	0.000613121	0	20	0		0
17_14	WB_1	2	1631	1	USP7	0.5	0.000613121	0	20	0		0
111_5	WB_1	2	1631	1	HMGB1	0.5	0.000613121	0	20	0		0
40_5	WB_1	2	1631	1	FANCF	0.5	0.000613121	0	20	0		0
9_9	WB_1	2	1631	1	IL8	0.5	0.000613121	0	20	0		0
58_11	WB_1	2	1631	1	RAD18	0.5	0.000613121	0	20	0		0
37_9	WB_1	2	1631	1	MLLT3	0.5	0.000613121	0	20	0		0
19_13	WB_1	2	1631	1	TLE2	0.5	0.000613121	0	20	0		0
51_7	WB_1	2	1631	1	RXRB	0.5	0.000613121	0	20	0		0
37_4	WB_2	4	3420	2	UGP2;ABCA1	0.5	0.000584795	0	57	0		0
105_4	WB_2	4	3420	2	HCLS1;AAK1	0.5	0.000584795	0	57	0		0
17_13	LIV_1	2	1776	1	PRKCE	0.5	0.000563063	0	32	0		0
45_7	LIV_1	2	1776	1	PLXND1	0.5	0.000563063	0	32	0		0
74_6	LIV_1	2	1776	1	ROBO1	0.5	0.000563063	0	32	0		0
19_11	LIV_1	2	1776	1	LAMP1	0.5	0.000563063	0	32	0		0
2_3	SF_2	4	3766	2	F8;ADAMTS13	0.5	0.000531067	0	65	0		0
105_4	SF_2	4	3766	2	HCLS1;AAK1	0.5	0.000531067	0	65	0		0
111_5	LIV_2	2	1897	1	HMGB1	0.5	0.000527148	0	23	0		0
9_9	LIV_2	2	1897	1	IL8	0.5	0.000527148	0	23	0		0
19_13	LIV_2	2	1897	1	TLE2	0.5	0.000527148	0	23	0		0
51_7	LIV_2	2	1897	1	RXRB	0.5	0.000527148	0	23	0		0
6_5	IMA_4	4	3813	2	CD14;FSTL1	0.5	0.000524521	0	69	0		0
2_3	IMA_4	4	3813	2	F8;ADAMTS13	0.5	0.000524521	0	69	0		0
9_6	IMA_4	4	3813	2	IGFBP2;IGFBP6	0.5	0.000524521	0	69	0		0
105_4	IMA_4	4	3813	2	HCLS1;AAK1	0.5	0.000524521	0	69	0		0
111_6	SM_4	2	2114	1	SPATA24	0.5	0.000473037	0	27	0		0
111_5	SM_4	2	2114	1	HMGB1	0.5	0.000473037	0	27	0		0
1_3	SM_4	2	2114	1	ZFP36	0.5	0.000473037	0	27	0		0
58_11	SM_4	2	2114	1	RAD18	0.5	0.000473037	0	27	0		0
37_9	SM_4	2	2114	1	MLLT3	0.5	0.000473037	0	27	0		0
19_13	SM_4	2	2114	1	TLE2	0.5	0.000473037	0	27	0		0
111_5	AAW_4	2	2197	1	HMGB1	0.5	0.000455166	0	27	0		0
9_9	AAW_4	2	2197	1	IL8	0.5	0.000455166	0	27	0		0
37_9	AAW_4	2	2197	1	MLLT3	0.5	0.000455166	0	27	0		0
92_6	AAW_4	2	2197	1	AKR1C1	0.5	0.000455166	0	27	0		0
19_13	AAW_4	2	2197	1	TLE2	0.5	0.000455166	0	27	0		0
51_7	AAW_4	2	2197	1	RXRB	0.5	0.000455166	0	27	0		0
1_3	LIV_4	2	2295	1	ZFP36	0.5	0.00043573	0	34	0		0
37_9	LIV_4	2	2295	1	APPBP2	0.5	0.00043573	0	34	0		0
1_3	AAW_2	2	2336	1	ZFP36	0.5	0.000428082	0	35	0		0
37_9	AAW_2	2	2336	1	APPBP2	0.5	0.000428082	0	35	0		0
24_9	SM_2	2	2403	1	IL12RB2	0.5	0.000416146	0	49	0		0
96_7	SM_2	2	2403	1	KIF1B	0.5	0.000416146	0	49	0		0
23_4	SM_2	2	2403	1	KLKB1	0.5	0.000416146	0	49	0		0
111_5	SM_2	2	2403	1	PLAT	0.5	0.000416146	0	49	0		0
45_8	SM_2	2	2403	1	BDNF	0.5	0.000416146	0	49	0		0
24_10	SM_2	2	2403	1	TXNDC11	0.5	0.000416146	0	49	0		0
1_7	SM_2	2	2403	1	C1QA	0.5	0.000416146	0	49	0		0
17_11	SM_2	2	2403	1	WAS	0.5	0.000416146	0	49	0		0
7_5	SM_2	2	2403	1	KLKB1	0.5	0.000416146	0	49	0		0
19_11	SM_2	2	2403	1	ATP13A2	0.5	0.000416146	0	49	0		0
96_7	AAW_3	2	2620	1	KIF1B	0.5	0.000381679	0	51	0		0
111_6	AAW_3	2	2620	1	IQCB1	0.5	0.000381679	0	51	0		0
111_5	AAW_3	2	2620	1	PLAT	0.5	0.000381679	0	51	0		0
24_10	AAW_3	2	2620	1	TXNDC11	0.5	0.000381679	0	51	0		0
9_9	AAW_3	2	2620	1	CCL5	0.5	0.000381679	0	51	0		0
19_12	AAW_3	2	2620	1	INPP5K	0.5	0.000381679	0	51	0		0
51_7	AAW_3	2	2620	1	RAB3GAP1	0.5	0.000381679	0	51	0		0
111_6	SM_3	2	2686	1	IQCB1	0.5	0.000372301	0	36	0		0
58_11	SM_3	2	2686	1	TRIM8	0.5	0.000372301	0	36	0		0
37_9	SM_3	2	2686	1	APPBP2	0.5	0.000372301	0	36	0		0
37_8	SM_3	2	2686	1	PDK1	0.5	0.000372301	0	36	0		0
92_6	SM_3	2	2686	1	AKR1C1	0.5	0.000372301	0	36	0		0
19_11	SM_3	2	2686	1	LAMP1	0.5	0.000372301	0	36	0		0
45_7	IMA_1	2	2692	1	NRP1	0.5	0.000371471	0	36	0		0
40_5	IMA_1	2	2692	1	FANCL	0.5	0.000371471	0	36	0		0
1_3	IMA_1	2	2692	1	ZFP36	0.5	0.000371471	0	36	0		0
37_9	IMA_1	2	2692	1	MLLT3	0.5	0.000371471	0	36	0		0
31_6	IMA_1	2	2692	1	COL5A2	0.5	0.000371471	0	36	0		0
51_7	IMA_1	2	2692	1	RXRB	0.5	0.000371471	0	36	0		0
96_7	VF_3	2	2839	1	POMP	0.5	0.000352237	0	33	0		0
21_5	VF_3	2	2839	1	PLIN3	0.5	0.000352237	0	33	0		0
3_8	VF_3	2	2839	1	FBXO15	0.5	0.000352237	0	33	0		0
45_7	SF_3	2	2865	1	NRP1	0.5	0.00034904	0	42	0		0
1_3	SF_3	2	2865	1	ZFP36	0.5	0.00034904	0	42	0		0
58_11	SF_3	2	2865	1	RAD18	0.5	0.00034904	0	42	0		0
74_6	SF_3	2	2865	1	SLIT2	0.5	0.00034904	0	42	0		0
19_13	SF_3	2	2865	1	TLE2	0.5	0.00034904	0	42	0		0
51_7	SF_3	2	2865	1	RXRB	0.5	0.00034904	0	42	0		0
3_8	SF_3	2	2865	1	FBXO15	0.5	0.00034904	0	42	0		0
64_10	VF_1	2	3098	1	FHL1	0.5	0.000322789	0	59	0		0
96_7	VF_1	2	3098	1	KIF1B	0.5	0.000322789	0	59	0		0
31_5	VF_1	2	3098	1	GPC1	0.5	0.000322789	0	59	0		0
31_6	VF_1	2	3098	1	DDR1	0.5	0.000322789	0	59	0		0
92_5	VF_1	2	3098	1	NFATC4	0.5	0.000322789	0	59	0		0
92_6	VF_1	2	3098	1	AKR1C1	0.5	0.000322789	0	59	0		0
19_11	VF_1	2	3098	1	LAMP1	0.5	0.000322789	0	59	0		0
96_7	WB_2	2	3420	1	KIF1B	0.5	0.000292398	0	57	0		0
17_14	WB_2	2	3420	1	TRIM27	0.5	0.000292398	0	57	0		0
17_13	WB_2	2	3420	1	PRKCE	0.5	0.000292398	0	57	0		0
21_5	WB_2	2	3420	1	RAB9A	0.5	0.000292398	0	57	0		0
111_6	WB_2	2	3420	1	IQCB1	0.5	0.000292398	0	57	0		0
24_10	WB_2	2	3420	1	TXNDC11	0.5	0.000292398	0	57	0		0
31_5	WB_2	2	3420	1	GPC1	0.5	0.000292398	0	57	0		0
58_11	WB_2	2	3420	1	TRIM8	0.5	0.000292398	0	57	0		0
17_9	WB_2	2	3420	1	SGCB	0.5	0.000292398	0	57	0		0
37_8	WB_2	2	3420	1	PDK1	0.5	0.000292398	0	57	0		0
37_7	WB_2	2	3420	1	TBXA2R	0.5	0.000292398	0	57	0		0
74_5	WB_2	2	3420	1	F8	0.5	0.000292398	0	57	0		0
31_6	WB_2	2	3420	1	DDR1	0.5	0.000292398	0	57	0		0
92_6	WB_2	2	3420	1	AKR1C1	0.5	0.000292398	0	57	0		0
51_7	WB_2	2	3420	1	RAB3GAP1	0.5	0.000292398	0	57	0		0
9_13	WB_2	2	3420	1	EPHB6	0.5	0.000292398	0	57	0		0
17_12	WB_2	2	3420	1	NCAM1	0.5	0.000292398	0	57	0		0
96_7	SF_2	2	3766	1	KIF1B	0.5	0.000265534	0	65	0		0
21_5	SF_2	2	3766	1	RAB9A	0.5	0.000265534	0	65	0		0
45_8	SF_2	2	3766	1	NGF	0.5	0.000265534	0	65	0		0
58_11	SF_2	2	3766	1	TRIM8	0.5	0.000265534	0	65	0		0
37_8	SF_2	2	3766	1	PDK1	0.5	0.000265534	0	65	0		0
74_6	SF_2	2	3766	1	ROBO1	0.5	0.000265534	0	65	0		0
92_5	SF_2	2	3766	1	NFATC4	0.5	0.000265534	0	65	0		0
92_6	SF_2	2	3766	1	AKR1C1	0.5	0.000265534	0	65	0		0
36_7	SF_2	2	3766	1	CD1D	0.5	0.000265534	0	65	0		0
51_7	SF_2	2	3766	1	RAB3GAP1	0.5	0.000265534	0	65	0		0
96_7	IMA_4	2	3813	1	KIF1B	0.5	0.000262261	0	69	0		0
21_5	IMA_4	2	3813	1	RAB9A	0.5	0.000262261	0	69	0		0
111_6	IMA_4	2	3813	1	IQCB1	0.5	0.000262261	0	69	0		0
37_8	IMA_4	2	3813	1	PDK1	0.5	0.000262261	0	69	0		0
31_6	IMA_4	2	3813	1	DDR1	0.5	0.000262261	0	69	0		0
92_5	IMA_4	2	3813	1	NFATC4	0.5	0.000262261	0	69	0		0
92_6	IMA_4	2	3813	1	AKR1C1	0.5	0.000262261	0	69	0		0
51_7	IMA_4	2	3813	1	RAB3GAP1	0.5	0.000262261	0	69	0		0
38_2	LIV_2	397	1897	198	HSF1;RAD18;USP9X;TNNC1;CDC26;APLP2;GADD45A;GADD45B;ANAPC11;ANAPC10;ANAPC13;GADD45G;LIG4;LIG3;MTMR6;WEE1;AURKA;LAS1L;SP1;XPA;AURKC;CENPB;SNAPC3;SMARCAD1;REV3L;SMARCD3;MDM4;USP37;PCGF3;PCGF2;HIRA;PTMA;CCND1;MAX;ARID1A;FZR1;RBBP7;H2AFZ;RBBP4;CTR9;RUNX1;ATR;CTBP2;SIN3A;CTCF;FBXO5;DNMT3B;SPAG5;CDKN1C;CDKN1A;MED25;MED24;KAT2A;ID3;MED1;MED6;MED7;XRCC1;ARID4A;MED9;XRCC5;ARL4A;DAXX;CDC16;NEK1;TADA2B;CCNE1…	0.498741	0.104375	5	23	1	ING1	0.2
37_1	SM_2	323	2403	161	ERBB2IP;SYTL3;LAT2;CD36;IL6ST;IFNAR2;PTK2B;IFNAR1;LEPROT;TYK2;MS4A2;PECAM1;CRKL;CYP4F12;PIK3CA;NDUFB8;PIK3CD;NTRK2;SLC12A4;MYO1F;PIK3R3;LYN;BLNK;ERBB2;CBLB;IGF1R;SOD2;CCR10;CDH23;ANGPT2;CSF3R;CENPV;CTSS;SCARB1;RNF180;CD2AP;PKP4;PLTP;ALDH5A1;MYO5A;PTPN11;CSF2RB;DOCK8;EVL;VLDLR;CD1D;SKAP2;HRAS;GAB2;FRS2;RRAS;DNM2;CRK;KIT;APOE;SEMA4D;TIAM1;JAK2;PIK3R1;JAK1;CCL21;BMPR2;TNFSF13B;CD47;NEDD9;HCK;RHOG;PT…	0.498452	0.0669996	9	49	7	PECAM1;IGF1R;APOE;SCARB1;PLCG1;ALDH5A1;BCAR1	0.777778
5_2	IMA_4	1198	3813	597	TAP1;IFFO1;TAP2;RYK;HSPA5;HSPA4;IQCB1;B2M;UBE2Q2;ASS1;DLG1;DLG3;DLG4;COMMD1;PRNP;PPP2R4;NAPA;SCLY;CBLB;IGF1R;HSPA8;CAMK2D;MUC1;CAMK2G;CAMK2A;STK3;STK4;CSF3R;TRAF3IP1;CNDP2;MYL12A;SNAP23;GRB10;AKAP9;PTEN;LAT;TXNRD1;ACTA2;CAPZB;MMP17;ATP2A2;G6PD;CDKN1B;ITGA3;ITGA4;HSP90B1;APOE;TANK;AHSA1;TNFRSF8;JAK1;MAP1LC3A;CAV1;CHUK;DSP;VEGFC;SLC39A1;FTO;TNK2;ITGAV;SGIP1;KRT17;CYP4F12;CD14;ITGAL;ITGAM;FLNA;VWF;F…	0.498331	0.15657	27	69	18	PECAM1;IGF1R;APOE;ITGB5;SHC1;FURIN;CAMK2G;DAB2IP;LDLR;MARK4;MAPK14;PLCG1;LRP1;DPYSL2;IGF2R;BCAR1;HLA-DQA1;FLT1	0.666667
93_2	SM_3	207	2686	103	HSPA5;PUF60;CAV1;EIF3I;CALM2;CALM3;CALM1;EIF3A;MAP3K7;HSP90AB1;CSNK1E;CUL5;CUL1;CUL2;CUL3;DHX9;DDX3X;SHC1;RPL11;QTRT1;KRAS;SYNCRIP;H2AFX;VIM;DDX5;DDX1;UBC;HNRNPH1;ACTB;YBX1;FUS;CDKN1B;NOP2;COPS6;COPS5;SMURF1;RUVBL1;UBE3A;AHSA1;PCBP2;RPS3A;NPEPPS;CSK;DCUN1D1;RBX1;ASB6;GJA1;HAT1;FAM120B;PRKDC;CD4;RPS6;FBXO3;ARRB2;RPS2;TSC2;RPS9;BRIX1;PSEN2;NEDD4;HNRNPU;MAPK1;HNRNPM;TRIM32;HNRNPD;HNRNPF;RPS27;RPS25;…	0.497585	0.038347	6	36	2	SHC1;HNRNPUL1	0.333333
34_2	IMA_4	332	3813	165	BCL2L1;TGM2;ERBB2IP;GHR;SIVA1;KCNMA1;AKT1;PAM;CAV1;SUGT1;CALM2;CALM3;CALM1;GRK6;PIK3CA;GRK5;GNB2L1;CAPN1;LYN;TTN;ERBB2;ERBB3;IGF1R;DYSF;ARHGEF6;CLCN3;CTSB;AGER;YWHAB;GIPC1;PPP1R9B;ZAK;MBTPS1;SYK;PPP2CA;APP;GSK3B;ARHGAP17;GRB2;CYLD;UBC;TRIP6;PTAFR;ACTB;COPB2;PTPN11;PAK2;ACTA1;AKAP10;SKAP2;CDKN1B;ITGA6;EPHB1;GABBR1;VIM;ADRBK1;SMURF1;SMURF2;PTEN;AHNAK;CAP1;NF2;TNKS2;CDC42EP1;PLCB1;PLCB2;PLCB3;CSK;CD…	0.496988	0.043273	7	69	3	MAPK14;SLC22A5;IGF1R	0.428571
84_1	VF_1	127	3098	63	IL7R;BAG3;ACTA1;HDAC6;ACTC1;KRT1;HSPA8;FCGR3A;AGER;PRKAA1;MAPK14;AKT2;ANXA2;NGFR;KRT5;GABBR1;A2M;GSN;APOE;APOB;TFRC;PTEN;ITGA2B;RABAC1;ACTA2;PIK3R4;PIK3R3;TTN;PIK3R1;CDKN1B;AP1M1;CD79A;YWHAE;PRKCI;CD59;MAT2A;EGFR;ABCA1;ITGB5;FOXO1;PLSCR1;VCP;LDLR;RAB3D;ALDOA;CALR;HADH;DDR1;TNFRSF1A;PDE1A;APP;PPP2CB;SPRY1;PLCG1;ECHS1;GRB2;PRKACA;GRB7;KRT10;LAT;PDE4B;LRP8;KRT18	0.496063	0.0203357	7	59	7	APOE;ITGB5;LDLR;MAPK14;PLCG1;APOB;MAT2A	1
84_1	WB_2	127	3420	63	IL7R;BAG3;HDAC6;CDKN1B;KRT1;HSPA8;FCGR3A;AGER;CALR;MAPK14;B2M;ANXA2;ATP5B;GABBR1;SLC25A13;GSN;SPINT2;AP1M1;SNX13;TFRC;ECHS1;ITGA2B;RABAC1;ACTA2;PIK3R4;PIK3R3;TTN;PIK3R1;SPRY1;CD79A;YWHAE;PRKCI;ABCA1;MAT2A;ANXA7;ITGB5;CTSB;KRT10;CD59;FOXO1;PLSCR1;VCP;AMFR;RAB3D;SEC24A;ALDOA;CLU;MVK;HADH;TNFRSF1A;APP;DDR1;AKT2;PLCG1;PTEN;GRB2;PRKACA;GRB7;UBC;LAT;SLC1A5;PDE4B;LRP8	0.496063	0.0184211	7	57	4	MAPK14;MAT2A;PLCG1;ITGB5	0.571429
38_3	AAW_2	430	2336	213	RPN1;HSPA5;SUMO2;PRPF8;PMS1;KIAA1429;PRPF6;EEF2K;SNRNP200;BYSL;ASB6;NCBP2;RAN;EIF3A;PRPF31;MAP3K1;EIF3E;FAM120B;RFC5;CSNK1E;CUL5;HDGF;CUL1;CUL2;CUL3;DHX9;DDX3X;HNRNPU;P4HB;CTNNBL1;RPL11;PHGDH;MGMT;COIL;PRKDC;CSNK2A2;SYNCRIP;H2AFV;PES1;DDX41;NPEPPS;EEF1D;H2AFX;UBD;DDX5;DDX1;METTL1;ACLY;ACTB;YBX1;EMD;ELAVL1;ARRB2;RPS25;NOP2;COPS6;COPS4;COPS5;DHX38;EXOSC2;MMS19;XRCC6;SMURF1;TERF2;CCT8;RUVBL1;RCN1;XP…	0.495349	0.0911815	9	35	3	SKIV2L;SF3A1;HNRNPUL1	0.333333
38_3	SM_3	430	2686	213	BCL2L1;RPN1;HSPA5;HSPA4;STAMBP;HSPA8;PES1;IKBKG;EEF2K;BYSL;ASB6;NCBP2;CALM1;STUB1;ARHGEF7;MAP3K1;EIF3E;PPP2R4;HSP90AB1;CSNK1E;RELB;RELA;HIST1H1C;WTAP;CUL1;CUL2;CUL3;ARRB1;DHX9;HUWE1;DDX3X;SHC1;KARS;NFKB2;PRMT1;AIMP1;RPL11;PHGDH;QTRT1;MDM2;PRKDC;CSNK2A2;SYNCRIP;H2AFV;RPS6;SYK;EEF1D;H2AFX;VIM;FUS;PPP2CA;FBXO3;DDX1;UBB;METTL1;ACLY;ACTB;RNMT;YBX1;TSG101;ELAVL1;ARRB2;NFKBIB;TRIM32;RPS25;NOP2;COPS6;COP…	0.495349	0.0793001	9	36	4	MAPK14;RELA;SHC1;HNRNPUL1	0.444444
77_2	WB_2	107	3420	53	TRAF2;TNFSF12;ACVR1;ACVR1B;SMAD4;STK11;TGFBR1;BMPR1A;PLCG1;CRTC2;ABL1;FH;TGFBR3;STAT3;SLC9A3R1;RAC1;TATDN1;MAP3K7;INSL3;FSTL1;INHBA;ANK3;CLN3;JAK2;YWHAE;ERBB2;ACVR2A;IGF1R;SMAD7;ITGB5;TRAF5;ENG;SLC25A3;RNF41;BIRC2;TRAF3;BAMBI;PDPK1;SIK1;PTPRC;TRAF1;YWHAZ;NCK1;SOCS3;TAB2;PTPN11;IRS1;IRS2;GSK3B;GRB2;PRKACA;UBC;HSP90AA1	0.495327	0.0154971	5	57	5	ACVR2A;IGF1R;ITGB5;PLCG1;IRS2	1
18_2	IMA_1	848	2692	420	SMARCC2;ZCCHC11;SMARCC1;SUMO1;SUMO2;MEN1;PDCD11;EBNA1BP2;DHX9;WDR5;TCOF1;SP1;SP3;NUP93;SMARCD3;GTF2F1;DDX41;MAX;CCND3;AKAP8;TCF12;ZNF281;YBX1;TSN;SIRT2;CDKN1A;NOP2;PDS5A;UBE2D3;PDS5B;GTF3C3;GTF3C2;GTF3C1;GEMIN4;GTF3C4;SAP130;SIRT6;XPO1;XPO5;XPO7;TADA2A;TADA2B;GTF2B;DMAP1;GTF2I;XPOT;SNRNP200;SENP1;NCAPD3;ING4;ING1;ANAPC7;TOP1;ATXN1;GANAB;NUP133;SNIP1;TLE1;SMAD2;PELP1;TAF12;POLE;TAF10;FOXM1;CDC6;NE…	0.495283	0.156018	20	36	12	MLH3;CARM1;PDS5B;SKIV2L;SF3A1;RBMS2;PTRF;RELA;SMAD3;SMARCA4;ING1;HNRNPUL1	0.6
6_1	VF_1	1175	3098	579	SSPN;HSPA2;HSPA5;HSPA4;HSPA8;IL6ST;LIFR;EEF2K;DLG4;PIK3CA;PPP4C;WWP1;PIK3CG;IRAK3;IRAK1;CBLB;STK11;DYSF;CAMK2D;PPP2R2D;MUC1;CAMK2G;CAMK2A;SIVA1;STK3;STK4;PIK3C3;FBXW11;GRB10;PTEN;PLTP;LAT;SNRK;ACTA2;ACTA1;ATP2A2;ACVR1B;CDKN1B;ITGA5;HSP90B1;GABBR1;STIP1;PPP1R15A;CCT8;APOE;TANK;MST4;UACA;AHSA1;JAK2;NF2;JAK1;MAP1LC3A;CBLL1;CHUK;DSP;IQCB1;NFASC;HCK;GDI1;RPS6KA1;RPS6KA2;RPS6KA3;CSNK1A1;GZMB;BCL2A1;DNA…	0.492766	0.186895	24	59	17	ACVR2A;APOE;ITGB5;STAT2;LRP1;SCARB1;CAMK2G;LDLR;SMAD3;MAPK14;PLCG1;LPL;SH2B3;EDNRA;RELA;PIK3CG;SHC1	0.708333
9_1	SF_2	964	3766	475	RYK;HSPA5;HSPA4;HSPA8;FKBP4;ACTG1;EEF2K;SDF4;DLG4;UCHL1;PRNP;APBB1;GABARAP;IRAK3;IRAK1;ARHGEF11;ARHGEF12;IQCB1;DIAPH1;CAMK2D;CAMK2G;CAMK2A;ABLIM1;ABLIM2;STUB1;GRB10;PTEN;KLC1;KLC4;TSG101;CAPZB;ACTA1;ACVR1B;ALDH3A2;CDKN1B;ITGA3;ITGA4;HSP90B1;MX1;EDNRA;EDNRB;TANK;MYBPH;ISG15;TTN;TMED10;VTA1;DLG1;DST;CHUK;DSP;GARS;TNK2;RPS6KA3;RPS6KA5;GZMB;TNFSF12;GRB2;CBL;GIT1;FLOT2;FLNA;FLNB;FLNC;ACP1;SMAD7;DCTN2;…	0.492739	0.126129	21	65	13	ACVR2A;NOS3;ITGB5;STAT2;CAMK2G;PLCG1;MAPK14;LDLR;EDNRA;FURIN;HLA-DQA1;SHC1;TMED10	0.619048
85_2	VF_4	132	1419	65	HDAC1;BATF;NFATC3;RBM6;ATF4;HMGB1;JUNB;CARM1;EDF1;ELF1;ATP5I;ESF1;EP400;RB1;MITF;MAFB;MTDH;NCOR2;MAFF;RARA;NCOA3;CEBPA;SPI1;NCOA6;RARG;JUN;SMARCA2;USF2;RUNX1;KDM2A;ETS1;SRA1;TSPYL4;CEBPB;SIRT1;DDIT3;FOS;SP1;CREB5;ATF1;RXRA;CREB1;JUND;NCOA1;SMARCD1;PPARA;CEBPG;EP300;MAN1A2;RPS6KA4;HCFC1;TAF1;GTF2F2;TBP;ZNF652;MAZ;NOTCH1;ELK1;CREM;MAF;NR3C1;ZNF133;ETS2;CREBBP;NMI	0.492424	0.0458069	3	24	1	CARM1	0.333333
47_3	AAW_3	126	2620	62	CD53;PTGS1;CTTN;VEGFC;TGFB1;AP1M1;VCAN;ITGB3;CD36;FUT4;SERPING1;ACSBG1;DNM3;F13A1;THBS1;CD9;PDGFA;WASF3;MMRN1;PTX3;ADRA2A;FSTL1;SPARC;MLC1;NEXN;TFPI;CLDN3;CLDN5;CLN8;MAP1A;PDGFB;CTSK;ITGB5;LTBP1;JAM3;COL18A1;PROS1;MMP9;FBN2;GPC1;MTSS1;VEGFA;RAB6B;ABLIM3;PRKAR2B;CALD1;ITGAX;ZFYVE20;F5;CFH;SCARB2;MPL;ZFYVE28;MYLK;GNAZ;CD14;COL13A1;ANPEP;AP1G1;VWF;SH3PXD2A;SELP	0.492063	0.0236641	4	51	2	SH3PXD2A;ITGB5	0.5
6_1	IMA_4	1175	3813	578	SSPN;HSPA2;HSPA5;HSPA4;HSPA8;IL6ST;B2M;LIFR;DLG4;PIK3CA;WWP1;PIK3CG;IRAK3;IRAK1;CBLB;STK11;DYSF;CAMK2D;MUC1;CAMK2G;CAMK2A;SIVA1;STK3;STK4;PIK3C3;FBXW11;GRB10;PTEN;PLTP;LAT;SNRK;TSG101;ACTA1;ATP2A2;ACVR1B;CDKN1B;ITGA5;HSP90B1;GABBR1;STIP1;PPP1R15A;APOE;TANK;UACA;AHSA1;JAK2;TTN;JAK1;MAP1LC3A;CBLL1;CHUK;DSP;IQCB1;NFASC;HCK;GDI1;RPS6KA2;RPS6KA3;GZMB;BCL2A1;ITGAV;DNAJC3;WDFY3;GIT1;GIT2;KRT10;FLNA;FLNC…	0.491915	0.151587	24	69	15	ACVR2A;APOE;ITGB5;STAT2;LRP1;SCARB1;CAMK2G;LDLR;PIK3CG;MAPK14;PLCG1;LPL;SH2B3;EDNRA;SHC1	0.625
90_3	SM_2	112	2403	55	CD38;CCL2;TIMP4;TIMP3;TIMP2;TIMP1;CTRL;CCL8;SLC29A2;AGT;SERPINE1;P2RX6;DCN;ADAMTS4;SERPINA3;ATXN1L;SERPINA5;TM4SF1;CAMP;PPBP;THBS1;SPARC;C3;THY1;EDN2;C5;ANPEP;PAX3;EDN1;KLKB1;SERPINA1;CELSR2;PLAU;CTSG;IGFBP3;CMA1;LGALS8;VCAM1;VOPP1;THBD;GCNT1;KITLG;CXCL12;EDN3;CCL13;LRP1;FN1;LRP5;F10;SDC1;ITGAV;SPOCK1;COL1A2;ITGAM;PLAT	0.491071	0.0228881	3	49	3	LRP1;CELSR2;FN1	1
86_2	IMA_4	112	3813	55	STX1A;NFATC1;GSR;ADSS;ATP2A2;GNS;ENAH;SMS;STX4;IKBKB;NDRG1;MARCH8;SLC25A11;CDIPT;KYNU;CALM2;CALM3;CALM1;ANXA6;HSPD1;NAPA;SLC1A3;NFKB1;NUP210;LDHA;CPT1A;RGS2;CLIC1;SLC25A6;SLC25A4;CHUK;TNF;MVD;PRKAR1A;RFK;LCP1;CNDP2;BTRC;SELL;SNAP25;VAMP3;VAMP2;MYL12A;SNAP23;SLC3A2;STX3;STX2;ASNS;STX7;STX6;VTI1A;UBC;AIFM1;SEC61A1;STX8	0.491071	0.0144243	2	69	1	TNF	0.5
54_1	LIV_1	208	1776	102	RYK;IL6ST;IKBKB;PTK2B;PKP4;LIFR;DLG1;CALM2;CALM3;CALM1;PARD6G;PARD6A;HSP90AB1;LYN;SHC1;GRB10;PTPN11;GRB2;CSF2RB;ITGB1;DMD;NFKBIB;HRAS;ITGA6;FRS2;DNM2;CRK;TRAF6;JUP;JAK2;PIK3R1;JAK1;CLDN3;MPDZ;FIGF;EFS;EPN1;UBA7;SHB;OPTN;F2RL2;PTPN1;PTPN6;GNAQ;CBL;HTT;RALB;RALA;PDGFRB;PDGFRA;ACP1;MYO1C;EPHA2;MAPK14;CD9;FLT1;NEDD9;TEK;TRADD;RASA1;ENAH;KDR;NTF3;SQSTM1;KIDINS220;GRIN1;TJP1;INSR;MET;HSP90AA1;PTK2;LAPT…	0.490385	0.0574324	9	32	4	MAPK14;PLCG1;SHC1;FLT1	0.444444
150_2	LIV_1	47	1776	23	PAG1;USP3;CNTNAP1;MSN;CD247;AKAP10;GCHFR;DLG3;DLG2;FZD4;DLG4;SLC9A3R1;TMEM37;NF2;ERBB2;LY6E;PALM2;CLCN3;FCGR2B;P2RY2;SH3BGRL3;SYK;ARHGAP17	0.489362	0.0129505	0	32	0		0
64_3	AAW_3	278	2620	136	GSR;TUBA4A;CRKL;CD33;CD37;PTK2B;MS4A2;CAV1;DLG1;CALM2;CALM3;CALM1;PIK3CA;FGR;LYN;BLNK;ERBB2;CBLB;IQCB1;SHC1;WDR1;HSPA8;HCLS1;CSF3R;DBNL;SOCS3;PLD2;SYK;APP;CSF1;KIT;GRB2;LAT;PAK2;CSF2RB;ACTA1;GAB2;GAPDH;MX1;ITGB2;CLTC;STAM;APOE;PPM1B;TUBA1B;TUBA1A;RAB11A;GRAP2;JAK2;PIK3R2;PIK3R1;JAK1;PGK1;IL4R;PTPN6;DLG4;EPOR;GNAQ;VAV1;VAV2;CBL;SNCA;FLNA;FLNB;IL15RA;LCK;BAG3;CD72;PAG1;CD4;PTK2;SH3BP2;ARRB1;CD79B;P…	0.489209	0.0519084	5	51	3	PLCG1;APOE;SHC1	0.6
156_2	AAW_3	45	2620	22	KIAA1683;RASD1;SPG7;GLRX3;SPRY2;FBLN1;GNAI2;SLC35A2;ANXA11;C10orf10;ACVR2A;CDC42EP1;EFEMP2;LASP1;SLPI;ADCY7;RGS12;PLSCR3;PLSCR1;TFG;NTN4;CRIM1	0.488889	0.00839695	2	51	1	ACVR2A	0.5
156_2	VF_1	45	3098	22	KIAA1683;RASD1;SPG7;SPRY2;GNAI2;ANXA11;C10orf10;ACVR2A;CDC42EP1;SLC25A6;LASP1;CNTFR;IP6K2;IRF3;PLSCR4;ADCY7;RGS12;PLSCR3;PLSCR1;TFG;YIPF3;CRIM1	0.488889	0.00710136	2	59	1	ACVR2A	0.5
56_3	VF_1	129	3098	63	FAS;ACVR1;PPP3R1;HSPA4;MAP2K4;HAX1;IGF1R;SMAD3;MAPK14;AKT1;AKT2;TAB2;ARRB2;MAP2K6;ARRB1;RB1CC1;GNAI2;HSPA1A;SMURF1;SMURF2;STUB1;MAP3K3;PARK7;YWHAQ;MAP3K6;MAP3K7;MAP3K5;TAB1;CIB1;JAK2;PIK3R1;JAK1;MAP1LC3A;NR3C2;TRAF2;TRAF3;PRKAB2;TRAF5;MAP2K7;PRKACB;GNB1;CAMK2A;GNB3;BIRC2;PDCD6;BAMBI;TPD52L1;GNB2;TGFBR1;DVL1;RAF1;MAPK8IP3;MAP2K3;SOCS3;HSPA1B;PPP5C;PTPN11;PTK2B;GNA12;GNA13;SNCA;HSP90AA1;PRKCD	0.488372	0.0203357	5	59	3	MAPK14;IGF1R;SMAD3	0.6
56_3	SF_2	129	3766	63	FAS;ACVR1;PPP3R1;HSPA4;MAP2K4;HAX1;IGF1R;MAPK14;AKT1;AKT2;TAB2;ARRB2;MAP2K6;ARRB1;RB1CC1;GNAI2;HSPA1A;SMURF1;SMURF2;STUB1;MAP3K3;PARK7;YWHAQ;MAP3K6;MAP3K7;ZNF622;MAP3K5;TAB1;DVL1;JAK2;PIK3R1;JAK1;MAP1LC3A;NR3C2;TRAF2;TRAF3;PRKAB2;TRAF5;MAP2K7;PRKACB;GNB1;CAMK2A;GNB3;CARM1;PDCD6;BAMBI;TPD52L1;GNB2;TGFBR1;RAF1;MAPK8IP3;MAP2K3;SOCS3;HSPA1B;PPP5C;PTPN11;PTK2B;GNA12;GNA13;SNCA;BIRC2;HSP90AA1;PRKCD	0.488372	0.0167286	5	65	3	MAPK14;IGF1R;CARM1	0.6
56_3	IMA_4	129	3813	63	TAP1;FAS;ACVR1;PPP3R1;HSPA4;MAP2K4;HAX1;TRAF2;MAPK14;AKT1;AKT2;TAB2;ARRB2;MAP2K6;ARRB1;RB1CC1;GNAI2;HSPA1A;SMURF1;SMURF2;STUB1;MAP3K3;PARK7;YWHAQ;MAP3K7;ZNF622;MAP3K5;TAB1;CIB1;JAK2;PIK3R1;JAK1;MAP1LC3A;NR3C2;IGF1R;TRAF3;PRKAB2;TRAF5;MAP2K7;PRKACB;GNB1;CAMK2A;GNB3;BIRC2;PDCD6;BAMBI;TPD52L1;GNB2;TGFBR1;DVL1;RAF1;MAPK8IP3;MAP2K3;SOCS3;HSPA1B;PPP5C;PTPN11;PTK2B;GNA12;GNA13;SNCA;HSP90AA1;PRKCD	0.488372	0.0165224	5	69	2	MAPK14;IGF1R	0.4
43_4	LIV_1	43	1776	21	SNX17;EPS15;EPB41L3;PARD3;MTTP;GSTZ1;SLK;CELSR3;UHMK1;NPHP3;SLC24A1;CNTNAP1;AHSA1;NBEA;NFS1;PIK3R1;SYNJ2;SEPN1;GABBR1;SHANK3;SLC22A3	0.488372	0.0118243	3	32	1	SLC22A3	0.333333
59_1	SM_3	310	2686	151	MOV10;LRPPRC;HSPA4;HSPA9;HSPA8;IKBKB;IKBKG;ACTG1;GPS1;CALM2;CALM3;CALM1;STUB1;MAP3K7;PARK2;HSP90AB1;CUL5;RELA;PXN;DDX3X;SHC1;TRIM21;MDM2;TXN;RPL18;RPSA;SYK;EIF4G1;VIM;TLR2;DDX5;TLR4;UBC;C14orf166;ACTB;MAVS;YBX1;PAK1;NFATC1;TNFSF10;COPS2;CDKN1B;COPS6;GAPDH;COPS4;COPS5;TRAF3;CLTC;AXIN1;DDX58;SMURF2;TRAF6;TIRAP;CCT2;CAP1;CDK4;MYD88;CSK;CHUK;PRKCD;UBE2I;IRF1;IRF7;STAT1;GZMB;TNFRSF1A;TUBB;CBL;HTT;PSEN…	0.487097	0.0562174	10	36	4	MAPK14;RELA;DAB2IP;SHC1	0.4
123_2	WB_1	37	1631	18	BATF;DDIT3;CEBPG;ADNP;SKP1;NCOA5;TIMELESS;CRY1;CRY2;C1D;PER3;PER2;PER1;TEF;BATF3;BATF2;NR1D1;NR1D2	0.486486	0.0110362	0	20	0		0
38_2	SM_4	397	2114	193	ZRANB2;SUMO1;RAD18;CDC26;GADD45A;GADD45B;ANAPC16;ANAPC11;ANAPC10;ANAPC13;STRAP;LIG4;LIG3;MTMR6;WEE1;NUP210;TCOF1;LAS1L;BARD1;SP1;XPA;AURKC;NUP93;CENPB;SNAPC3;REV3L;SMARCD3;NUP98;CSNK2A1;PCGF3;PCGF2;HIRA;PTMA;CCND1;MAX;ARID1A;FZR1;RBBP7;H2AFY;H2AFZ;RBBP4;CTR9;RUNX1;ATR;CTBP2;CTCF;FBXO5;DNMT3B;CDKN1C;CDKN1A;MED25;MED24;KAT2A;MED1;MED6;MED7;XRCC1;ARID4A;MED9;XRCC5;ARL4A;SREBF2;CDC16;NEK1;WDR48;TADA2…	0.486146	0.0912961	5	27	1	ING1	0.2
150_3	LIV_2	72	1897	35	DPF2;SMAD4;SMAD2;SMAD3;CTNNB1;FOXO1;SMARCA2;STAT3;ZBTB16;FHL1;JUN;FHL2;FHL3;MAPK1;RNF111;MYC;SIN3A;SIRT1;SRF;FOS;CDC25B;CREB1;PELP1;AR;REV1;EP300;DUSP10;MCM7;E2F4;E2F3;ID2;ID3;RUNX1;CREBBP;ATF3	0.486111	0.0184502	3	23	1	SMAD3	0.333333
150_3	VF_1	72	3098	35	SPHK2;ITGA2;ITGA3;EGFR;SMAD2;ITGA7;CTNNB1;ZFYVE9;FOXO1;ADAM17;BIN1;SMURF2;STAT3;TRAF6;PSEN2;FHL2;FHL3;MAPK1;TTN;ITGB1;ITGB5;CSK;CDC25B;PLCG2;TNFRSF11A;HCK;SMAD3;DUSP10;SGK1;ACTN4;APP;FHL1;PDCD6IP;CSRP1;PDPK1	0.486111	0.0112976	3	59	2	ITGB5;SMAD3	0.666667
19_1	SM_3	859	2686	417	MOV10;NCBP1;HSPA5;HSPA4;HSPA9;HSPA8;UBAC1;EEF2K;BYSL;CAMK1;TPM4;COMMD1;GABARAP;IRAK1;IRAK4;DHX9;STK11;CAMK2D;CAMK2G;CAMK2A;STK3;CNDP2;BAK1;KLC1;YBX1;STK38L;TSG101;FBXW11;RPS27L;CDKN1B;RPS27A;UBE2D3;HSP90B1;UBE2D1;IFIT1;HIP1R;CCT8;MST4;CCT3;CCT7;CCT4;CCT5;ISG15;IQCB1;NUFIP2;GARS;MCCC1;RPS6KA1;RPS6KA2;RPS6KA3;ZNRF1;CSNK1A1;ZNRF2;CBL;KRT17;SERBP1;FLNA;ATXN3;EIF4A3;PPP2R1A;RAP1A;TSC2;HTRA2;TSC1;RPL23…	0.485448	0.155249	14	36	5	MAPK14;RELA;CAMK2G;SHC1;HNRNPUL1	0.357143
23_2	SF_2	433	3766	210	LIN7A;TGM2;RYK;HSPA5;HSPA9;PKP4;PKP2;PKP1;S100A10;BOC;CANX;ACTG1;DLG1;PEBP1;DLG3;DLG2;CALM2;DLG4;CALM1;ARHGEF6;RYR3;SYNJ2BP;PRNP;ADRA2A;FGR;ADRA2C;HSP90AB1;GRIN1;TRPV1;RGS1;RGS16;DFFA;TF;FGFR4;KIFC3;SERPINB6;MAPK14;ATIC;CSPG4;PTPN12;APP;AKAP9;VIM;TLR2;PIP5K1C;CDON;INADL;BMPR2;UBC;ALDH5A1;ACTB;PAK1;DIABLO;MMP14;NGF;NFATC4;RRAS2;LRPPRC;GAPDH;HSP90B1;UBE2D1;ANXA2;GABBR1;RICTOR;XRCC6;MPDZ;AP2S1;APOE;…	0.484988	0.0557621	12	65	6	APOE;CARM1;MAPK14;LDLR;NOS3;ALDH5A1	0.5
79_1	IMA_4	97	3813	47	MMP14;TIMP4;SNX7;MPDU1;ACVR1C;FABP4;MGST1;S100B;AKAP10;S100A11;PDE3B;GNAI2;GNAI3;PLIN1;LGALS12;SUGT1;GYG1;ADRA2A;DOCK11;LTC4S;NBEA;GYG2;GNAI1;PYGL;C2CD2;SPON1;HK2;CIDEC;GNB1;GYS1;ARFGEF2;PRKAR2B;USP19;GALNT1;TYRO3;ABHD5;S100A6;CNN2;MRAP2;SLC7A10;PTPRF;BOK;GNG2;STEAP1;SLC1A5;MGRN1;GAS6	0.484536	0.0123263	2	69	0		0
47_2	AAW_4	382	2197	185	TRAF2;EGR1;ACTG1;RB1;AKT1;AKT2;GSK3A;IKBKG;STAT3;STUB1;NFE2L2;GADD45B;DEAF1;CBFA2T3;CBFA2T2;HSP90AB1;PHC2;SP110;SETDB1;BRCA1;CDKN2D;SP1;TMF1;CAMK2G;CENPB;CREB1;TNIP2;LDB1;SMARCD3;SIAH1;MDM2;MDM4;BRD1;DNAJA3;SIN3B;CCND3;CCND2;RBBP7;RCOR1;RBBP4;ELK1;TCF12;TRIP6;TAF5L;PCNA;AES;NCAPG2;TRIM33;CDKN1B;CDKN1A;KAT2B;KAT2A;UBE2D1;SEPT8;SEPT4;GSK3B;CHD3;CHD4;CCNE1;JUN;MEIS1;HAUS1;RUNX1;RNF144B;ING5;LZTS2;NR…	0.484293	0.0842057	6	27	2	CAMK2G;SMARCA4	0.333333
93_2	IMA_1	207	2692	100	PRPF8;PUF60;SNRNP200;DUT;TLE3;CUL5;CUL1;CUL2;CUL3;BRCA1;DHX9;DDX3X;SP1;SF3A3;RAE1;QTRT1;SMAD3;SYNCRIP;AKAP8;DDX5;CTR9;KPNA2;HNRNPH1;YBX1;EMD;FUS;H2AFX;NOP2;COPS6;COPS5;DHX38;EXOSC2;XRCC6;RUVBL1;RUVBL2;UBE3A;EFTUD2;PCBP2;SF3A1;PCBP1;DDX1;SIRT1;NXF1;FOS;DCUN1D1;SFPQ;RBX1;REV1;LMNB1;ESR1;HAT1;NUP155;FAM120B;SMAD2;PRKDC;FBXO3;UPF1;PNRC1;EXOSC10;BRIX1;SMC3;HNRNPU;HNRNPK;SAP30BP;HNRNPM;UTP15;RBM14;HNRN…	0.483092	0.0371471	6	36	3	SF3A1;HNRNPUL1;SMAD3	0.5
86_2	SF_2	112	3766	54	NFATC1;GSR;ADSS;ATP2A2;GNS;ENAH;SMS;STX4;IKBKB;NDRG1;MARCH8;CDIPT;RCHY1;KYNU;CALM2;CALM3;CALM1;ANXA6;HSPD1;NAPA;NFKB1;NUP210;LDHA;CPT1A;RGS2;ARIH1;CLIC1;SLC25A6;CHUK;TNF;MVD;PRKAR1A;RFK;LCP1;SEC61A1;CNDP2;BTRC;SELL;STX8;VAMP3;VAMP2;MYL12A;SNAP23;SLC3A2;STX3;STX2;ASNS;STX7;STX6;VTI1A;UBC;AIFM1;UFD1L;SLC1A3	0.482143	0.0143388	2	65	1	TNF	0.5
9_1	VF_1	964	3098	464	RYK;HSPA5;HSPA4;HSPA8;FKBP4;L1CAM;EEF2K;DLG4;WAS;GABARAP;IRAK3;IRAK1;ARHGEF11;ARHGEF12;IQCB1;DIAPH1;CAMK2D;CAMK2G;CAMK2A;ABLIM1;ABLIM2;STUB1;GRB10;PTEN;KLC1;KLC4;IL7R;CAPZB;ACTA1;ACVR1B;ALDH3A2;CDKN1B;ITGA2;ITGA3;ITGA4;HSP90B1;MX1;PLEC;EDNRA;EDNRB;TANK;MYBPH;ISG15;TTN;TMED10;DLG1;DST;CHUK;DSP;GARS;TNK2;RPS6KA3;RPS6KA5;GZMB;TNFSF12;GRB2;DNAJC7;CBL;KRT15;GIT1;FLOT2;FLNA;FLNB;FLNC;ACP1;SMAD7;SMAD2;S…	0.481328	0.149774	21	59	14	ACVR2A;NOS3;ITGB5;STAT2;CAMK2G;PLCG1;SMAD3;MAPK14;LDLR;EDNRA;RELA;FURIN;SHC1;TMED10	0.666667
51_3	VF_3	372	2839	179	RPN1;RPN2;SUMO1;DDX56;SUMO3;SUMO2;SF1;PRPF8;SRSF11;MDM2;TOPORS;SNRNP200;SMG1;HYOU1;SUPT5H;PA2G4;GRWD1;SAP18;CUL5;PTBP1;HDGF;CUL1;CUL3;DHX9;RAD18;TCOF1;HNRNPU;BARD1;ACIN1;RANGAP1;PRMT5;FXR2;TPR;MGMT;PMS1;THOC1;BRD7;TDP1;CSNK2A1;HIST1H1C;TOR1AIP1;PTMA;SNRPD1;EEF1G;RBBP7;H2AFY;RBBP4;TERF2;TERF1;UBC;RBX1;HIRIP3;ELAVL1;RRP1B;PABPC1;CDKN1A;NOP2;COPS6;COPS5;GTF3C3;GTF3C1;FEN1;XRCC1;EED;XRCC5;XRCC6;PPM1G…	0.481183	0.0630504	9	33	0		0
51_3	SF_3	372	2865	179	PTMA;SUMO1;JUN;SUMO3;SUMO2;PRPF8;SRSF11;MDM2;TOPORS;SNRNP200;SMG1;GADD45A;DNMT1;CSNK2A2;GRWD1;SAP18;CUL5;RELA;HDGF;CUL1;CUL3;DHX9;RAD18;TCOF1;HNRNPU;BARD1;ACIN1;PRMT5;NR2C1;TPR;SMARCD1;MGMT;PMS1;THOC1;BRD7;TDP1;CSNK2A1;HIST1H1C;TOR1AIP1;SNRPD1;FN1;SNRNP70;RBBP7;H2AFY;RBBP4;TERF2;TERF1;RBX1;ELAVL1;RRP1B;PABPC1;CDKN1A;NOP2;COPS6;COPS5;GTF3C3;GTF3C1;FEN1;XRCC1;EED;XRCC5;CHD3;SAP30;CHD4;NONO;TIMELESS…	0.481183	0.0624782	9	42	3	HDAC9;RELA;FN1	0.333333
9_1	IMA_4	964	3813	463	RYK;HSPA5;HSPA4;HSPA8;FKBP4;P4HA1;DLG1;SDF4;DLG4;WAS;PRNP;GABARAP;IRAK3;IRAK1;ARHGEF11;ARHGEF12;IQCB1;DIAPH1;CAMK2D;CAMK2G;CAMK2A;ABLIM1;ABLIM2;STUB1;GRB10;PTEN;KLC1;FDX1;KLC4;TSG101;CAPZB;ACTA1;ACVR1B;ALDH3A2;CDKN1B;ITGA2;ITGA3;ITGA4;HSP90B1;MX1;PLEC;EDNRA;EDNRB;TANK;MYBPH;ISG15;TTN;TMED10;VTA1;DST;CHUK;DSP;SUGT1;TNK2;RPS6KA3;RPS6KA5;GZMB;TNFSF12;GRB2;CBL;GIT1;FLOT2;FLNA;FLNB;FLNC;ACP1;SMAD7;DCT…	0.48029	0.121427	21	69	13	ACVR2A;NOS3;ITGB5;STAT2;CAMK2G;PLCG1;MAPK14;LDLR;EDNRA;FURIN;HLA-DQA1;SHC1;TMED10	0.619048
103_2	LIV_4	98	2295	47	RPS12;RPS10;LRPPRC;PNN;SSRP1;RPLP1;RPLP0;ITGA4;CD4;AFG3L2;HNRNPH1;FBXO6;VDAC3;VDAC2;VDAC1;ADRBK1;RPS9;EXOSC10;INPPL1;CD81;NPM1;HNRNPR;C1QBP;RPL22;HSPD1;S100A9;HNRNPA2B1;HNRNPD;CUL1;CUL3;YWHAZ;HNRNPA1;DDX3X;ACIN1;RPL18;MYL12A;RPSA;PHB;KPNB1;RPS19;DDX5;ADRB2;NCL;UBC;ACTB;ATP5A1;EIF4A2	0.479592	0.0204793	4	34	0		0
40_1	SF_3	365	2865	175	HIST1H4C;SUMO1;SUMO3;SUMO2;RARA;SNRNP200;RAN;NFE2L2;GADD45B;DEAF1;SIX1;GADD45G;RFC5;SP110;HDGF;CUL1;CUL3;BRCA1;HOXD8;CDKN2D;LARP7;TSC22D1;SP1;NUP93;CENPB;PRMT5;BAZ1B;MGMT;MDM2;MDM4;CSNK2A1;PCGF2;CCND1;CCND3;CCND2;RBBP7;RBBP4;ELK1;HDAC11;RNF4;TAF5L;PCNA;ELAVL1;RORB;CDKN1A;COPS6;KAT2B;COPS5;TP73;ESRRA;MMS19;CHD3;SAP30;CCNE1;JUN;HAUS1;GTF2B;RUNX1;H3F3B;SF3A2;PCBP1;CHEK2;NR1H2;CCDC59;MED31;PARP1;TRRA…	0.479452	0.061082	9	42	4	ZC3HC1;IPO9;SMARCA4;SMAD3	0.444444
38_3	SF_3	430	2865	206	SMARCC2;SNAPC5;NCBP2;SUMO2;PRPF8;DDIT3;PMS1;KIAA1429;NUP43;PRPF6;SNRNP200;ASB6;RAN;DUT;PRPF31;FAM120B;RFC5;SKIV2L;RELB;RELA;HDGF;CUL1;CUL2;CUL3;BRCA1;DHX9;WDR5;HUWE1;TRIM28;HNRNPU;RNF2;CTNNBL1;RAE1;SMARCD1;MGMT;COIL;MDM2;SMAD3;CSNK2A2;SYNCRIP;H2AFV;FBL;GTF2F1;PES1;DDX41;CHEK2;H2AFX;UBD;KPNA6;TERF1;DDX1;ACLY;YBX1;EMD;ELAVL1;NOP2;COPS6;NR3C1;COPS4;COPS5;DHX38;EXOSC2;THAP11;MMS19;NXF1;XPO1;TERF2;CHD…	0.47907	0.0719023	9	42	6	SMAD3;SKIV2L;SF3A1;RELA;SMARCA4;HNRNPUL1	0.666667
34_2	WB_2	332	3420	159	BCL2L1;TGM2;ERBB2IP;SIVA1;AKT1;TNNC1;NDRG1;PAM;SUGT1;CALM2;CALM3;CALM1;GRK6;PIK3CA;GRK5;GNB2L1;CAPN1;LYN;PXN;ERBB2;CBLB;IGF1R;DYSF;ARHGEF6;CLCN3;CTSB;CTSD;AGER;GIPC1;MAPK14;PPP1R9B;ZAK;STUB1;SYK;APP;GSK3B;ARHGAP17;GRB2;CYLD;UBC;TRIP6;PTAFR;ACTB;COPB2;PTPN11;PAK2;FBXO6;SKAP2;CDKN1B;UBE2D3;ITGA6;UBE2D1;EPHB1;GABBR1;VIM;ADRBK1;SMURF1;SMURF2;PTEN;AHNAK;CAP1;TTN;TNKS2;PLCB1;PLCB2;PLCB3;CSK;FAF1;CDC25B…	0.478916	0.0464912	7	57	3	MAPK14;SLC22A5;IGF1R	0.428571
90_2	SF_3	161	2865	77	DPF2;HDAC1;HDAC3;HDAC2;PNRC1;PNRC2;IPO13;SUMO1;CDKN1A;SUMO2;RFC1;KAT2B;RB1;CCAR1;MITF;ARID4A;PIN1;UBTF;XBP1;CREBZF;EIF3I;NCOA1;RAI1;SRF;SRPK1;FOS;THRB;PPARGC1A;PPARGC1B;THRA;FHL2;CDKN1C;DYRK1A;MSX1;CUL1;CUL3;BRCA1;XPO1;TRIM28;RBL2;DAXX;PCNA;SP1;USP4;SENP3;SENP2;CREB1;PRMT5;PER3;AR;WDR77;ESRRA;EP300;DUT;PROX1;UHRF2;UBE2I;MCM7;LMNB1;PPP1CB;PPP1CC;TAF1;ESR1;WWTR1;TBP;NCOA3;NRIP1;TP73;CDK1;RUNX1;CDK4…	0.478261	0.0268761	1	42	0		0
86_3	WB_2	92	3420	44	NCF2;IFIH1;CSF2RA;NCF4;CD33;ALOX5AP;CD300LB;HCST;NLRC4;CD86;IL18BP;LY86;FCER1G;LILRB4;NLRP1;DHX58;CASK;FSTL1;LTC4S;PYCARD;CTSH;TBXAS1;ALOX5;CTSC;IL18R1;AIM2;LGALS3BP;CYBA;IL18RAP;LY96;FCER1A;UCP2;CD180;IL18;CYBB;PLSCR4;TNFRSF1B;NLRP3;CASP1;VAMP8;CD163;CD14;ABI3;AIF1	0.478261	0.0128655	5	57	4	CTSH;VAMP8;TBXAS1;AIF1	0.8
45_3	SF_3	46	2865	22	TCEB2;TCEB1;COPS6;SMAD2;COPS5;MAML2;MAML3;CAND1;MAML1;RBPJ;NOP56;ACAT1;CUL5;MYC;GTF2I;CUL1;CUL2;CUL3;SNW1;NOTCH1;CUL4B;FBL	0.478261	0.00767888	0	42	0		0
136_2	WB_1	67	1631	32	HDAC1;MED28;HDAC3;NFATC1;HMGB1;NFYA;SKI;RARA;CEBPB;CEBPA;CEBPD;CIITA;JUN;FHL2;ETS1;PML;SIN3A;DNMT3A;FOS;MECP2;ATF1;GATA2;GATA3;IRF1;TP53;GFI1;TBP;IRF8;CREM;BCL6;ETS2;CREBBP	0.477612	0.0196199	1	20	0		0
90_1	SM_3	65	2686	31	UBE2J1;ITCH;DES;COPS6;USP5;USP7;FBXO4;TNNC1;FBXO7;HIBADH;STAM;OTUB1;TNNT3;TRIM63;AHCYL1;SKP1;NEDD4;CKS1B;FBXW8;TNNI2;CUL7;MYL2;USP28;UBE2D1;UBE2D3;USP33;UCHL3;MYBPC3;FBXO31;RBX1;BAP1	0.476923	0.0115413	1	36	0		0
17_1	IMA_1	707	2692	337	SMARCC2;HSF1;SMARCC1;SUMO1;SUMO3;SUMO2;HSPA14;DDIT3;PIAS4;SIRT1;DCLRE1C;YY1;RPA1;MAFF;RARA;SNRNP200;RARB;DCK;CDK7;RAN;FHL2;MCC;SIX1;SYCP3;ZCCHC8;FLII;CSNK2A1;DDB1;RELA;CDKN2AIP;CUL2;CUL3;BRCA1;DHX9;RAD18;TRIM28;NR5A1;CDKN2D;BARD1;TRIM24;SP1;PRMT1;FLI1;TRIM21;CREB1;LDB2;REV3L;SMARCD2;MYSM1;DLX5;CHFR;MDM2;RFC2;CEP350;PIAS1;RBBP8;GTF2F1;COL7A1;FN1;CCND1;RBX1;MNAT1;FZR1;RBBP7;H2AFY;POLR2B;RBBP4;AHR;T…	0.476662	0.125186	10	36	4	RELA;SMARCA4;FN1;SMAD3	0.4
51_1	LIV_3	42	1493	20	OCRL;MYH3;RAB7A;VOPP1;BLOC1S3;BLOC1S2;DYSF;RNF13;CMYA5;SPTB;ENO3;TOR1A;RAB3A;RABEP1;RAB4A;RAB5A;OS9;FAM134B;DTNBP1;SNAPIN	0.47619	0.0133958	1	28	0		0
4_1	SF_2	1422	3766	677	HSPA5;HSPA4;HSPA9;HSPA8;IFNAR2;DLG1;DLG3;DLG4;PRNP;PIK3R4;DMPK;IRAK2;GRIN1;IRAK1;ARHGEF11;IGF1R;IQCB1;DIAPH1;SIRPA;CAMK2D;MUC1;CAMK2G;CAMK2A;ABLIM3;ABLIM2;CNDP2;OSBPL5;UBE4B;CLDN3;UBXN1;PTEN;LAT;ARHGAP19;TSG101;ACTA1;ATP2A2;ACVR1B;ITGA1;UBE2D3;HSP90B1;KIAA1279;GABBR1;HIP1R;XPO7;XPO6;ADRB2;AHSA1;JAK2;TTN;HRH1;SSTR5;VTA1;PDLIM5;PDLIM1;ABCA1;AKTIP;TYRO3;BLOC1S2;TNK2;RPS6KA3;GZMB;ITGAV;SGIP1;CD14;ITG…	0.47609	0.179766	39	65	22	CARM1;MAPK14;PLCG1;MRVI1;MAT2A;FLT1;PECAM1;MARK4;ACVR2A;IGF1R;NOS3;ITGB5;SHC1;RAB5B;CAMK2G;DSTN;TNF;TAGLN;LRP1;SCARB1;IRS2;AIF1	0.564103
38_3	IMA_1	430	2692	204	SMARCC2;SNAPC5;NCBP2;SUMO2;PRPF8;PMS1;KIAA1429;NUP43;PRPF6;SNRNP200;RAN;DUT;PRPF31;FAM120B;RFC5;SKIV2L;CUL5;RELA;HDGF;CUL1;CUL2;CUL3;BRCA1;DHX9;WDR5;HUWE1;TRIM28;HNRNPU;RNF2;CTNNBL1;RAE1;SMARCD1;MGMT;COIL;MDM2;SMAD3;CSNK2A2;SYNCRIP;H2AFV;FBL;GTF2F1;PES1;DDX41;CHEK2;H2AFX;UBD;KPNA6;TERF1;DDX1;ACLY;YBX1;EMD;VDR;ELAVL1;NOP2;COPS6;NR3C1;COPS4;COPS5;DHX38;EXOSC2;THAP11;MMS19;XRCC6;XPO1;TERF2;CHD3;RUVB…	0.474419	0.0757801	9	36	6	SMAD3;SKIV2L;SF3A1;RELA;SMARCA4;HNRNPUL1	0.666667
96_1	VF_4	175	1419	83	HDAC1;BATF;HDAC3;HDAC2;HDAC4;ASH2L;SMAD4;JUN;MED24;NRIP1;NFYB;SOX8;MED1;NCOA1;SMARCA2;KLF4;NCOR1;NCOR2;MXD1;ATF7;SMARCD3;STAT6;RARB;NCOA6;CHD7;CEBPD;SOX10;NFE2L2;MNT;PPARGC1A;RB1;PIAS1;MED14;MAFF;JMJD1C;CNOT1;MECP2;RAD54L2;EDF1;CEBPB;SIRT1;DDIT3;SPI1;FOS;PRMT2;SP1;CREB5;RXRG;RXRA;RXRB;JAZF1;TGS1;ATF5;AR;BRD8;NR2E3;ZBTB9;CEBPG;EP300;GATA2;NLK;NR3C1;ZEB2;PRDM16;E2F4;NCOA4;ATF3;MAX;SMARCA4;NCOA3;NFY…	0.474286	0.0584919	5	24	3	SMARCA4;CARM1;ZEB2	0.6
79_1	SF_2	97	3766	46	MMP14;SNX7;MPDU1;ACVR1C;FH;FABP4;MGST1;S100B;AKAP10;S100A11;PDE3B;GNAI2;GNAI3;PLIN1;LGALS12;SUGT1;GYG1;ADRA2A;DOCK11;LTC4S;NBEA;GYG2;GNAI1;PYGL;C2CD2;KLB;HK2;CIDEC;GNB1;GYS1;CACYBP;ARFGEF2;PRKAR2B;USP19;GALNT1;TYRO3;ABHD5;S100A6;CNN2;SLC7A10;PTPRF;BOK;GNG2;STEAP1;MGRN1;GAS6	0.474227	0.0122146	2	65	0		0
5_2	WB_2	1198	3420	568	SCFD1;TAP2;RYK;HSPA5;HSPA4;IQCB1;B2M;UBE2Q2;ASS1;EEF2K;DLG3;DLG4;COMMD1;NAPA;SCLY;CBLB;IGF1R;HSPA8;CAMK2D;MUC1;CAMK2G;CAMK2A;STK3;STK4;CSF3R;TRAF3IP1;CNDP2;MYL12A;SNAP23;GRB10;AKAP9;PTEN;LAT;TXNRD1;ACTA2;CAPZB;MMP17;ATP2A2;G6PD;CDKN1B;RPS27A;ITGA4;ATP6V1H;HSP90B1;UBE2D1;TANK;AHSA1;TNFRSF8;JAK1;MAP1LC3A;MAP1LC3B;DLG1;CHUK;VEGFA;SLC39A1;FTO;TNK2;ITGAV;CYP4F12;CD14;ITGAL;ITGAM;FLNA;VWF;CDC42;CD19;MY…	0.474124	0.166082	27	57	13	PECAM1;IGF1R;LRP1;ITGB5;SHC1;CAMK2G;MARK4;MAPK14;PLCG1;DPYSL2;IGF2R;HLA-DQA1;FURIN	0.481481
69_1	VF_1	112	3098	53	CD38;NCF2;PTH1R;NCF4;HLA-B;KIF26A;PTHLH;C5AR1;PTAFR;HCST;ARRB1;EDNRA;SLC9A5;MAPKAPK3;GNAI3;GNAI1;CD27;ADORA2A;PTGER4;GNAI2;ARHGEF4;SGCD;TNFSF9;OPRL1;CXCR2;CARD9;GLA;PYCARD;DGKE;TPST2;FZD1;GNB4;RGS3;GNB1;ARPC5;GNB2;CYBB;CYBA;GNB3;IGSF21;ADA;CYTH2;AIM2;GNAQ;DNLZ;GNAS;ABI3;RGS19;GPX1;GNG2;GNGT2;CMKLR1;GAS7	0.473214	0.0171078	3	59	2	EDNRA;GNGT2	0.666667
21_1	SF_2	856	3766	405	RNF14;RYK;HSPA9;IQCB1;IL6ST;FKBP4;FKBP5;DYNLL1;DLG3;DLG2;DLG4;RAB4A;PPP2R4;GABARAP;RNF111;IRAK2;IRAK1;ARHGEF11;IGF1R;HSPA8;CAPZA1;PIK3C2B;PIK3C3;SNAP23;PTEN;MAL;TSG101;CAPZB;ACTA1;ATP2A2;ACVR1B;CDKN1B;UBE2D3;HSP90B1;UBE2D1;ISG15;JAK1;EPS15L1;HCK;RPS6KA3;RPS6KA5;CBL;SGIP1;FLNA;IL15RA;CD19;RALBP1;VAPA;TNFRSF10C;XIAP;REL;FH;TSC2;PIK3AP1;ITCH;NEDD4;ARF6;CDC37;IRF2;MYLK2;PRKAR1A;YAP1;IL2RA;IL2RB;IL2RG…	0.473131	0.107541	11	65	4	MAPK14;IGF1R;STAT2;PLCG1	0.363636
19_1	VF_1	859	3098	406	HSPA5;HSPA4;HSPA9;HSPA8;L1CAM;TYK2;EEF2K;DLG3;PIK3CA;COMMD1;PIK3CG;IRAK1;IRAK4;STK11;CAMK2D;MUC1;CAMK2G;CAMK2A;STK3;CNDP2;RAPGEF4;PPP1R9B;BAK1;KLC1;KLC2;FBXW11;CDKN1B;ITGA4;HSP90B1;IFIT1;HIP1R;CCT8;APOE;CCT2;CCT3;CCT7;CCT4;CCT5;ISG15;TTN;NF1;DLG1;DSP;IQCB1;VEGFA;VEGFC;VEGFB;GARS;MCCC1;RPS6KA1;RPS6KA2;RPS6KA3;KCNH1;CSNK1A1;CBL;KRT17;FLOT1;FLNA;KRT18;STIM1;LRPAP1;VAPA;SMAD3;PRKCSH;DCTN1;TSC2;HTRA2;…	0.472643	0.131052	14	59	10	APOE;SHC1;CAMK2G;IRS2;PIK3CG;MAPK14;PLCG1;RELA;SMAD3;FLT1	0.714286
105_3	SM_3	91	2686	43	RPS12;RPS10;LRPPRC;RPLP1;RPLP0;CD4;TRAF3;HNRNPH1;VDAC2;VDAC1;RPS9;EPS15;CD81;ATP5A1;NEDD4;CAP1;RPL22;HNRNPA2B1;MAPK9;HNRNPD;RPS19;ANXA1;TRAF2;ANXA2;TRAF5;TRAF6;HNRNPA1;HGS;VCP;RPL18;CASP3;BCAP31;CASP4;TNFRSF1B;MYL12A;RPSA;CASP1;PPP2CB;NEDD4L;TLR4;UBC;ACTB;EIF4A2	0.472527	0.0160089	1	36	0		0
36_1	AAW_3	195	2620	92	CD74;TGM2;TM4SF1;TIMP3;PODXL;RAPGEF5;NOSTRIN;PECAM1;PPP1R16A;CDH5;MTMR2;HLA-DPB1;MRVI1;ARHGEF15;HLA-DRB1;CTSF;RAMP2;GPR20;SNAP23;ROBO1;ROBO4;PLEKHA7;HLA-B;KCNJ11;HLA-E;MX1;SLC31A2;EDNRA;LAMB3;PHLDA3;FAM107A;THBS1;MALL;HLA-DQB1;PSMG1;ANGPT2;ANGPT1;FIGF;JAM2;JAM3;IGFBP2;VEGFA;VEGFC;VEGFB;CSGALNACT1;GJA5;ANPEP;TIE1;EFNB2;EHD4;RASIP1;EHD1;KCNA5;FLT1;TEK;CTPS2;S1PR1;ANXA3;ICAM2;ITGA1;KDR;RIMS3;TBXA2R;…	0.471795	0.0351145	7	51	5	PECAM1;MRVI1;FLT1;HLA-DQA1;EDNRA	0.714286
21_1	VF_1	856	3098	403	RYK;HSPA9;IQCB1;IL6ST;FKBP4;FKBP5;L1CAM;PDCD10;DLG3;DLG2;DLG4;PPP4C;RAB4A;PPP2R4;GABARAP;IRAK2;IRAK1;ARHGEF11;IGF1R;HSPA8;CAPZA1;PIK3C2B;PIK3C3;PTEN;MAL;IL7R;CAPZB;ACTA1;ATP2A2;ACVR1B;CDKN1B;HSP90B1;IFIT1;CCT8;MST4;CCT3;CCT7;CCT4;CCT5;ISG15;JAK1;EPS15L1;INPPL1;HCK;RPS6KA3;CSNK1A1;DNAJC7;CBL;SGIP1;IL8;FLNA;IL15RA;CD19;RALBP1;VAPA;SMAD3;SPTA1;XIAP;REL;TSC2;PIK3AP1;NEDD4;ARF6;CDC37;IRF2;MYLK2;SH2B2;…	0.470794	0.130084	11	59	6	IGF1R;STAT2;SMAD3;MAPK14;PLCG1;RELA	0.545455
130_4	SM_2	34	2403	16	CCL2;ADAMTS4;SERPINA3;TIMP3;CCL4;SERPINA1;CCL8;VCAN;CD69;CMA1;CCR3;PTGIS;SRPX2;MMP9;CXCL2;DPP4	0.470588	0.00665834	0	49	0		0
4_1	IMA_4	1422	3813	669	HSPA5;HSPA4;HSPA9;HSPA8;IFNAR2;B2M;DLG1;DLG3;DLG4;PRNP;PIK3R4;DMPK;IRAK2;PIK3R3;GRIN1;IRAK1;ARHGEF11;IGF1R;IQCB1;DIAPH1;SIRPA;CAMK2D;MUC1;CAMK2G;CAMK2A;ABLIM3;ABLIM2;CNDP2;OSBPL5;AKAP6;TNKS2;SH3KBP1;PTEN;LAT;TSG101;ACTA1;ATP2A2;ACVR1B;ITGA1;HSP90B1;KIAA1279;GABBR1;HIP1R;XPO6;ADRB2;AHSA1;JAK2;TTN;HRH1;SSTR5;VTA1;PDLIM5;PDLIM1;PDLIM3;AKTIP;TYRO3;BLOC1S2;TNK2;RPS6KA3;GZMB;ITGAV;SGIP1;CD14;ITGAM;GIT2…	0.470464	0.175452	39	69	23	MRVI1;TBX2;PLCG1;MAT2A;FLT1;PECAM1;MARK4;ACVR2A;IGF1R;NOS3;ITGB5;SHC1;RAB5B;CAMK2G;DSTN;LPL;TAGLN;MAPK14;LRP1;SCARB1;IRS2;TNF;AIF1	0.589744
98_3	VF_3	151	2839	71	RPL24;HDAC5;SUMO1;EEF1A1;SUMO2;SF1;CIAO1;VHL;PUF60;HNRNPH1;MLH1;HIST2H2BE;GMNN;SIRT7;CDC6;CDC7;PPM1G;USP7;SEC23A;XPO7;PSMA1;SRSF9;HNRNPU;C1QBP;CDKN1C;RBM10;SF3A1;SAP18;MYC;RANBP3;CUL3;BRCA1;NEDD8;CLNS1A;CDK6;FAF1;PRMT3;ORC4;ORC5;MCM3;TRIM21;TUBB1;PCNA;SFPQ;RPL17;POLR2A;MCM2;RPL29;PRKDC;NPM1;DDX20;TP53;MCM6;SRRM1;CHAF1A;SRRM2;MCC;MCM5;GEMIN4;NUBP2;CDK2;CDK4;TRA2B;RAD23B;UBC;CDC45;DBP;AURKB;SSB;WDR…	0.470199	0.0250088	3	33	1	SF3A1	0.333333
56_2	SM_3	241	2686	113	ACTG1;HSPA8;MYL6;CAPNS1;PAM;HSPD1;CALM2;CALM3;CALM1;MAP3K2;HSP90AB1;CAPN1;FADD;MAPRE1;PXN;CAMK2D;CAMK2G;SLC25A5;SERPINB9;RPL12;CSNK2A2;UBR4;NTPCR;MYL12A;SYK;EIF4G2;EIF4G1;PPP2CB;GSK3B;PPP2CA;UBA52;UBB;UBC;ATP5O;ACTB;YBX1;CAPZB;FUS;RPL4;RPS27A;CLTA;CLTC;VDAC2;VIM;CCT3;HSPB1;PCBP2;PIK3R2;EIF4E;UBE2I;CSNK1A1;CBL;FLNA;FLNB;EIF4A1;EIF4A3;MYH10;RFWD2;CDC34;PRKDC;RPS7;RPS6;RPS5;RPS3;HNRNPH2;ATP5B;RPS8;C…	0.46888	0.04207	5	36	1	CAMK2G	0.2
8_2	WB_2	946	3420	443	RYK;HSPA5;HSPA4;HSPA8;PMAIP1;SEMA4C;DLG1;DLG3;DLG4;DYNLL2;IRAK2;IRAK3;GRIN1;IRAK1;IRAK4;CBLB;IGF1R;IQCB1;RAB11FIP2;CAPZA1;SERP1;ABLIM1;UBE4B;PTEN;MAL;TSG101;EVL;CDKN1B;ITGA4;UBE2D3;HSP90B1;UBE2D1;CRIPT;TNNT3;AHSA1;GRAP2;JAK2;TTN;ARPC2;PDLIM1;CHUK;AKTIP;GRN;RPS6KA3;RPS6KA5;GRB2;CBL;FLOT1;SIGIRR;ITGAE;GANAB;SMAD4;SMAD7;SMS;RAP1A;MPP6;TNFRSF10B;FH;GLS;TSC2;TNFSF13B;NEDD9;ACAT2;MVP;MVD;WEE1;CAPZA2;RA…	0.468288	0.129532	25	57	12	PECAM1;IGF1R;LRP1;SHC1;RAB5B;IRS2;MAPK14;PLCG1;TNF;FES;HLA-DQA1;FURIN	0.48
136_3	SM_3	47	2686	22	ATP2A2;CHMP2A;PNMA1;YWHAZ;PARD6G;PARD6B;PARD6A;YWHAH;DMPK;YWHAB;PRKACA;S100A1;PRKCI;TGFBR1;ANXA2;RAC1;PARD3;LLGL1;CAMK1;CDK4;PLN;CDC42	0.468085	0.00819062	1	36	0		0
150_2	WB_2	47	3420	22	PAG1;USP3;CNTNAP1;MSN;CD247;AKAP10;DLG3;DLG4;SLC9A3R1;ERBB2;ATP6V0C;LY6E;CLCN3;FCGR2B;GOPC;FTO;SH3BGRL3;PLD3;SYK;IL27RA;ARHGAP17;EBI3	0.468085	0.00643275	0	57	0		0
103_3	SM_2	62	2403	29	SLC7A7;CD33;LTB4R;MYOC;IL18BP;DCN;TYROBP;CSF1R;FSTL1;ARFIP2;RAC2;CD48;IL18R1;LGALS3BP;SLC15A3;ICMT;IL18;FN1;VAMP8;C1QC;C1QB;C1QA;CD14;GNA15;PLTP;C1S;C1R;HLA-DMB;HLA-DMA	0.467742	0.0120682	4	49	2	VAMP8;FN1	0.5
45_1	LIV_2	325	1897	152	HIST1H4C;BPTF;HIST1H4I;MEN1;SETD1B;ANP32A;CAV1;SETD2;CDC73;PHF19;NFE2L2;ATRX;MAP3K7;KDM2B;SETDB1;WDR5;DDIT3;TRIM28;TRIM24;CREB1;BAZ1B;BRD4;MDM2;BRD7;GATA2;SETD7;RBBP7;H2AFZ;RBBP4;CTR9;DBP;CTBP2;PAK1;KDM5B;BATF;MSL3;KAT2B;KAT2A;EED;XRCC5;XRCC6;CHD1;MPHOSPH8;CHD3;CHD4;BANF1;CCNE1;JUN;EHMT1;CBX1;KDM4A;SMC1A;SIRT2;SIRT5;PARP1;SENP2;POLR2E;SET;ING4;BRPF1;IRF3;IRF2;NASP;TP53;TAF1;HAT1;TBP;CDC20;BATF3;I…	0.467692	0.0801265	11	23	3	ARNTL;SMARCA4;CARM1	0.272727
86_3	SF_2	92	3766	43	NCF2;IFIH1;CSF2RA;NCF4;CD33;ALOX5AP;HCST;NLRC4;IL18BP;LY86;FCER1G;LILRB4;NLRP1;DHX58;CASK;CD86;LTC4S;PYCARD;CTSH;TBXAS1;ALOX5;CTSC;IL18R1;AIM2;CYBB;CYBA;IL18RAP;LY96;FCER1A;UCP2;CD180;IL18;PLSCR4;TNFRSF1B;NLRP3;CASP1;VAMP8;SDC2;IRF8;CD163;CD14;ABI3;AIF1	0.467391	0.011418	5	65	4	CTSH;VAMP8;TBXAS1;AIF1	0.8
17_1	SF_3	707	2865	330	SMARCC2;CAND1;SMARCC1;SUMO1;JUN;SUMO3;SUMO2;HSPA14;DDIT3;ANP32E;PIAS4;SIRT1;DCLRE1C;YY1;TATDN2;RPA1;MAFF;RARA;SNRNP200;TPX2;RARB;DCK;CDK7;RAN;FHL2;COMMD1;SIX1;SYCP3;ZCCHC8;FLII;CSNK2A1;RELA;CDKN2AIP;CUL2;CUL3;MRPL36;DHX9;RAD18;TRIM28;CDKN2D;BARD1;TRIM24;SP1;PRMT1;FLI1;TSC22D4;CREB1;LDB2;REV3L;SMARCD2;MYSM1;DLX5;CHFR;MDM2;RFC2;GATA3;CEP350;PIAS1;RBBP8;GTF2F1;FN1;CCND1;RBX1;MNAT1;FZR1;RBBP7;H2AFY;P…	0.466761	0.115183	10	42	4	RELA;SMARCA4;FN1;SMAD3	0.4
36_1	SM_2	195	2403	91	CD74;TM4SF1;TIMP3;MIF;NOSTRIN;THBS1;PECAM1;HLA-DQB1;PPP1R16B;CDH5;MTMR2;SLIT2;HLA-DPB1;ARHGEF15;HLA-DRB1;CTSF;RAMP2;GPR20;SNAP23;ROBO1;ROBO4;SNTA1;FIGF;HLA-B;HLA-F;HLA-E;MX1;CD209;SLC31A2;EDNRA;LAMB3;PHLDA3;SOX17;MALL;PIK3R3;ANGPT2;ANGPT1;PTPRN2;JAM2;JAM3;IGFBP2;VEGFA;VEGFC;VEGFB;CSGALNACT1;ANPEP;TIE1;EFNB2;EHD4;RASIP1;EHD1;TBX2;STXBP2;KCNA5;FLT1;NDUFV1;TEK;CTPS2;S1PR1;ANXA3;ICAM2;ITGA1;KDR;TBXA2…	0.466667	0.0378693	7	49	5	TBX2;PECAM1;FLT1;HLA-DQA1;EDNRA	0.714286
43_3	WB_2	30	3420	14	ULK2;FNBP1;OPTN;GBAS;MYBPH;DYSF;GABARAP;MYOM1;SGCB;FXR2;FTH1;TNKS2;RAB14;C12orf44	0.466667	0.00409357	0	57	0		0
64_1	WB_2	30	3420	14	EPS15;APC;PSEN1;YWHAQ;PRKCE;SLC25A5;AP2M1;ADRB2;PRKAR2B;PRKACA;PRKACB;CRK;RPAIN;KRT10	0.466667	0.00409357	0	57	0		0
150_5	LIV_1	15	1776	7	PLCB1;PLCB2;GNAQ;PRKCA;GNG12;PRKACA;GNA11	0.466667	0.00394144	0	32	0		0
64_1	SF_2	30	3766	14	EPS15;APC;PSEN1;YWHAQ;PRKCE;DSP;AP2M1;ADRB2;PRKAR2B;PRKACA;PRKACB;CRK;RPAIN;KRT10	0.466667	0.00371747	0	65	0		0
77_3	LIV_2	15	1897	7	PCNA;GADD45A;GADD45B;EGR1;GADD45G;PPARA;CDKN1A	0.466667	0.00369004	0	23	0		0
64_1	IMA_4	30	3813	14	EPS15;APC;PSEN1;YWHAQ;PRKCE;DSP;AP2M1;ADRB2;PRKAR2B;PRKACA;PRKACB;CRK;RPAIN;KRT10	0.466667	0.00367165	0	69	0		0
77_3	SM_4	15	2114	7	PCNA;ESR1;GADD45A;GADD45B;GADD45G;PPARA;CDKN1A	0.466667	0.00331126	0	27	0		0
1_2	SF_2	2158	3766	1007	SCFD1;GOLPH3;FHIT;PPP3R1;HSPA4;HSPA8;IL6ST;TYK2;ASS1;RYK;EEF2K;DLG3;DLG2;HSPA5;PTGER4;PIK3CA;PIK3CD;MIB1;PPP2R4;PIK3CG;PIK3R4;COG3;RNF111;IRAK3;GRIN1;SCLY;IRAK4;CBLB;IGF1R;IQCB1;CTNNAL1;DIAPH1;CAMK2D;PAICS;MUC1;CAMK2G;CAMK2A;CSF3R;PIK3C3;BMX;CNDP2;OSBPL5;UBE4B;AKAP1;STUB1;GRB10;AKAP9;MPDZ;ARHGAP17;LAT;MAL;LRP8;TSG101;ITGA9;HSD17B10;ACTA1;EVL;G6PD;CDKN1B;ITGA3;ITGA4;ITGA5;ITGA6;UBE2D1;EDNRA;EDNRB;…	0.466636	0.267392	44	65	26	CARM1;MAPK14;PLCG1;EDNRA;FLT1;PECAM1;APOE;APOB;PIK3CG;MARK4;FURIN;PPHLN1;IGF1R;NOS3;ITGB5;SHC1;CAMK2G;CELSR2;IL6R;TNF;SH2B3;ATP2B1;BCAR1;LRP1;IRS2;HLA-DQA1	0.590909
90_2	IMA_1	161	2692	75	DPF2;HDAC1;HDAC3;HDAC2;PNRC1;PNRC2;IPO13;SUMO1;CDKN1A;SUMO2;RFC1;KAT2B;SOX8;RB1;CCAR1;MITF;ARID4A;PIN1;XBP1;CREBZF;DAXX;NCOA1;RAI1;SRF;SRPK1;UBTF;THRB;PPARGC1A;PPARGC1B;THRA;FHL2;CDKN1C;RCHY1;MSX1;CUL1;CUL3;BRCA1;XPO1;TRIM28;RBL2;FOS;PCNA;SP1;USP4;SENP3;SENP2;CREB1;PRMT5;PER3;AR;WDR77;ESRRA;EP300;DUT;PROX1;UHRF2;UBE2I;MCM7;LMNB1;PPP1CB;PPP1CC;TAF1;ESR1;TBP;NCOA3;NRIP1;TP73;RUNX1;CDK4;SRA1;CDK6;TL…	0.465839	0.0278603	1	36	0		0
40_1	IMA_1	365	2692	170	HIST1H4C;SUMO1;SUMO3;SUMO2;GADD45A;RARA;SNRNP200;EP300;RAN;SUPT5H;GADD45B;DEAF1;SIX1;GADD45G;RFC5;SP110;HDGF;CUL1;CUL3;BRCA1;HOXD8;CDKN2D;LARP7;TSC22D1;SP1;NUP93;CENPB;PRMT5;BAZ1B;MGMT;MDM2;MDM4;CSNK2A1;PCGF2;CCND1;CCND3;CCND2;RBBP7;RBBP4;ELK1;HDAC11;RNF4;TAF5L;PCNA;ELAVL1;RORB;CDKN1A;COPS6;KAT2B;UBE2D1;TP73;ESRRA;MMS19;XRCC6;CHD3;SAP30;XPO7;CCNE1;JUN;GTF2B;RUNX1;H3F3B;SF3A2;PCBP1;CHEK2;NR1H2;FAF…	0.465753	0.0631501	9	36	4	ZC3HC1;IPO9;SMARCA4;SMAD3	0.444444
56_3	WB_2	129	3420	60	FAS;ACVR1;PPP3R1;HSPA4;MAP2K4;HAX1;IGF1R;MAPK14;AKT1;AKT2;ARRB2;MAP2K6;ARRB1;RB1CC1;GNAI2;HSPA1A;SMURF1;SMURF2;STUB1;MAP3K3;PARK7;YWHAQ;MAP3K7;ZNF622;MAP3K5;TAB1;DVL1;CLN3;PIK3R1;JAK1;MAP1LC3A;JAK2;ATP5C1;TRAF2;TRAF3;PRKAB2;TRAF5;MAP2K7;PRKACB;GNB1;CAMK2A;GNB3;BIRC2;PDCD6;BAMBI;GNB2;TGFBR1;RAF1;MAPK8IP3;MAP2K3;SOCS3;HSPA1B;TAB2;PTPN11;PTK2B;GNA12;GNA13;SNCA;HSP90AA1;PRKCD	0.465116	0.0175439	5	57	2	MAPK14;IGF1R	0.4
20_3	WB_2	265	3420	123	LAT2;LAPTM5;MARCH1;SPINT2;LTC4S;LYZ;ARHGAP25;PIP4K2C;LIPA;CD28;PLBD1;CD22;ALOX5;SH2D2A;RBM47;PGGT1B;TLR1;GNG2;TLR7;PTAFR;TLR8;CD3D;CD3E;CSF2RA;APBB1IP;IL10RA;IL10RB;DOCK2;CCR7;GLUL;ARHGAP9;ARL4C;SLC9A5;LILRB4;LILRB2;LILRB1;OSCAR;PILRA;PIK3R5;EPHB2;VNN2;RHOH;EPS8L2;PLEK;UBASH3B;ITGAX;ABCG1;BCL2A1;ST8SIA4;RHBDF2;ITGAL;ITGAM;ITGAE;BTK;NCF2;TMC6;SOAT1;NCF4;AMPD3;ARRB2;FGR;CD2;MAPK13;CYP2S1;GALNT6;PIK…	0.464151	0.0359649	1	57	1	LIPA	1
10_2	SF_2	943	3766	437	RYK;CRKL;HSPA4;IQCB1;IL6ST;DBN1;HSPA5;PIK3CA;PRNP;PPP2R4;PRIM1;GRIN1;IGF1R;HSPA8;CAMK2D;PAICS;CAMK2G;CAMK2A;STK3;PIK3C3;SNAP23;LAT;MMP14;TNFSF12;ITGA1;ITGA4;UBE2D3;HSP90B1;UBE2D1;XPO7;AHSA1;GRAP2;ISG15;TTN;JAK1;MAP1LC3A;MAP1LC3B;CHUK;HCK;FTL;DLG4;RPS6KA2;RPS6KA3;GZMB;SH3D19;CBL;CBS;ITGAM;SUPT5H;FLNA;FLNB;ATXN3;MYH10;GANAB;MAP3K1;ACP1;RALBP1;OTUD5;SMAD7;SMS;NPHP1;AKAP12;GLS;HTRA2;TSC1;NEDD4;CDC37;…	0.463415	0.116038	22	65	13	IGF1R;LRP1;ITGB5;SHC1;CAMK2G;CARM1;MAPK14;DSTN;PLCG1;SH2B3;IGF2R;BCAR1;FURIN	0.590909
99_3	SM_3	123	2686	57	USP8;TGM2;ACTA1;HDAC5;HDAC6;RPLP1;UBL4A;PRKAA1;AKT1;SPTBN1;AP2M1;EEF2K;EIF3I;PGD;CALM2;CALM3;TBK1;CALM1;PSEN2;PSEN1;YWHAQ;NEDD4;CDC37;HSP90AB1;MAPK3;PIK3R2;YWHAB;NFKB1;NFKB2;LYST;LDHA;CUL2;YWHAE;YWHAZ;SHC1;PRKCA;PRKCE;CUL1;RNF41;PRKCD;PRKAR1A;SMYD2;NPM1;CSNK2A2;YAP1;RPS6KA1;SYK;TAB2;TAB1;G6PD;H2AFX;YWHAG;CDK2;PRKACA;EEF2;HSP90AA1;PAK2	0.463415	0.0212211	3	36	1	SHC1	0.333333
6_1	WB_2	1175	3420	544	HSPA5;HSPA4;HSPA8;USP9X;IL6ST;B2M;EEF2K;DLG4;PIK3CA;DYNLL2;PIK3CG;IRAK3;IRAK1;CBLB;STK11;DYSF;CAMK2D;MUC1;CAMK2G;CAMK2A;SIVA1;STK3;STK4;PIK3C3;UBE4B;GRB10;PTEN;LAT;SNRK;TSG101;FBXW11;ATP2A2;ACVR1B;CDKN1B;ITGA5;HSP90B1;UBE2D1;GABBR1;STIP1;TANK;AHSA1;JAK2;TTN;JAK1;MAP1LC3A;CHUK;IQCB1;INSIG2;HCK;GDI1;RPS6KA2;RPS6KA3;GZMB;BCL2A1;ITGAV;DNAJC3;WDFY3;GIT1;GIT2;KRT10;FLNA;MAP3K1;SMAD4;CROT;SMAD7;RAP1A;PR…	0.462979	0.159064	24	57	10	ACVR2A;LRP1;ITGB5;STAT2;CAMK2G;PIK3CG;MAPK14;PLCG1;SH2B3;SHC1	0.416667
18_2	VF_3	848	2839	392	ZCCHC11;SUMO1;SUMO2;P4HA1;PDCD11;BYSL;EBNA1BP2;RPS3A;DHX9;WDR5;TCOF1;NUP93;FXR2;GTF2F1;DDX41;AKAP8;YBX1;TSN;RPS27L;CDKN1A;NOP2;PDS5A;UBE2D3;PDS5B;GTF3C3;GTF3C2;GTF3C1;GEMIN4;GTF3C4;SAP130;NXF1;XPO1;XPO5;SIRT5;XPO7;TADA2A;EFTUD2;GTF2I;XPOT;SENP1;NCAPD3;INSIG2;INSIG1;ING4;ANAPC7;PSMD11;PSMD10;PSMD13;PSMD12;EIF4A1;GANAB;NUP133;TLE3;PELP1;POLE;FOXM1;CDC6;PSMD8;NEDD8;BRIX1;SMC3;SMC2;CDC34;SMC4;RBM10;R…	0.462264	0.138077	20	33	8	PAN2;MLH3;PDS5B;SKIV2L;SF3A1;RBMS2;PTRF;HNRNPUL1	0.4
92_1	SM_2	145	2403	67	ITGB1;TGFB2;PTK2;VLDLR;RASD1;ALDH3A2;FYN;NDUFB4;AGER;CD36;ADRA2A;STXBP6;APOC2;KIFAP3;PGAM1;AGT;GNAI2;A2M;GNAI1;DLG1;DRD4;GNAI3;DLG4;PRNP;APBB1;THBS1;NBEA;UTRN;NDUFA10;TM9SF1;LYN;S100A4;ZMPSTE24;PDGFB;SNTA1;ANXA6;STX4;CTNNA1;GNB1;CLU;NDUFA9;CALR;LPL;CD9;ITGA6;ARFGEF2;OPA1;LASP1;GIPC1;FGF2;FGFR1;FHOD1;ACTN1;LRP1;AKAP1;PLSCR1;VAV1;APP;AKAP9;SLC3A2;GRB2;FLOT2;COL1A1;MME;USO1;SLC16A1;STX3	0.462069	0.0278818	4	49	2	LPL;LRP1	0.5
90_1	VF_3	65	2839	30	UBE2J1;USP28;COPS6;USP5;USP7;FBXO4;TNNC1;FBXO7;HIBADH;OTUB1;USP33;AHCYL1;SKP1;CKS1B;FBXW8;SKIV2L;CUL7;DCAF6;MRPL19;UBE2D3;MRPL2;UBE2D1;UCHL3;CDC27;SEC24A;MRPL41;FBXO31;RBX1;BAP1;FBXO5	0.461538	0.0105671	1	33	1	SKIV2L	1
51_4	VF_1	26	3098	12	TGFBR3;TGFB1;ACVR2B;TGFB3;ERBB2IP;TGFBR2;CD47;ENG;ITGAV;FKBP1A;DYNLRB1;ACVR2A	0.461538	0.00387347	1	59	1	ACVR2A	1
51_4	SF_2	26	3766	12	TGFBR3;ACVR2A;ACVR2B;TGFB3;ERBB2IP;TGFBR2;CD47;ENG;ITGAV;CHMP2A;FKBP1A;DYNLRB1	0.461538	0.0031864	1	65	1	ACVR2A	1
47_3	WB_2	126	3420	58	CD53;GPC1;ZFYVE28;CD9;EHD2;TGFB1;AP1M1;ITGB3;CD36;PRKAR2B;ACSBG1;DNM3;THBS1;EGF;MTSS1;SH3PXD2A;VEPH1;PDGFA;WASF3;ITGA2B;CTTN;ADRA2A;P2RY12;FSTL1;GUCY1A3;MLC1;NEXN;CLEC1B;TNFRSF4;GP6;CLN8;MAP1A;PDGFB;ITGB5;JAM3;AP1G1;PARVB;ZFYVE20;VEGFA;RAB6B;ABLIM3;RHOBTB1;PTCRA;CALD1;ITGAX;PCYT1B;SH3BGRL2;SCARB2;MPL;SPARC;MYLK;GNAZ;CD14;COL13A1;GUCY1B3;ABCC4;VWF;TNFSF4	0.460317	0.0169591	4	57	3	GUCY1A3;SH3PXD2A;ITGB5	0.75
21_1	AAW_4	856	2197	394	RNF14;SMARCC1;HRSP12;STK11;FKBP4;FKBP5;PPP2R4;DRAP1;KDM2A;IRAK1;SP1;SP3;SMARCD1;HIPK3;GTF2F1;GTF2F2;CCND1;WHSC1;AHR;PTEN;CTBP2;MAL;TNFSF10;ACVR1B;CDKN1B;CDKN1A;UBE2D3;UBE2D1;XPO1;ZNF451;BACH2;BACH1;GTF2B;GTF2I;PPARG;ZEB1;RPS6KA3;DNAJC7;RING1;ZNF423;PRDM2;ATXN1;SMAD9;ASH2L;SMAD4;SMAD1;SMAD2;SMAD3;TNFRSF10C;XIAP;REL;TSC2;NCOA3;NCOA1;NCOA6;ITCH;NCOA4;CIITA;NEDD4;CDC37;LCOR;ELL2;RNF111;RXRA;TCEA1;IRA…	0.46028	0.179335	11	27	7	STAT2;MLH3;SMAD3;MAPK14;DAP3;RELA;SMARCA4	0.636364
79_3	AAW_3	209	2620	96	DYNLL1;RYK;HSPA8;CD34;AGER;IL6ST;PTK2B;DAB2;BDNF;MS4A2;ZYX;CAV1;CALM2;DLG4;CALM1;PIK3CA;NTRK2;LYN;IGF1R;SHC1;FGFR1;AKAP1;PLD2;APP;AKAP9;ADAM9;PTPN11;RASGRP3;ACTA1;FRS3;FRS2;JUP;PIK3R1;MTOR;PLCB1;PRKCD;IBTK;PTPN1;BCAR1;PTPN6;CALM3;VAV1;VAV2;GNAZ;PAK1;GIT1;SNCA;LCK;ACP1;ABL1;OPTN;MYH9;TPM1;AGTRAP;NTF3;GNB2;USO1;ITGA6;SH2B1;FSCN1;CAPZA1;BDKRB2;IRS1;IRS2;ADRB2;PRKACA;PLCG1;AFAP1;IQGAP1;SPTBN1;YWHAQ;F…	0.45933	0.0366412	7	51	6	IGF1R;SHC1;IRS2;PLCG1;BCAR1;TAGLN	0.857143
103_2	AAW_3	98	2620	45	CD74;NCF2;ACTA1;HSPA8;GAPDH;CD4;AFG3L2;VDAC3;VDAC1;GNAI2;GNAI3;EPS15;HLA-DRA;APOE;SPG21;CXCR2;CD81;PIK3CD;CXCR1;HSPD1;ABCB1;TFRC;ISG15;PIK3R2;RGS2;YWHAB;HLA-DQB1;YWHAE;ANXA1;ANXA2;SHC1;ANXA6;CTSD;CYBB;ENO1;GDI1;VCP;LRRK2;TINF2;APP;VIM;ADRB2;GRB2;HLA-DPA1;ARHGDIB	0.459184	0.0171756	4	51	2	APOE;SHC1	0.5
59_2	AAW_3	122	2620	56	NCF2;CSF2RA;APBB1IP;IL10RA;LYVE1;NCF4;SLC7A7;CD33;CD37;CD4;LGALS3;SOAT1;SAMSN1;MYOC;DAB2;FCER1G;LILRB4;FCER1A;IL10RB;F13A1;CD55;ADRB2;CAP2;FSTL1;CFB;DIP2A;C3;APOBEC3G;HLA-DPB1;LY6E;FCGR2B;HLA-DRA;FCGR2A;LGALS3BP;HCLS1;AAK1;COL4A4;COL4A3;COL4A2;COL4A1;C1R;LY96;FBN1;CYBB;KCNJ5;FN1;UBIAD1;SDC2;APOBEC3F;C1QC;C1QB;C1QA;CD14;CYBA;TGFBI;AIF1	0.459016	0.021374	4	51	4	FN1;COL4A2;COL4A1;AIF1	1
7_2	IMA_4	907	3813	415	RYK;HSPA5;HSPA9;HSPA8;IL6ST;B2M;LIFR;DLG1;DLG3;DLG4;ZFYVE16;DMPK;IRAK2;IRAK1;IGF1R;SIRPA;CAMK2G;CAMK2A;CSF3R;FBXW11;GRB14;PLTP;LAT;MMP14;CAPZB;MMP17;ATP2A2;ITGA1;ITGA2;HSP90B1;GABBR1;APOE;KCNMA1;JAK2;JAK1;AGPAT2;RPH3AL;CHUK;AKTIP;RPS6KA3;RPS6KA5;GZMB;ITGAV;KRT16;CD14;ITGAM;GIT2;KRT10;ITGAE;KRT18;PRNP;CROT;SMAD7;SMS;PRKCSH;REL;GLS;NEDD9;NEDD4;CDC37;ARVCF;LEPR;LDLR;MVD;MVK;IL2RB;BDKRB2;F8;INSR;SPP1…	0.457552	0.108838	23	69	12	IGF1R;APOE;MAT2A;SHC1;SCARB1;CAMK2G;LDLR;IRS2;MAPK14;PLCG1;TNF;ITGB5	0.521739
40_1	AAW_4	365	2197	167	HIST1H4C;EGR1;RB1;STK11;MARCH5;AKT1;AKT2;IKBKG;RARA;STAT3;GADD45A;GADD45B;DEAF1;SIX1;GADD45G;FADD;SP110;DYRK1B;SETDB1;BRCA1;HOXD8;CDKN2D;SP1;CAMK2G;CENPB;TNIP2;TNFRSF21;BAZ1B;MDM2;MDM4;GSK3A;PCGF2;CCND1;CCND3;CCND2;RBBP7;RBBP4;ELK1;CYLD;TRIP6;RNF4;TAF5L;PCNA;CDKN1B;CDKN1A;KAT2B;UBE2D1;ESRRA;GSK3B;CHD3;SAP30;CCNE1;JUN;MAP3K7;HAUS1;GTF2B;RUNX1;H3F3B;RNF144B;CHEK2;NR1H2;CCDC59;MED31;TRRAP;BCCIP;HERC…	0.457534	0.0760127	9	27	4	MAPK14;CAMK2G;SMARCA4;SMAD3	0.444444
111_3	SM_2	70	2403	32	CCL2;CCL4;CCL5;CCL8;CCR3;ECE1;EDNRA;LAMB3;SEMA6A;RAB8A;FGR;THBS1;PYGB;EDN1;CCL24;LAMA3;PLCB4;LAMA5;CMA1;CCL13;COL4A1;HCK;ADM;VAMP2;COL7A1;FN1;CCL18;STX3;MCF2L;KL;COL1A1;MMP2	0.457143	0.0133167	4	49	4	EDNRA;ADM;FN1;COL4A1	1
20_3	SF_2	265	3766	121	LAT2;LAPTM5;BOK;MARCH1;MSR1;SPINT2;PRAF2;ARHGAP25;TTYH3;PIP4K2C;LIPA;CD28;PLBD1;ALOX5;CXCL14;RBM47;GM2A;PGGT1B;TLR1;GNG2;TLR7;ARRB2;TLR8;CD3D;CD3E;CSF2RA;APBB1IP;IL10RA;IL10RB;DOCK2;GLUL;ARHGAP9;ARL4C;SLC9A5;LILRB4;LTC4S;PIK3R5;CLDN7;EPHB2;CACNA1H;VNN2;RHOH;EPS8L2;NCF2;UBASH3B;ITGAX;ABCG1;BCL2A1;IRF8;RHBDF2;ITGAL;ITGAM;ALCAM;ITGAE;BTK;ACP5;TMC6;SOAT1;NCF4;AMPD3;SMO;CD6;PTAFR;FGR;CD2;MAPK13;PIK3AP…	0.456604	0.0321296	1	65	1	LIPA	1
45_3	SM_3	46	2686	21	PSEN1;FBL;CAND1;RASSF1;TCEB2;TCEB1;NOP56;COPS6;CHUK;CBL;VIM;CUL4B;GSK3B;FBXO25;SNCA;SSBP1;CUL5;COPS5;CUL1;CUL2;CUL3	0.456522	0.00781832	0	36	0		0
45_3	IMA_1	46	2692	21	GTF2I;MAML2;MAML3;CAND1;MAML1;RBPJ;NOP56;COPS6;NOTCH1;SMAD2;COPS5;ACAT1;FBL;SNW1;CUL4B;CUL5;MYC;STRAP;CUL1;CUL2;CUL3	0.456522	0.00780089	0	36	0		0
1_2	IMA_4	2158	3813	983	SCFD1;GOLPH3;FHIT;HSPA5;HSPA4;HSPA8;CPE;IL6ST;B2M;TYK2;ASS1;RYK;DLG1;DLG3;DLG2;PPP3R1;PTGER4;PIK3CA;PIK3CD;MIB1;PPP2R4;PIK3CG;PIK3R4;SPN;IRAK3;GRIN1;SCLY;IRAK4;CBLB;IGF1R;IQCB1;CTNNAL1;ARHGEF15;CAMK2D;MUC1;CAMK2G;CAMK2A;CSF3R;PIK3C3;BMX;CNDP2;OSBPL5;AKAP1;STUB1;GRB10;ERBB2;AKAP9;ARHGAP17;LAT;MAL;LRP8;TSG101;ITGA9;ACTA1;EVL;G6PD;CDKN1B;ITGA3;ITGA4;ITGA5;ITGA6;ITGA7;EDNRA;EDNRB;FLNB;APOE;APOB;LILRB…	0.455514	0.257802	44	69	26	MAPK14;PLCG1;EDNRA;FLT1;PECAM1;APOE;APOB;PIK3CG;MARK4;FURIN;PPHLN1;IGF1R;NOS3;ITGB5;SHC1;CAMK2G;CELSR2;IL6R;TNF;SH2B3;ATP2B1;BCAR1;TBX2;LRP1;IRS2;HLA-DQA1	0.590909
17_1	AAW_4	707	2197	322	SMARCC2;HSF1;SMARCC1;PMAIP1;ACTG1;WWP1;JUN;GCOM1;RAD18;AKT1;IKBKG;HIBADH;RAD23B;TATDN2;RPA1;MAFF;RARA;MAPKAP1;UXT;RARB;TP53;POMGNT1;FHL2;COMMD1;SIX1;HSP90AB1;MED13;EGR1;RELA;IRAK1;MAPK3;H3F3B;MRPL36;DDIT3;TRIM28;CDKN2D;SOD1;TRIM24;SP1;MUC1;MED17;FLI1;TRIM21;CREB1;LDB2;PIAS4;REV3L;SMARCD2;CHFR;MDM2;BRD7;CEP350;RNF41;DNAJA3;RBBP8;GTF2F1;CCND1;RBX1;MNAT1;FZR1;RBBP7;POLR2B;RBBP4;AHR;PPP2CA;ELK1;DBF4;…	0.455446	0.146563	10	27	4	MAPK14;RELA;SMARCA4;SMAD3	0.4
7_2	SF_2	907	3766	413	RYK;HSPA5;HSPA9;HSPA8;IL6ST;LIFR;DLG1;DLG3;DLG4;ZFYVE16;DMPK;IRAK2;IRAK1;IGF1R;SIRPA;CAMK2G;CAMK2A;CSF3R;GRB14;CBLL1;PLTP;LAT;ARHGAP19;MMP14;CAPZB;TNFSF10;ATP2A2;ITGA1;UBE2D3;HSP90B1;UBE2D1;GABBR1;APOE;JAK2;JAK1;AGPAT2;RPH3AL;CHUK;AKTIP;RPS6KA3;RPS6KA5;GZMB;ITGAV;CD14;ITGAM;GIT2;KRT10;ITGAE;KRT18;GANAB;PRNP;CROT;SMAD7;SMS;PRKCSH;REL;FH;GLS;NEDD9;NEDD4;CDC37;BSG;ARVCF;LEPR;LDLR;MVD;MVK;IL2RB;BDKRB…	0.455347	0.109665	23	65	13	IGF1R;APOE;ITGB5;SHC1;SCARB1;CAMK2G;LDLR;CARM1;IRS2;MAPK14;PLCG1;TNF;MAT2A	0.565217
69_3	VF_1	110	3098	50	GNS;BAG1;APBB1IP;RAB11FIP5;ATP2A2;ENAH;SCYL2;BAX;RAB2A;PGAM1;PDXP;VDAC1;CD9;ZYX;CDIPT;AP3B1;AP2S1;NLRP1;KCTD5;NLRP3;TPM4;ARF6;AHSA1;RGS2;AP3D1;MAP1B;DIAPH1;MAT2B;RAB1A;SMS;PGD;PIK3C2A;AP2A1;DTNBP1;RFK;GIPC1;CNDP2;IL18;ACTN1;MYL12B;ETV7;CASP1;NLRC4;G6PD;ROCK1;GNAZ;G3BP1;COPB1;SLC1A3;BCL2	0.454545	0.0161394	1	59	0		0
40_2	SM_2	22	2403	10	PDGFRB;TEK;ITSN1;WAS;CNTNAP1;MAGI3;PTPRB;OPA1;CDH5;F11R	0.454545	0.00416146	0	49	0		0
156_4	SM_4	11	2114	5	CCND1;CDKN1A;CCNE1;MED15;HOXA9	0.454545	0.00236518	0	27	0		0
34_3	SM_4	11	2114	5	HMGXB4;FXR2;ZC3H15;ZNF768;NME1	0.454545	0.00236518	0	27	0		0
56_4	SM_2	11	2403	5	CNTNAP1;ABL1;DCTN1;FYN;NCK1	0.454545	0.00208073	0	49	0		0
140_2	AAW_3	11	2620	5	PRKCA;COMP;MATN3;ECM1;EGFL7	0.454545	0.0019084	0	51	0		0
156_4	SF_2	11	3766	5	MVP;CTNNB1;UBA52;EGR1;PTEN	0.454545	0.00132767	0	65	0		0
34_3	SF_2	11	3766	5	PNMA1;MYOM2;PLEKHF1;BLOC1S2;SEC31A	0.454545	0.00132767	0	65	0		0
34_3	IMA_4	11	3813	5	PNMA1;MYOM2;PLEKHF1;BLOC1S2;SEC31A	0.454545	0.0013113	0	69	0		0
4_1	VF_1	1422	3098	645	HSPA5;HSPA4;HSPA9;HSPA8;IFNAR2;DLG1;DLG3;DLG4;PIK3R4;IRAK2;GRIN1;IRAK1;ARHGEF11;IGF1R;IQCB1;DIAPH1;SIRPA;CAMK2D;MUC1;CAMK2G;CAMK2A;ABLIM3;ABLIM2;CNDP2;OSBPL5;TNKS2;SH3KBP1;PTEN;LAT;MMP14;ACTA1;ATP2A2;ACVR1B;ITGA1;HSP90B1;ASNS;GABBR1;HIP1R;CCT8;XPO6;CCT2;ADRB2;CCT4;CCT5;AHSA1;JAK2;TTN;HRH1;SSTR5;PDLIM3;ABCA1;VEGFA;TYRO3;BLOC1S2;RPS6KA1;RPS6KA3;CSNK1A1;GZMB;ITGAV;SGIP1;CD14;ITGAM;GIT2;KRT10;FLNA;FL…	0.453586	0.208199	39	59	25	MRVI1;SMAD3;TBX2;PLCG1;MAT2A;FLT1;PECAM1;MARK4;RELA;ACVR2A;IGF1R;NOS3;ITGB5;SHC1;RAB5B;CAMK2G;DSTN;LPL;TAGLN;MAPK14;LRP1;SCARB1;IRS2;TNF;AIF1	0.641026
10_2	IMA_4	943	3813	427	TAP1;RYK;CRKL;HSPA4;IQCB1;IL6ST;B2M;DBN1;HSPA5;PIK3CA;PRNP;PPP2R4;PRIM1;GRIN1;IGF1R;HSPA8;CAMK2D;CAMK2G;CAMK2A;STK3;STK4;PIK3C3;SNAP23;LAT;MMP14;TNFSF12;ITGA1;ITGA2;ITGA4;HSP90B1;AHSA1;GRAP2;ISG15;TTN;JAK1;MAP1LC3A;MAP1LC3B;CHUK;HCK;FTL;DLG4;RPS6KA2;RPS6KA3;GZMB;SH3D19;CBL;CBS;ITGAM;KRT10;FLNA;FLNB;DYNC1LI1;MYH10;MAP3K1;ACP1;RALBP1;SMAD7;SMS;NPHP1;AKAP12;GLS;HTRA2;TSC1;NEDD4;CDC37;LAMA4;MVD;SH2B3…	0.45281	0.111985	22	69	12	IGF1R;LRP1;ITGB5;SHC1;CAMK2G;MAPK14;DSTN;PLCG1;SH2B3;IGF2R;BCAR1;FURIN	0.545455
23_2	IMA_4	433	3813	196	TGM2;RYK;HSPA5;HSPA9;PKP4;SLC30A5;S100A10;BOC;CANX;ACTG1;DLG1;PEBP1;DLG3;DLG2;CALM2;DLG4;CALM1;ARHGEF6;RYR3;SYNJ2BP;PRNP;ADRA2A;FGR;ADRA2C;HSP90AB1;GRIN1;CDH2;TRPV1;RGS1;RGS16;DFFA;TF;ATIC;NMT1;FGFR4;KIFC3;SERPINB6;MAPK14;CLDN3;CSPG4;PTPN12;APP;GRB14;VIM;TLR2;F8;CDON;INADL;BMPR2;UBC;ACTB;PAK1;DIABLO;MMP14;NGF;NFATC4;NSDHL;RRAS2;LRPPRC;GAPDH;HSP90B1;AKAP9;ANXA2;GABBR1;RICTOR;MPDZ;AP2S1;APOE;JUP;PI…	0.452656	0.0514031	12	69	4	MAPK14;LDLR;APOE;NOS3	0.333333
103_3	WB_2	62	3420	28	EFHD2;SLC7A7;CD33;CD37;LTB4R;NOXA1;IL18BP;UCP2;TBXAS1;CD180;IL18RAP;CSF1R;FSTL1;LY86;ARFIP2;RAC2;CD48;IL18R1;LGALS3BP;FERMT3;LCP1;CAPG;ICMT;IL18;VAMP8;CD14;GNA15;AIF1	0.451613	0.00818713	4	57	3	VAMP8;TBXAS1;AIF1	0.75
103_3	IMA_4	62	3813	28	EFHD2;SLC7A7;CD33;CD37;LTB4R;NOXA1;IL18BP;UCP2;TBXAS1;CD180;IL18RAP;CSF1R;FSTL1;LY86;ARFIP2;RAC2;CD48;IL18R1;LCP1;CAPG;CXCL16;IL18;VAMP8;CD14;GNA15;PLTP;AIF1;ICMT	0.451613	0.0073433	4	69	3	VAMP8;TBXAS1;AIF1	0.75
36_1	IMA_4	195	3813	88	CD74;TGM2;PODXL;RAPGEF5;NOSTRIN;PECAM1;SMAGP;OAS3;LBH;PPP1R16B;CDH5;ABCB6;HLA-DPB1;MRVI1;ARHGEF15;CTSF;GPR20;ADCY4;SNAP23;ROBO1;ROBO4;ELK3;PLEKHA7;GUCY1B3;TNFSF10;HLA-B;KCNJ11;HLA-E;MX1;CD209;EDNRA;PHLDA3;SOX17;PIK3R3;ANGPT2;ANGPT1;FIGF;JAM2;JAM3;IGFBP2;VEGFC;GIMAP4;GIMAP1;CSGALNACT1;SLC1A1;GJA5;ITGAM;TIE1;EFNB2;RASIP1;EHD1;TBX2;STXBP2;TNFRSF10D;KCNA5;FLT1;TEK;S1PR1;ANXA3;ICAM2;ITGA1;KDR;RIMS3;TB…	0.451282	0.0230789	7	69	6	PECAM1;MRVI1;TBX2;EDNRA;HLA-DQA1;FLT1	0.857143
105_3	AAW_3	91	2620	41	CD74;CD53;STX7;HAX1;CD4;MARCH1;CAP2;VDAC3;PLP2;VDAC1;LY86;EPS15;SPG21;CD81;ANXA6;ARF6;CASK;ABCB1;TFRC;HLA-DQB1;NAPA;ANXA1;ANXA2;CLIC1;RTN4;HGS;VCP;BCAP31;STX8;VAMP3;VAMP2;SNAP23;SLC3A2;APP;STX2;STX4;GNAZ;STX6;VTI1A;HLA-DPA1;STX3	0.450549	0.0156489	1	51	0		0
98_3	VF_1	151	3098	68	HSPA1B;SYNM;ITCH;HSPA4;SPTAN1;DES;EGFR;EPHA2;SMAD2;ARF6;IKBKB;CCT7;HSPA1A;MAPK10;AKAP13;IKBKE;YWHAZ;EPS15;SMURF2;CALM2;CALM3;INPPL1;CALM1;ITSN1;MAP3K3;YWHAQ;MAP3K7;TPM1;ARHGEF1;PRKCA;JUP;TFRC;JAK2;AURKA;ATG5;NFKB2;MYD88;S100A1;SNAPIN;SRC;SNTA1;DYSF;CAMK2D;CTNNB1;PRKCE;CAMK2A;HGS;DSTN;EPB41;MAPK8;IRF3;MYL6;TJP1;ENO1;TAB2;APP;ROCK1;ROCK2;TUBB;CBL;HADHB;GRB2;CCT3;STK38;YWHAE;TAB1;BTK;KIF11	0.450331	0.0219496	3	59	1	DSTN	0.333333
31_1	IMA_4	349	3813	157	TRAF2;ERBB2IP;RAB4A;NRAS;HSPA8;PODXL;PTK2B;IKBKG;MS4A2;CANX;CAV1;DLG1;CALM2;DLG4;CALM1;PIK3CA;RABAC1;PRNP;MAP3K7;TAZ;HSP90AB1;GRAP2;CAPN1;FADD;CLN8;ERBB3;RAB5A;SHC1;P4HB;KCNAB1;SLC25A6;SLC25A4;GIPC1;NIN;SYK;PPP2CA;KIF5B;GSK3A;AKAP9;GSK3B;PTEN;GRB2;UBC;TRIP6;UQCRC2;PAK1;TSG101;ACTA1;SNX6;TRAF1;RASSF1;CDKN1B;HRAS;MACF1;ITGA4;RAB6A;SLC9A3R2;TST;SMURF2;APOB;TIAM1;TFRC;TTN;PIK3R1;TRAF3IP1;TNKS2;PLCB3;…	0.449857	0.0411749	12	69	6	APOB;SHC1;MAPK14;SLC22A5;PLCG1;TNF	0.5
30_2	AAW_4	447	2197	201	HIF3A;DPF2;SMARCC1;ACTG1;PPP3R1;PPP2R3C;FKBP4;FKBP5;IKBKG;RARA;PEBP1;TPX2;DVL3;BHLHE40;RBPJ;DNMT1;MIB1;WHSC1L1;HSP90AB1;PRIM1;MARCH5;FADD;RELA;IRAK1;MAPK3;BRCA1;CTNNAL1;ERBB4;SP1;MUC1;CAMK2G;PRMT6;CENPB;TRIM23;NR2C2;MDM2;SMAD3;DNAJA3;PCGF2;AKT1;PPP2CA;ZC3H12A;KPNA6;UBB;RBX1;RNF4;MAVS;KDM5B;FBXW11;NFKBIB;TDG;CDKN1A;NFKBIA;UBE2D3;HIF1A;UBE2D1;TRAF3;UBE2L3;CASP8;CHD3;SMURF2;TANK;NLRX1;HSPB1;JUN;MEIS…	0.449664	0.0914884	13	27	5	MAPK14;RELA;CAMK2G;DAB2IP;SMAD3	0.384615
64_3	SM_3	278	2686	125	GSR;ACTG1;PPP3R1;HSPA4;HSPA8;AKT1;TNNC1;UGP2;CAV1;CALM2;CALM3;CALM1;MAP3K7;HSP90AB1;CSNK1E;IQCB1;SHC1;WDR1;TRIM25;PHGDH;MDM2;PLD2;SYK;EIF4G1;CSF1;YWHAG;TLR4;UBC;TRAF6;ACTB;PAK2;UBE2N;HSPA1B;ACTA1;RPL27A;RPS27A;GAPDH;TRAIP;UBE2L6;ANXA2;CLTC;STAM;IFIT1;TNNT1;DAXX;DDX58;TNNT2;PPM1B;CCT2;TUBA1B;TUBA1A;CCT4;PIK3R2;MYD88;PGK1;UBB;UBE2E1;UBE2E2;HERC5;IRF3;RPS6KA1;TNFRSF1B;STAT1;TNFRSF1A;TUBB;CBL;SNCA;FL…	0.44964	0.0465376	5	36	1	SHC1	0.2
31_2	AAW_3	218	2620	98	TIMP4;TIMP1;MRAP2;CD36;C5AR1;MFAP2;FBLN2;THBS1;DCN;GRK4;SLC12A4;SCN4B;TRPV1;CTSH;MC1R;FN1;BMP4;BGN;TSPAN4;ADRA1B;COL7A1;BMP1;ROBO1;APP;ROBO2;ROBO4;SLC2A1;MMP14;COL8A2;ITGA2;ITGA3;ITGA5;ACADL;SERPINE2;CD9;NID2;NID1;JAM3;IGFBP2;IGFBP3;COL4A5;COL4A3;COL4A2;ITGAX;SDC1;HTRA1;SPOCK1;GAS2;DAG1;CD53;DYRK3;PLP2;KCNA5;A2M;FCER1A;SGCA;SPARC;C3;C2;PRELP;C7;C5;COCH;BEND5;ITIH4;COL5A3;COL5A1;TNKS1BP1;NDP;BDKRB…	0.449541	0.0374046	3	51	3	CTSH;COL4A2;FN1	1
9_1	WB_2	964	3420	433	RYK;HSPA5;HSPA4;HSPA8;FKBP4;P4HA1;FKBP8;ACTG1;EEF2K;SDF4;DLG4;NDUFB8;GABARAP;IRAK3;IRAK1;ARHGEF11;ARHGEF12;IQCB1;DIAPH1;CAMK2D;CAMK2G;CAMK2A;FXR2;ABLIM1;STUB1;GRB10;PTEN;KLC1;FDX1;KLC4;TSG101;CAPZB;ACVR1B;CDKN1B;RPS27A;ITGA4;HSP90B1;MX1;TANK;MYBPH;ISG15;TTN;TMED10;VTA1;DLG1;CHUK;SUGT1;GRN;GARS;TNK2;RPS6KA3;RPS6KA5;GZMB;TNFSF12;GRB2;CBL;GIT1;FLOT2;FLNA;FLNB;ACP1;SMAD4;SMAD7;DCTN2;STT3A;ARF6;TOM1;B…	0.44917	0.126608	21	57	10	ACVR2A;ITGB5;STAT2;CAMK2G;MAPK14;PLCG1;FURIN;HLA-DQA1;SHC1;TMED10	0.47619
77_2	AAW_4	107	2197	48	TRAF2;TNFSF12;ACVR1;ACVR1B;SMAD4;STK11;SMAD1;BMPR1A;SOX8;DDIT3;GMNN;MAFF;MAFG;NCOA1;STAT3;BACH2;NFE2L1;JUN;MAP3K7;NFE2;NFIL3;MSX1;MYC;SRC;NR3C1;ACVRL1;TRAF5;FOS;TAB2;BATF2;RNF41;BIRC2;TRAF3;PPARG;BAMBI;HSP90AA1;SMAD7;TGFBR1;PBX1;TRAF1;TBP;BMPR1B;GSK3B;NFE2L2;PRRX1;BATF3;BACH1;ATF3	0.448598	0.021848	5	27	0		0
87_1	SM_3	136	2686	61	RASGRP3;ACTA1;KCTD5;RPS19;IQCB1;BIRC3;CASP3;COPS5;IKBKB;AKT1;IKBKG;BCR;RCN2;YWHAZ;AP2M1;CALM2;CALM3;LRRK2;CALM1;CD81;YWHAQ;MAP3K7;HSP90AB1;YWHAH;PDPK1;ARHGDIA;CUL5;RELA;MYD88;CUL1;CUL2;PRKCI;SHC1;EPS15;YWHAG;CARD11;PDCD6IP;CHUK;PRKCD;PYCARD;PRKCQ;BCL10;VPRBP;SELL;SQSTM1;DDB1;INPPL1;MSN;EIF2AK2;IRS1;CBL;VIM;ADRB2;HTT;MALT1;TLR4;UBC;TRIP6;HSP90AA1;FLNB;SNX24	0.448529	0.0227103	2	36	2	RELA;SHC1	1
74_1	SM_2	87	2403	39	FXYD6;EPHX1;RASIP1;VCAN;SLC31A2;CD69;PF4;SH2D3C;P2RX4;PECAM1;TMBIM4;EPHB4;S1PR1;ADRA2A;MALL;EFNA1;ICAM2;CCL21;SLC35E1;PPP1R16B;CCDC90B;CDH5;MPDZ;JAM2;CALCRL;RPH3AL;RAMP3;RAMP2;GPR108;TSPAN7;VEGFC;GPR20;CXCL12;SCARF1;COX4I2;ROBO4;CLDN5;ADRB1;TIE1	0.448276	0.0162297	1	49	1	PECAM1	1
19_1	SF_2	859	3766	385	HSPA5;HSPA4;HSPA9;HSPA8;UBAC1;TYK2;EEF2K;DLG3;PIK3CA;PIK3CG;IRAK1;IRAK4;STK11;CAMK2D;MUC1;CAMK2G;CAMK2A;STK3;CNDP2;RAPGEF4;BAK1;KLC1;KLC2;TSG101;UGCG;FBXW11;CDKN1B;ITGA4;UBE2D3;HSP90B1;UBE2D1;HIP1R;APOE;ISG15;TTN;NF1;DLG1;DSP;IQCB1;GARS;RPS6KA2;RPS6KA3;ZNRF1;ZNRF2;CBL;FLOT1;SUPT5H;FLNA;ATXN3;CD19;STIM1;LRPAP1;RAP1A;PRKCSH;DCTN1;TSC2;HTRA2;TSC1;NEDD9;PHAX;NEDD4;ARF6;CDC37;BSG;S100A1;MVD;PRKAR1A;KI…	0.448196	0.10223	14	65	8	APOE;SHC1;CAMK2G;IRS2;PIK3CG;MAPK14;PLCG1;FLT1	0.571429
156_1	AAW_3	38	2620	17	BACE1;SHC1;CRKL;NECAP2;APP;HSPA8;PRKCE;PRKCD;RAP1A;DAK;ATG12;AGPAT3;ATG5;ABL1;CRK;PHLDA1;PPIF	0.447368	0.00648855	1	51	1	SHC1	1
97_2	AAW_3	38	2620	17	VCP;PDIA4;APOB;FAF2;TUBA1A;HSPA8;HSP90B1;SEC61A1;SYVN1;DERL1;LDLR;BGN;YWHAB;SEC61B;APP;CANX;CALR	0.447368	0.00648855	2	51	2	LDLR;APOB	1
99_3	SM_2	123	2403	55	ARHGAP32;CYFIP1;RYK;CRKL;CTNNB1;CTNNA1;TNIK;PKP4;PTPN11;ADAM17;ABL1;CRK;BOC;GNAI3;ERBB2IP;DLG1;DLG3;ABL2;DLG4;HBEGF;NCK2;STAT5A;RASA1;MICAL1;JUP;HNRNPK;PIK3R1;GNA12;GRIN1;NRG4;ERBB2;ERBB3;NOS3;ERBB4;CD44;MUC1;GRIK2;PTPN1;ANKS1A;PTPN6;SEC23A;CTGF;PTPRU;LRP1;NCK1;LRIG1;PTPN12;APP;STAT5B;CDON;GRB2;PTPRC;GNA13;PTPRK;CALR	0.447154	0.0228881	3	49	2	LRP1;NOS3	0.666667
10_2	VF_1	943	3098	421	RYK;CRKL;HSPA4;IQCB1;IL6ST;DBN1;HSPA5;PIK3CA;PPP2R4;PRIM1;GRIN1;IGF1R;HSPA8;CAMK2D;CAMK2G;CAMK2A;STK3;STK4;PIK3C3;LAT;MMP14;TNFSF12;ITGA1;ITGA2;ITGA4;HSP90B1;CCT4;CCT5;AHSA1;GRAP2;ISG15;TTN;JAK1;MAP1LC3A;SPP1;MAP1LC3B;CHUK;HCK;DLG4;RPS6KA1;RPS6KA2;RPS6KA3;GZMB;SH3D19;CBL;ITGAM;KRT10;FLNA;FLNB;MYH10;MAP3K1;ACP1;RALBP1;SMAD7;SMS;SMAD2;SMAD3;NPHP1;AKAP12;GLS;HTRA2;TSC1;NEDD4;CDC37;LAMA4;MVD;SH2B3;SH…	0.446448	0.135894	22	59	14	IGF1R;LRP1;ITGB5;SHC1;CAMK2G;SMAD3;MAPK14;DSTN;PLCG1;SH2B3;RELA;IGF2R;BCAR1;FURIN	0.636364
21_1	IMA_4	856	3813	382	RYK;HSPA9;IQCB1;IL6ST;FKBP4;FKBP5;DLG3;DLG2;DLG4;RAB4A;PPP2R4;GABARAP;IRAK2;IRAK1;ARHGEF11;IGF1R;HSPA8;CAPZA1;PIK3C2B;PIK3C3;SNAP23;PTEN;RAB27A;MAL;TSG101;CAPZB;ACTA1;ATP2A2;ACVR1B;CDKN1B;HSP90B1;ISG15;JAK1;EPS15L1;INPPL1;HCK;RPS6KA3;RPS6KA5;CBL;SGIP1;IL8;FLNA;IL15RA;CD19;RALBP1;VAPA;TNFRSF10C;XIAP;REL;TSC2;PIK3AP1;ITCH;NEDD4;ARF6;CDC37;IRF2;MYLK2;PRKAR1A;IL2RB;IL2RG;ATP6V1E1;INSR;PRKD1;CDC42;CTT…	0.446262	0.100184	11	69	4	MAPK14;IGF1R;STAT2;PLCG1	0.363636
90_1	VF_1	65	3098	29	ITCH;NEDD4;DES;NEB;ITGA6;MYOT;STAM;NEBL;ITSN1;FYN;SGCB;TNNI2;TTN;CXCR4;MAGI3;CDH5;CDKL5;NFASC;ENO3;LASP1;COL17A1;TCAP;NCK1;ANK1;ANK2;MYBPC3;PTPRB;F2RL2;MYOZ1	0.446154	0.00936088	1	59	0		0
150_1	IMA_4	74	3813	33	BCL2L1;PDGFRB;TGM2;PTK2;G6PD;SMS;ILK;EPB41;MAPK10;YES1;YWHAZ;YWHAQ;PFKM;DAK;GNB2L1;GOLGA2;EGR1;CAPN1;ATG5;YWHAB;AURKA;CLIC1;ERP44;PDGFRA;BCL10;RPS6KA3;GCH1;ATP6V1E1;ACTR3B;PTEN;BMPR2;UBC;TRIP6	0.445946	0.0086546	2	69	0		0
23_2	VF_1	433	3098	193	LIN7A;TGM2;RYK;HSPA5;HSPA9;GSC;PKP4;PKP2;PKP1;BOC;CANX;ACTG1;DLG1;PEBP1;DLG3;DLG2;CALM2;DLG4;CALM1;ARHGEF6;RYR3;SYNJ2BP;ARHGEF2;ADRA2A;FGR;ADRA2C;HSP90AB1;GRIN1;TRPV1;RGS1;RGS16;DFFA;TF;ATIC;FGFR4;KIFC3;SERPINB6;MAPK14;TNKS2;CSPG4;PTPN12;APP;GRB14;VIM;TLR2;PIP5K1C;CDON;INADL;BMPR2;FST;ACTB;PAK1;DIABLO;MMP14;NGF;NFATC4;RRAS2;LRPPRC;GAPDH;HSP90B1;AKAP9;ANXA2;GABBR1;RICTOR;MPDZ;AP2S1;APOE;ERBB2IP;HF…	0.445727	0.0622983	12	59	6	APOE;SMAD3;MAPK14;LDLR;NOS3;RELA	0.5
1_2	VF_1	2158	3098	961	GOLPH3;RYK;HSPA5;HSPA4;HSPA8;IL6ST;TYK2;ASS1;EEF2K;DLG3;DLG2;PPP3R1;PTGER4;PIK3CA;PPP4C;PIK3CD;MIB1;PPP2R4;PIK3CG;PIK3R4;SPN;IRAK3;WEE1;SCLY;IRAK4;CBLB;IGF1R;IQCB1;DIAPH1;CAMK2D;PPP2R2D;MUC1;CAMK2G;CAMK2A;CSF3R;PIK3C3;BMX;CNDP2;OSBPL5;AKAP1;STUB1;GRB10;ERBB2;AKAP9;ARHGAP17;LAT;MAL;LRP8;IL7R;ITGA9;ACTA1;EVL;CDKN1B;ITGA3;ITGA4;ITGA5;ITGA6;ITGA7;EDNRA;EDNRB;FLNB;CCT8;APOE;APOB;SEMA4D;PALLD;CAV3;AHSA…	0.44532	0.3102	44	59	26	SMAD3;MAPK14;PLCG1;EDNRA;FLT1;PECAM1;APOE;APOB;PIK3CG;MARK4;RELA;FURIN;IGF1R;NOS3;ITGB5;SHC1;CAMK2G;CELSR2;IL6R;TNF;SH2B3;ATP2B1;BCAR1;TBX2;LRP1;IRS2	0.590909
43_1	AAW_3	393	2620	175	UBE2J1;CKB;HSPA8;PTK2B;KIFAP3;DAK;ZYX;ERBB2IP;DLG1;CALM2;DLG4;CALM1;ITSN1;MAP3K3;CYFIP1;GNG12;NEXN;CAPN1;CDK5R1;GRIN1;ERBB2;SPTB;GPI;CAMK2D;DFFA;ABLIM1;ABLIM3;SDCBP;CNN1;PLD1;FN1;PTPN11;MYLK;VIM;UTRN;PKD2;APC;PAK1;PAK2;ACTA1;DMD;ATP2A2;SPTAN1;MACF1;EPB41;DNM1;CLTC;DNM2;PNMA1;AP2B1;HIP1R;ADORA2A;KCNA5;XPO6;PALLD;TERF1;ISG15;PIK3R2;TRAF3IP1;GSN;MAP1A;PDLIM1;KIAA0368;PDIA3;DST;PGM1;PRKCD;AKTIP;DAG1;…	0.445293	0.0667939	16	51	9	NOS3;ITGB5;SHC1;FN1;IRS2;MARK4;PLCG1;AIF1;TAGLN	0.5625
36_4	SF_9	9	19	4	EDN1;CMA1;ADM;CALCRL	0.444444	0.210526	1	1	1	ADM	1
27_6	SF_7	9	43	4	JAG1;MFNG;NOTCH2;POFUT1	0.444444	0.0930233	0	0	0		0
156_2	WB_2	45	3420	20	IRF3;KIAA1683;PLSCR4;ADCY7;PLSCR3;SPG7;TFG;CDC42EP1;PLSCR1;SLC25A6;GLRX3;LASP1;SLC35A2;ANXA11;YIPF3;CRIM1;GNAI2;IP6K2;ACVR2A;SLPI	0.444444	0.00584795	2	57	1	ACVR2A	0.5
140_4	IMA_1	18	2692	8	DCN;SERPINA1;ELN;CFH;FN1;TFPI;C1QA;MMP9	0.444444	0.00297177	1	36	1	FN1	1
74_3	LIV_3	9	1493	4	ENPEP;PPBP;AGT;CTSG	0.444444	0.00267917	0	28	0		0
74_3	LIV_1	9	1776	4	CD209;F2RL2;ITGAM;JAM3	0.444444	0.00225225	0	32	0		0
56_7	AAW_4	9	2197	4	PBX1;PBX2;PBX3;PKNOX1	0.444444	0.00182066	0	27	0		0
27_6	SF_3	9	2865	4	ANKRD28;MAML2;MAML3;MAML1	0.444444	0.00139616	0	42	0		0
74_3	VF_1	9	3098	4	CD209;F2RL2;ITGAM;JAM3	0.444444	0.00129116	0	59	0		0
112_4	VF_1	9	3098	4	ACTA2;DTNA;UTRN;SNTB1	0.444444	0.00129116	0	59	0		0
7_4	VF_1	9	3098	4	PNMA1;MSI1;C6;GPHN	0.444444	0.00129116	0	59	0		0
74_3	IMA_4	9	3813	4	CD209;F2RL2;ITGAM;JAM3	0.444444	0.00104904	0	69	0		0
112_4	IMA_4	9	3813	4	ACTA2;DTNA;UTRN;SNTB1	0.444444	0.00104904	0	69	0		0
7_4	IMA_4	9	3813	4	PNMA1;MSI1;C6;GPHN	0.444444	0.00104904	0	69	0		0
31_1	VF_1	349	3098	155	CD38;ERBB2IP;RAB4A;NRAS;HSPA8;PODXL;PTK2B;IKBKG;MS4A2;CANX;CAV1;DLG1;CALM2;DLG4;CALM1;PIK3CA;RABAC1;MAP3K7;TAZ;HSP90AB1;GRAP2;CAPN1;FADD;ERBB3;RAB5A;SHC1;P4HB;KCNAB1;SLC25A6;GIPC1;NIN;SYK;PPP2CA;KIF5B;GSK3A;AKAP9;GSK3B;PTEN;GRB2;TRIP6;PAK1;ACTA1;SNX6;TRAF1;RASSF1;CDKN1B;HRAS;MACF1;ITGA4;RAB6A;SLC9A3R2;AP2M1;SMURF2;APOB;GNAI3;TIAM1;TFRC;TTN;PIK3R1;TRAF3IP1;TNKS2;PLCB3;DST;PLEC;CALM3;GJA1;GNAQ;VAV1…	0.444126	0.0500323	12	59	7	APOB;SHC1;SMAD3;MAPK14;SLC22A5;PLCG1;TNF	0.583333
21_1	WB_2	856	3420	380	RNF14;RYK;HSPA9;IQCB1;IL6ST;FKBP4;FKBP5;DLG3;DLG4;RAB4A;GABARAP;RNF111;IRAK2;IRAK1;ARHGEF11;IGF1R;HSPA8;WIPI1;CAPZA1;PIK3C2B;PIK3C3;SNAP23;PTEN;RAB27A;MAL;TSG101;CAPZB;TNFSF10;ATP2A2;ACVR1B;CDKN1B;UBE2D3;HSP90B1;UBE2D1;ISG15;JAK1;EPS15L1;INPPL1;HCK;RPS6KA3;RPS6KA5;CBL;FLNA;IL15RA;CD19;RALBP1;SMAD4;VAPA;TNFRSF10C;XIAP;REL;FH;TSC2;PIK3AP1;ITCH;ARF6;CDC37;MYLK2;SH2B2;PRKAR1A;IL2RA;IL2RB;IL2RG;ATP6V1…	0.443925	0.111111	11	57	4	MAPK14;IGF1R;STAT2;PLCG1	0.363636
3_2	SF_2	2514	3766	1116	PGAP1;HSPA2;UBE2Q2;RNF11;HSPA5;HSPA4;HSPA9;HSPA8;APBB1;USP9X;IL6ST;FKBP4;LAPTM5;IFNAR1;LIFR;TYK2;ATPIF1;ASS1;UBE2V2;RYK;EEF2K;RAB11A;DLG3;DLG2;DLG5;PPP3R1;PTGER4;PIK3CA;PIK3CB;PIK3CD;MIB1;PPP2R4;PIK3CG;PSAT1;RAB11B;UCHL3;NAPA;RNF111;IRAK2;GRIN1;SCLY;IRAK4;BFAR;CBLB;IGF1R;PRKAG2;DIAPH2;CAMK2D;PAICS;MUC1;CAMK2G;KIF26A;CAMK2A;AGER;SERP1;STK3;ABLIM1;UBE2G2;CNDP2;MAPKAPK2;MYL6;UBXN7;MYL12A;FKBP5;GRB10…	0.443914	0.296336	42	65	25	FLT1;PPHLN1;CARM1;MAPK14;PLCG1;EDNRA;FURIN;APOE;APOB;PIK3CG;MARK4;TAGLN2;TMED10;ACVR2A;IGF1R;NOS3;SHC1;CAMK2G;DAB2IP;MAP1S;FES;BCAR1;VAMP8;IRS2;TNF	0.595238
98_3	SM_3	151	2686	67	RPL24;HDAC5;ITCH;HSPA4;SPTAN1;DES;CCT7;IKBKB;VHL;PUF60;HNRNPH1;AKAP13;CCT3;HSPA1A;NEDD8;EPS15;SMURF2;CALM2;CALM3;INPPL1;CALM1;HADHB;MAP3K3;YWHAQ;MAP3K7;TPM1;FAF1;USP7;EEF1A1;NFKB2;MYD88;S100A1;CUL3;YWHAZ;C1QBP;HNRNPU;CAMK2D;PRMT3;ATG5;PRKCE;CAMK2A;TUBB1;DSTN;RPL17;PRKCA;RPL29;HGS;PRKDC;NPM1;MAPK8;IRF3;MYL6;TRIM21;HSPA1B;TAB2;TAB1;ROCK1;ROCK2;TUBB;CBL;CDK2;CDK4;RAD23B;UBC;STK38;YWHAE;SSB	0.443709	0.0249442	3	36	1	DSTN	0.333333
38_2	VF_3	397	2839	176	UBTF;ZRANB2;SUMO1;RAD18;TNNC1;UBQLN1;AHCYL1;ANAPC16;ANAPC11;ANAPC10;ANAPC13;STRAP;NSFL1C;LIG3;NUP210;TCOF1;LAS1L;BARD1;XPA;TRIM27;NUP93;CENPB;DFFB;REV3L;CHFR;NUP98;MDM4;ZBTB33;CSNK2A1;USP37;UBE4B;PCGF3;PCGF2;PTMA;CCND1;FZR1;RBBP7;H2AFY;RBBP4;CTR9;UBC;ATR;RNF4;CTCF;FBXO5;DNMT3B;ATP6V1F;CDKN1C;CDKN1A;FEN1;XRCC1;ARID4A;XRCC5;ARL4A;CDC16;WDR48;CCNE1;RRM2B;H3F3B;SMARCAD1;RNF144B;RRBP1;UBXN7;NINL;SMC1A…	0.443325	0.0619937	5	33	1	RRBP1	0.2
45_1	SM_4	325	2114	144	HIST1H4C;BPTF;SUMO1;HIST1H4I;MEN1;SETD2;SETD1B;ANP32A;LBR;CDC73;PHF19;NFE2L2;CDYL;CSNK2A1;CIRBP;KDM2B;SETDB1;WDR5;DDIT3;TRIM28;NUP98;TRIM24;CREB1;PRMT5;BAZ1B;RAE1;BRD4;BRD7;GATA2;SETD7;RBBP7;H2AFY;H2AFZ;RBBP4;CTR9;HDAC11;DBP;CTBP2;KDM5B;MSL3;PDS5A;KAT2B;KAT2A;PDS5B;DEK;EED;XRCC5;XRCC6;CHD1;MPHOSPH8;CHD3;CHD4;RUVBL2;CCNE1;JUN;EHMT1;CBX1;KDM4A;SMC1A;SIRT2;SIRT7;STAG2;PARP1;PAXIP1;POLR2E;SET;ING4;PH…	0.443077	0.0681173	11	27	4	ARNTL;SMARCA4;CARM1;PDS5B	0.363636
123_3	VF_3	61	2839	27	FZR1;SUMO3;SUMO2;SF3B1;DEK;TPX2;PRPF19;NAP1L1;CSNK2A2;NDUFA7;CDK6;KPNB1;LSM2;MCM2;QTRT1;LMNA;BTAF1;UBE2I;SYNCRIP;DNAJC8;DLST;DDX42;LYAR;SARNP;KPNA1;UBC;SERPINH1	0.442623	0.00951039	2	33	0		0
27_3	SM_4	545	2114	241	SMARCC2;PCK2;SUMO1;HIST1H4I;SUMO2;SF1;PRPF8;PPARGC1B;ATP9A;ANP32A;PDCD11;PBXIP1;PRPF6;RARA;MED10;NOSIP;CDC73;GADD45A;GADD45B;THRB;BCLAF1;THRA;NOL11;LUC7L3;WDR5;HIST1H4H;LAS1L;BARD1;TRIM24;XPA;WIPI1;NUP93;SPAG1;SLC25A20;NR2C1;SMARCD3;MGMT;BRD1;NME1;MUTYH;MTCH2;SNRPD1;TOP2B;AKAP8;RCOR1;RBBP5;RBBP4;RBM23;CCNC;SIN3A;CCNH;KDM5A;NUP205;EMD;FOXP1;NSDHL;RRP1B;RBBP7;MED23;DHX15;PDS5A;MED24;PDS5B;GTF3C3;GT…	0.442202	0.114002	8	27	3	HDAC9;SREBF1;PDS5B	0.375
20_3	IMA_4	265	3813	117	LAT2;LAPTM5;BOK;MARCH1;MSR1;SPINT2;PRAF2;ARHGAP25;TTYH3;LIPA;CD28;PLBD1;CD22;ALOX5;CXCL14;RBM47;GM2A;PGGT1B;TLR1;GNG2;ANGPTL2;ARRB2;CD3D;CSF2RA;APBB1IP;IL10RA;IL10RB;CCL5;DOCK2;SP140;GLUL;ARHGAP9;SLC9A5;LILRB4;LILRB2;LILRB1;LTC4S;PIK3R5;TLR7;EPHB2;CACNA1H;VNN2;SLA;NCF2;ITGAX;ABCG1;BCL2A1;IRF8;RHBDF2;ITGAL;ITGAM;ITGAE;ACP5;TMC6;SOAT1;NCF4;SMO;PTAFR;LYZ;CD2;PIK3AP1;PTPRCAP;FCER1G;DEF6;PLEK;TBC1D2;C…	0.441509	0.0306845	1	69	1	LIPA	1
31_1	SF_2	349	3766	154	TRAF2;TOMM40;ERBB2IP;RAB4A;NRAS;HSPA8;PODXL;PTK2B;IKBKG;GIPC1;MS4A2;CANX;CAV1;DLG1;CALM2;DLG4;CALM1;PIK3CA;RABAC1;PRNP;MAP3K7;TAZ;HSP90AB1;GRAP2;CAPN1;FADD;CLN8;ERBB3;RAB5A;SHC1;P4HB;KCNAB1;SLC25A6;UBR2;NIN;SYK;PPP2CA;KIF5B;GSK3A;AKAP9;GSK3B;PTEN;GRB2;UBC;TRIP6;PAK1;TSG101;ACTA1;SNX6;RASSF1;CDKN1B;HRAS;MACF1;ITGA4;RAB6A;SLC9A3R2;SMURF2;APOB;TIAM1;TFRC;TTN;PIK3R1;TRAF3IP1;PLCB3;DST;PRKCA;CALM3;GJA…	0.441261	0.0408922	12	65	6	APOB;SHC1;MAPK14;SLC22A5;PLCG1;TNF	0.5
130_4	SF_3	34	2865	15	CCL2;ADAMTS4;SERPINA3;TIMP3;CCL4;SERPINA1;EGR2;CXCL1;CCL8;MED31;VCAN;CCR3;SRPX2;MMP9;RBM15B	0.441176	0.0052356	0	42	0		0
90_2	LIV_2	161	1897	71	DPF2;HDAC1;HDAC3;HDAC2;ERBB2IP;PNRC2;RB1;CDKN1C;CDKN1A;SUMO2;RFC1;KAT2B;NRIP1;CTNNB1;AKT1;MAPK11;MITF;ARID4A;PIN1;PNRC1;CREBZF;DAXX;UXT;NCOA1;STAT3;SRF;UBTF;THRB;PPARGC1A;PPARGC1B;THRA;FHL2;RAI1;MAPK1;NFKB1;TLE1;PCNA;XPO1;TRIM28;RBL2;FOS;SP1;SENP3;SENP2;CREB1;CHUK;PER3;RCHY1;ESRRA;EP300;PROX1;UHRF2;UBE2I;MCM7;AR;PPP1CC;TAF1;WWTR1;TBP;BTRC;NCOA3;PPP1CB;TP73;GSK3B;RUNX1;CDK4;SRA1;CDK6;HDAC10;KDM5B;…	0.440994	0.0374275	1	23	0		0
20_1	LIV_1	880	1776	388	RYK;CRKL;HSPA4;HSPA8;IL6ST;IFNAR1;LIFR;UBAC1;TYK2;DLG1;TYROBP;PIK3CA;GRIN1;IRAK1;ARHGEF11;IGF1R;STK11;SIRPA;CAMK2D;MUC1;IL2RB;CSF3R;ARHGAP17;LAT;MAL;TNFSF12;EVL;CDKN1B;ITGA5;ITGA6;GRAP2;JAK2;JAK1;MAP1LC3A;HCK;TNK2;RPS6KA2;RPS6KA3;GZMB;SHB;CBL;GIT2;FLNA;ATXN2;CAPNS1;ACP1;PAG1;RAP1A;SRGAP2;XIAP;TSC2;HTRA2;TSC1;NEDD9;CDC37;SIT1;MYLK2;LEPR;SH2B3;LASP1;CAPZA2;CAPZA1;INSR;SPP1;PRKD1;CDC42;CTTN;CBLB;ARH…	0.440909	0.218468	20	32	11	PECAM1;IGF1R;SHC1;IRS2;MAPK14;PLCG1;SH2B3;FLT1;BCAR1;AIF1;FES	0.55
59_1	AAW_4	310	2197	136	TRAF2;ACTG1;HSPA4;IKBKB;IKBKG;STUB1;NFE2L2;MAP3K7;HSP90AB1;DRAP1;RELA;TRIM28;SP2;TRIM21;MDM2;RBBP8;GTF2F1;DR1;PHB;RBBP4;TLR2;KPNA2;TLR4;CTBP1;MAVS;NFATC1;TNFSF10;CDKN1B;CDKN1A;KAT2B;KAT2A;MED1;SMARCE1;DDX58;SMURF2;CDC16;CHD4;TIRAP;CAP1;GTF2B;MYD88;NR1H3;TCF4;CHUK;RNF40;STAT4;POLR2A;ZBTB17;UBE2I;IRF2;IRF1;IRF7;GZMB;ETV6;TBP;IRF9;HTT;CREBBP;ATXN1;HDAC1;KDM1A;HDAC3;HDAC2;HDAC4;HDAC7;SMAD2;SMAD3;MAPK…	0.43871	0.0619026	10	27	6	STAT2;DAB2IP;SMAD3;MAPK14;RELA;SMARCA4	0.6
136_1	AAW_3	57	2620	25	CD1D;CCL5;PLAUR;HLA-F;PLP2;LILRB2;UNC119;VKORC1;SYVN1;DERL1;CXCR6;SLC7A7;C3;RASA3;ANGPTL2;CTSK;ASGR1;EDEM1;HCK;CXCL16;CHST15;SLC3A2;CFB;ITGAM;ELMO1	0.438596	0.00954198	1	51	0		0
105_1	SM_2	73	2403	32	CCL2;IL10RA;SLC7A7;CD33;CCR1;MYOC;IL18BP;A2M;LBP;LILRB4;TYROBP;PIK3CD;FSTL1;HLA-DPB1;PDGFC;TPST1;CTSD;IL18R1;PLAU;MEST;LGALS3BP;GPC4;LGALS3;IL18;RGS10;FN1;VAMP8;C1QC;C1QB;C1QA;CD14;C1R	0.438356	0.0133167	3	49	2	VAMP8;FN1	0.666667
99_1	VF_3	105	2839	46	KDM3A;SUMO1;MSH2;SUMO2;USP7;TNNC1;CBX6;HIST1H2AE;MGA;BMI1;CBX4;CBX2;CENPB;XRCC6;BYSL;KDM4C;PHC1;H3F3B;PHC3;PHC2;CEBPZ;GTF2I;PSMC5;DNMT3A;BARD1;WWOX;TRIM21;PARP1;ANKRD26;USP11;SCMH1;MDM2;UBE2E2;UBE2I;PCGF3;PCGF2;PCGF6;PSME3;PARP12;RING1;TERF1;DCAF6;UBC;ZNF131;HIST3H3;RNF2	0.438095	0.0162029	2	33	1	PARP12	0.5
90_3	AAW_3	112	2620	49	TIMP4;TIMP3;TIMP2;TIMP1;CTRL;CCL8;AGT;SERPINE1;P2RX6;DCN;ADAMTS4;SERPINA3;PDE1A;VOPP1;PPBP;THBS1;SPARC;C3;COL1A2;THY1;C7;C5;ANPEP;EDN1;KLKB1;SERPINA1;CELSR2;PLAU;CTSG;IGFBP3;LGALS8;VCAM1;THBD;CXCL12;TM4SF1;LRP1;KITLG;FN1;LRP5;F10;SDC1;ITGAV;DKK1;F2R;SPOCK1;SPP1;ITGAM;PPL;PLAT	0.4375	0.0187023	3	51	3	LRP1;CELSR2;FN1	1
7_3	VF_4	16	1419	7	CFH;C1QC;CFD;PTX3;CFB;C1QB;C1QA	0.4375	0.00493305	1	24	0		0
79_4	WB_2	16	3420	7	PDGFB;CNP;TIAM1;ANXA6;ADRB1;GIPC1;PPP1R9B	0.4375	0.00204678	1	57	0		0
1_2	WB_2	2158	3420	941	SCFD1;FHIT;HSPA5;HSPA4;HSPA8;IL6ST;B2M;TYK2;ASS1;TGFA;RYK;EEF2K;DLG3;PPP3R1;PTGER4;PIK3CA;NDUFB8;PIK3CD;MIB1;PIK3CG;PIK3R4;SPN;RNF111;IRAK3;GRIN1;SCLY;IRAK4;CBLB;IGF1R;IQCB1;CTNNAL1;DIAPH1;CAMK2D;PAICS;MUC1;CAMK2G;CAMK2A;CSF3R;PIK3C3;BMX;CNDP2;OSBPL5;UBE4B;AKAP1;STUB1;GRB10;AKAP9;ARHGAP17;LAT;MAL;LRP8;TSG101;RASGRP3;FBXW11;EVL;G6PD;CDKN1B;RPS27A;ITGA4;ITGA5;ITGA6;UBE2D1;GABBR1;FLNB;TNNT1;LILRB2;S…	0.436052	0.275146	44	57	19	PECAM1;IGF1R;LRP1;ITGB5;SHC1;PPHLN1;CAMK2G;CELSR2;IRS2;PIK3CG;MAPK14;PLCG1;MARK4;SH2B3;ATP2B1;IL6R;HLA-DQA1;TNF;FURIN	0.431818
36_1	SF_2	195	3766	85	EFNB2;CD74;TGM2;TNFSF10;RASIP1;EHD1;HLA-DPB1;HLA-B;SNTA1;MIF;PODXL;RAPGEF5;STXBP2;NOSTRIN;TNFRSF10D;EDNRA;KCNA5;P2RX4;PHLDA3;FLT1;PECAM1;TEK;SMAGP;ARHGAP31;CD209;S1PR1;ABCC9;SULF2;KCNJ11;SOX17;ANXA3;RIMS3;OAS3;PIK3R3;ABCB6;ITGA1;ANGPT2;ARHGDIB;PPP1R16B;ANGPT1;CDH5;PDIA5;KDR;PSMG1;PTPRN2;TBXA2R;MRVI1;HLA-DQB1;COL4A3BP;ANXA4;JAM2;JAM3;ARL6IP5;HLA-DRB1;PTPRB;CTSF;CD69;GIMAP4;GCGR;GPR20;MX1;SHANK3;GI…	0.435897	0.0225704	7	65	5	PECAM1;MRVI1;FLT1;HLA-DQA1;EDNRA	0.714286
103_3	SF_2	62	3766	27	EFHD2;SLC7A7;CD33;CD37;LTB4R;NOXA1;IL18BP;UCP2;TBXAS1;CD180;IL18RAP;CSF1R;LY86;ARFIP2;RAC2;CD48;IL18R1;SLC15A3;LCP1;CAPG;ICMT;IL18;VAMP8;CD14;GNA15;PLTP;AIF1	0.435484	0.00716941	4	65	3	VAMP8;TBXAS1;AIF1	0.75
93_2	WB_3	207	1171	90	PRPF8;PUF60;SNRNP200;EIF3A;EIF3E;TLE3;CSNK1E;CUL5;CUL1;CUL2;CUL3;DHX9;DDX3X;SF3A3;RPL11;SYNCRIP;AKAP8;DDX5;DDX1;HNRNPH1;YBX1;EMD;FUS;H2AFX;NOP2;COPS6;COPS5;DHX38;EXOSC2;SRP68;EFTUD2;PCBP2;SF3A1;PCBP1;RPS3A;NUP160;NXF1;EIF3I;DCUN1D1;SFPQ;RBX1;NUP155;FAM120B;PRKDC;RPS6;UPF1;RPS2;RPS9;EXOSC10;BRIX1;SMC3;HNRNPU;HNRNPK;SAP30BP;HNRNPM;UTP15;RBM14;HNRNPC;HNRNPD;HNRNPF;RANBP2;RPS27;RPS25;NUP107;HNRNPA3;S…	0.434783	0.0768574	6	15	2	SF3A1;HNRNPUL1	0.333333
112_1	SM_3	46	2686	20	YWHAZ;TP63;YWHAQ;APOB;STAT1;HSPA5;RAD21;PRKCA;NOP56;PRKCD;HSP90B1;MAPK14;CDK2;CDK4;MAP4;UBC;HIST1H1D;MYLIP;LYAR;PDIA4	0.434783	0.00744602	6	36	2	MAPK14;APOB	0.333333
45_3	VF_3	46	2839	20	GTF2I;CAND1;PSMB2;TCEB2;TCEB1;NOP56;COPS6;FBL;COPS5;ACAT1;SNW1;FBXO25;CUL4B;SSBP1;CUL5;MYC;STRAP;CUL1;CUL2;CUL3	0.434783	0.00704473	0	33	0		0
36_2	AAW_3	428	2620	186	TAP2;ERBB2IP;CRKL;CKB;HSPA8;B2M;PKP4;CAV2;AXL;CAV1;DLG1;CALM2;DLG4;CALM1;PARD6G;PIK3CA;ARHGEF4;RAB4A;PIK3CD;JUP;PARD6A;MAGI3;MAP3K3;DLGAP4;LYN;ERBB2;PPHLN1;IGF1R;RAB5A;SHC1;KCNAB1;KIFC3;FGFR1;NME1;FN1;GRB10;APP;GRB14;F8;GRB2;GNG2;APC;PAK1;PAK2;CSF2RB;ANXA1;FRS2;G6PD;SPTAN1;ENAH;KHDRBS1;ITGA5;HSP90B1;IRS1;ABL1;ITGB2;DNM1;PTPN11;DNM2;CRK;ECHS1;KCNMA1;RAB11A;HOOK2;PTK2B;TFRC;ISG15;PIK3R2;PIK3R1;ANXA…	0.434579	0.0709924	14	51	9	PPHLN1;IGF1R;NOS3;SHC1;FN1;MRAS;IRS2;PLCG1;FURIN	0.642857
64_1	IMA_1	30	2692	13	CAND1;ESR1;COPS6;CUL1;COPS5;CUL4A;DCUN1D1;CUL4B;EIF4A3;ATXN1;MAGOH;CUL2;CUL3	0.433333	0.00482912	0	36	0		0
64_1	SF_3	30	2865	13	CAND1;ESR1;COPS6;CUL1;COPS5;CUL4A;DCUN1D1;CUL4B;EIF4A3;ATXN1;MAGOH;CUL2;CUL3	0.433333	0.00453752	0	42	0		0
20_1	AAW_3	880	2620	381	RYK;CRKL;HSPA8;IL6ST;LIFR;UBAC1;TYK2;THBS1;DLG1;PIK3CA;PRNP;THY1;ARHGEF11;IGF1R;SIRPA;CAMK2D;IL2RB;CSF3R;DBNL;SH3KBP1;ARHGAP17;LAT;TSG101;ACTA1;EVL;ITGA5;HSP90B1;ASNS;SERPINE1;IL4R;APOE;GRAP2;JAK2;JAK3;JAK1;MAP1LC3A;HCK;TNK2;ERLIN2;SHB;CBL;KRT17;FLOT1;FLNA;ATXN2;CAPNS1;ACP1;PAG1;SMS;RAP1A;SRGAP2;IGF2R;SDPR;ARF6;S100A8;SIT1;AP3D1;MYLK2;SH2B3;LASP1;GRIN1;CAPZA2;CAPZA1;RAB11FIP5;TUB;SPP1;PRKD1;CDC42…	0.432955	0.14542	20	51	14	FLT1;PECAM1;IGF1R;APOE;SHC1;FN1;IRS2;PLCG1;LRP1;SH2B3;IGF2R;BCAR1;AIF1;FES	0.7
69_2	AAW_3	261	2620	113	TGM2;DYNLL1;CRKL;HSPA8;RAPGEF4;APLP1;CANX;CAV1;CALM2;CALM3;CALM1;FGR;LYN;ZAP70;IGF1R;SHC1;SYK;LIMA1;APP;CSF1;ADAM9;GRB2;LAT;PAK1;ACTA1;DMD;SPTAN1;METAP2;GLUL;CLTA;CLTC;SEC16A;VIM;AP2B1;NCKAP1;LILRB2;DERL1;PIK3R2;PIK3R1;JAK1;GSN;ORAI3;ORAI1;PRKCA;HCK;TUBB2A;TMEM66;SDC3;CBL;CD14;SPOCK1;SNCA;STK38;FLNA;AGTR1;LCK;BAG6;MYO1C;POT1;CD4;CD5;TRPC1;TRPC6;LCP2;ABL1;ABL2;MYH9;S100A8;SKAP1;RALGDS;WAS;ADRB2;AT…	0.43295	0.0431298	6	51	2	IGF1R;SHC1	0.333333
17_1	SF_2	707	3766	306	HSF1;BCL2L1;YWHAQ;PMAIP1;UBE2J1;HSPA5;PDGFRB;HSPA8;IL6ST;AKT1;PTK2B;IKBKG;APLP2;MS4A2;ZYX;RYK;DLG1;DOK2;DLG3;DLG2;CALM2;DLG4;TRAF3;HSPD1;ABL2;MAP3K3;HDAC6;FGR;CCDC14;MARCKS;ADAM17;WWP1;GRIN1;IRAK1;PIK3R2;ERBB2;CBLB;IQCB1;SHC1;DYSF;SOD1;HK2;CTSA;MUC1;TRIM21;ATP1B1;SEC24C;ADAM15;SHMT2;SHMT1;RNF41;DNAJA3;DNAJA1;KIF1B;SYK;GRB10;APP;SLC2A4;KIAA1279;VIM;PPP2CA;GRB2;CSF2RB;UBB;UBC;APC;SNAPIN;PAK1;ZNRF2;…	0.432815	0.0812533	10	65	5	MAPK14;PLCG1;IGF2R;APOB;SHC1	0.5
150_1	VF_1	74	3098	32	BCL2L1;PDGFRB;TGM2;PTK2;G6PD;PRDX4;SMS;ILK;EPB41;MAPK10;YES1;YWHAZ;YWHAQ;PFKM;DAK;GNB2L1;GOLGA2;EGR1;CAPN1;ATG5;YWHAB;AURKA;ERP44;PDGFRA;BCL10;RPS6KA3;CSNK1A1;GCH1;ACTR3B;PTEN;BMPR2;TRIP6	0.432432	0.0103292	2	59	0		0
150_1	SF_2	74	3766	32	BCL2L1;PDGFRB;TGM2;PTK2;G6PD;SMS;PDGFRA;EPB41;MAPK10;YES1;YWHAZ;YWHAQ;PFKM;DAK;GNB2L1;GOLGA2;EGR1;CAPN1;ATG5;YWHAB;AURKA;CLIC1;ERP44;BCL10;RPS6KA3;GCH1;ATP6V1E1;ACTR3B;PTEN;BMPR2;UBC;TRIP6	0.432432	0.00849708	2	65	0		0
105_2	SM_2	88	2403	38	MAP4K1;PTK2;ACVR1;PLAUR;GAB2;CD209;PLCG1;ITGB2;CD2;STAT3;UNC119;CD82;FYN;FGR;ICAM2;ICAM1;CXCR4;THY1;ZAP70;CBLB;LYN;PIK3R1;JAM3;CD44;FCGR2A;LAT;HCK;WAS;PTPN6;ENO1;VAV1;PTPN11;GRB2;PTPRC;ITGAM;COPB1;WIPF1;LCK	0.431818	0.0158136	4	49	1	PLCG1	0.25
4_1	WB_2	1422	3420	614	HSPA5;HSPA4;HSPA9;HSPA8;IFNAR2;B2M;DLG1;DLG3;DLG4;PIK3R4;DMPK;IRAK2;GRIN1;IRAK1;ARHGEF11;IGF1R;IQCB1;DIAPH1;SIRPA;CAMK2D;MUC1;CAMK2G;CAMK2A;FXR2;ABLIM3;CNDP2;OSBPL5;UBE4B;TNKS2;SH3KBP1;PTEN;LAT;ARHGAP19;TSG101;ATP6V1F;ATP2A2;ACVR1B;CDKN1B;UBE2D3;HSP90B1;KIAA1279;GABBR1;SERPINE1;HIP1R;XPO6;ADRB2;AHSA1;JAK2;TTN;ARPC2;VTA1;PDLIM5;PDLIM1;AKTIP;VEGFA;BLOC1S2;TNK2;RPS6KA3;GZMB;ITGAV;CD14;ITGAM;GIT2;KRT…	0.431786	0.179532	39	57	19	PECAM1;IGF1R;GGCX;ITGB5;SHC1;ACVR2A;RAB5B;MRVI1;IRS2;MARK4;MAPK14;DSTN;PLCG1;LRP1;CAMK2G;MAT2A;AIF1;TNF;TAGLN	0.487179
10_2	WB_2	943	3420	407	RYK;CRKL;HSPA4;IQCB1;IL6ST;B2M;DBN1;HSPA5;PIK3CA;PRIM1;GRIN1;IGF1R;PRKAG2;CAMK2D;PAICS;CAMK2G;CAMK2A;HSPA8;STK3;STK4;PIK3C3;SNAP23;LAT;TNFSF12;CDKN1B;RPS27A;ITGA4;UBE2D3;HSP90B1;UBE2D1;SERPINE1;AHSA1;GRAP2;ISG15;TTN;JAK1;MAP1LC3A;MAP1LC3B;CHUK;HCK;FTL;DLG4;RPS6KA2;RPS6KA3;GZMB;CBL;ITGAM;KRT10;FLNA;FLNB;ATXN3;MYH10;GANAB;ACP1;RALBP1;SMAD4;SMAD7;SMS;IGF2R;HTRA2;TSC1;CDC37;BSG;MVD;SH2B3;SH2B1;LASP1;…	0.431601	0.119006	22	57	12	IGF1R;LRP1;ITGB5;SHC1;CAMK2G;MAPK14;DSTN;PLCG1;SH2B3;CS;IGF2R;FURIN	0.545455
90_1	SF_2	65	3766	28	CDKL5;UBE2J1;ITCH;FYN;USP5;ITGA6;UBE2D1;TNNC1;STAM;OTUB1;TNNT3;AHCYL1;ITSN1;NEDD4;MAGI3;TTN;CXCR4;CDH5;UBE2D3;ENO3;SEC24A;LASP1;MYOT;UCHL3;NCK1;ANK1;ANK2;PTPRB	0.430769	0.00743494	1	65	0		0
90_1	IMA_4	65	3813	28	ITCH;FYN;DES;ITGA6;MYOT;HIBADH;STAM;TNNT3;ITSN1;NEDD4;SGCB;MAGI3;TTN;CXCR4;CDH5;CDKL5;NFASC;ENO3;SEC24A;LASP1;TCAP;NCK1;ANK1;ANK2;MYBPC3;PTPRB;F2RL2;MYOZ1	0.430769	0.0073433	1	69	0		0
150_3	WB_1	72	1631	31	DPF2;SPHK2;PHB2;SMAD2;SMAD3;IKZF4;SMARCA2;EP300;ZBTB16;JUN;FHL2;FHL3;FHL1;MYC;SIN3A;BRCA1;SIRT1;SRF;FOS;CREB1;MCM7;REV1;PELP1;E2F4;E2F3;E2F2;E2F1;ID2;ID3;RUNX1;CREBBP	0.430556	0.0190067	3	20	1	SMAD3	0.333333
20_3	AAW_3	265	2620	114	LAT2;LAPTM5;MARCH1;SPINT2;PRAF2;CTSK;PLBD1;CTSB;RAMP1;RAMP3;RAMP2;CXCL14;GM2A;MASP1;PGGT1B;GNG2;ANGPTL2;CD3D;CSF2RA;APBB1IP;IL10RA;IL10RB;CCL5;DOCK2;GLUL;ARL4C;SERPINE2;SLC9A5;LILRB4;LILRB2;LILRB1;NID1;EPHB2;CACNA1H;IGF1;VNN2;SLA;IGFBP7;ST14;ITGAX;CR1;ITGAL;ITGAM;ITGAE;NCF2;SOAT1;NCF4;CD6;PTAFR;LYZ;CD2;CCR7;PIK3AP1;PTPRCAP;FCER1G;DEF6;ALCAM;TBC1D2;CD86;ADAP2;TSEN2;C3;CST3;FGR;C5;FGD3;FCGR3A;ARL6I…	0.430189	0.0435115	1	51	0		0
11_2	LIV_3	279	1493	120	AGXT2;APOC2;APOC3;APOC1;PAH;CYP3A4;ADAMTS4;SERPINC1;FGG;FGA;FGB;UGT2B7;LIPC;CTSK;CYP2C8;RBP4;APCS;HRG;CYP3A5;CNDP1;SMPDL3A;FN1;SLC2A2;CRP;CPB2;GPLD1;HABP2;APOA1;APOA2;APOF;ABCA6;APOB;DGAT1;TTR;C4BPB;SLC9A8;APOH;THBS1;GATM;PCOLCE;GBA3;IGF1;LBP;IGFBP2;IGFBP3;IGFBP1;IGFBP6;IGFBP5;THBD;F11;SERPIND1;PROZ;AZGP1;SDC1;CD93;CYP2E1;RNF128;SERPINA10;ITIH1;ITIH2;SERF2;SPARC;C9;CFHR2;LAMA5;CFHR5;F13B;APOA1BP;…	0.430108	0.0803751	7	28	4	PLG;APOB;FN1;APOC1	0.571429
51_3	AAW_2	372	2336	160	RPN1;RPN2;SUMO1;SUMO3;SUMO2;SF1;PRPF8;SRSF11;TOPORS;SNRNP200;SMG1;HYOU1;SUPT5H;MAP3K1;PA2G4;GRWD1;SAP18;CUL5;PTBP1;HDGF;HSPA9;CUL3;DHX9;SYMPK;TCOF1;HNRNPU;BARD1;P4HB;ACIN1;PABPC1;RANGAP1;PPP2R2B;TPR;MGMT;PMS1;THOC1;TDP1;CSNK2A1;HIST1H1C;TOR1AIP1;SNRPD1;EEF1G;H2AFY;TERF2;UBC;HIRIP3;ELAVL1;RRP1B;GORASP2;NOP2;ITGA4;CARM1;COPS5;GTF3C1;FEN1;XRCC1;SIRT7;XRCC5;XRCC6;PPM1G;SRSF1;XPO7;NONO;CCT3;DDX56;EFTU…	0.430108	0.0684932	9	35	1	CARM1	0.111111
43_1	SM_3	393	2686	169	PCK1;UBE2J1;CKB;HSPA8;AKT1;PUF60;ZYX;ACTG1;EEF2K;UXT;CALM2;CALM3;CALM1;MAP3K3;EIF3B;EIF3E;PPP2R4;PARK2;HSP90AB1;NEXN;CAPN1;AIF1;RELA;CUL1;CUL3;DHX9;SHC1;CAMK2D;CAMK2G;PPP2R2A;TRIM21;CAMK2A;PHGDH;MDM2;ATP5D;CNN1;PLD1;PLD2;PTGES3;EEF1G;PPP2CB;MYLK;VIM;PPP2CA;UBC;TRIP6;ACTB;PAK1;PAK2;ACTA2;ACTA1;ATP2A2;RPL6;SPTAN1;HNRNPH2;UBE2D3;UBE2D1;CLTC;PNMA1;ADRBK1;HIP1R;SMURF1;SMURF2;DDX5;CCT2;UBE3A;DDX56;ADRB…	0.430025	0.0629188	16	36	8	MAPK14;SHC1;CAMK2G;MARK4;DSTN;RELA;AIF1;TAGLN	0.5
23_2	WB_2	433	3420	186	LIN7A;TGM2;RYK;HSPA5;HSPA9;PKP4;UBQLN4;SLC30A5;S100A10;CANX;ACTG1;DLG1;PEBP1;DLG3;CALM2;DLG4;CALM1;ARHGEF6;SYNJ2BP;ARHGEF2;ADRA2A;FGR;HSP90AB1;GRIN1;TRPV1;RGS1;RGS16;CTSD;DFFA;FGFR4;SERPINB6;MAPK14;ATIC;PTPN12;APP;AKAP9;VIM;TLR2;PIP5K1C;INADL;BMPR2;UBC;ALDH5A1;ACTB;PAK1;ATP5B;GGCX;NSDHL;RPS27A;LRPPRC;GAPDH;HSP90B1;UBE2D1;VDAC3;TOMM20;TOMM22;GABBR1;RICTOR;SERPINE1;AP2S1;THBS1;JUP;PIK3R1;JAK1;TNKS2…	0.429561	0.054386	12	57	3	MAPK14;ALDH5A1;GGCX	0.25
86_4	LIV_12	7	7	3	CD74;HLA-DPA1;HLA-DQB1	0.428571	0.428571	0	1	0		0
21_3	WB_5	7	128	3	ST14;PDGFC;IGFBP7	0.428571	0.0234375	0	1	0		0
51_5	SF_1	14	933	6	ICT1;MLXIPL;PRDX5;PTCD3;NIF3L1;UQCRC2	0.428571	0.00643087	0	12	0		0
51_5	IMA_2	14	1042	6	ICT1;MUT;MLXIPL;PRDX5;PTCD3;NIF3L1	0.428571	0.00575816	0	13	0		0
86_4	VF_2	7	936	3	CD74;HLA-DPA1;HLA-DQB1	0.428571	0.00320513	0	9	0		0
51_5	AAW_3	14	2620	6	RAB33A;SPG21;PLEKHF2;RTN4;GLUL;NIF3L1	0.428571	0.00229008	0	51	0		0
17_4	LIV_3	7	1493	3	IGFBP5;FBLN5;FBN1	0.428571	0.00200938	0	28	0		0
86_4	LIV_1	7	1776	3	HLA-DRA;CD82;CD63	0.428571	0.00168919	0	32	0		0
[truncated: 63,536 more rows]
