# Supplementary material for: Network analysis of coronary artery disease risk genes elucidates disease mechanisms and druggable targets
Source: Sci Rep. 2018 Feb 21;8:3434. doi: 10.1038/s41598-018-20721-6 (PMC5821758; doi:10.1038/s41598-018-20721-6)
Supplement: Supplementary file 6 — Supplementary Table 5 [file 41598_2018_20721_MOESM6_ESM.xls]

## Sheet: Sheet1
Supplementary Table 5. List of drugs currently used for CAD treatment in the clinics.
Drug
adcirca
adempas
advicor
agrylin
alteplase
altocor
aluminum
amlodipine
amturnide
androderm
angiomax
argatroban
aspirin
atacand
atenolol
atryn
azor
baycol
benicar
betapace
bidil
brilinta
caduet
captopril
cardizem
cellcept
cleviprex
clopidogrel
corlopam
corvert
covera-hs
crestor
dalteparin
diltiazem
diovan
dynacirc
edarbi
edarbyclor
edex
efient
eliquis
enoxaparin
epanova
eptifibatide
fenofibrate
heparin
hydrochlorotiazide
imagent
innohep
inspra
integrilin
isoxsuprine
juxtapid
kynamro
lescol
letairis
levitra
lexxel
lipitor
liptruzet
lisinopril
livalo
magnesium
mavik
metoprolol
mevacor
micardis
microzide
moexipril
monvial
multaq
muse
natrecor
niaspan
nitroglycerin
nitrostat
normiflo
nymalize
opsumit
pentoxifylline
perindopril
pindolol
plavix
posicor
pradaxa
pravachol
pravastatin
prinivil
proamatine
procanbid
propranolol
ramipril
ranexa
remodulin
reopro
repronex
retavase
reteplase
rythmol
soliris
streptokinase
teczem
tekamlo
tekturna
tenecteplase
teveten
tiazac
timolol
toprol-xl
trandolapril
tribenzor
tricor
trilipix
tyvaso
urokinase
varithena
vascepa
verapamil
viagra
visipaque
warfarin
xarelto
zestril
zocor
zontivity
bisoprolol
