# Supplementary material for: Network analysis of coronary artery disease risk genes elucidates disease mechanisms and druggable targets
Source: Sci Rep. 2018 Feb 21;8:3434. doi: 10.1038/s41598-018-20721-6 (PMC5821758; doi:10.1038/s41598-018-20721-6)
Supplement: Supplementary file 7 — Supplementary Table 6 [file 41598_2018_20721_MOESM7_ESM.xlsx]

## Sheet: GWAS (p<5x10-8) gene modules
Supplementary table 6. Results from the comparison of the drug class enrichment of the modules that contain a genome-wide significant (p<5x10-8) loci associated CAD candidate genes (n=286, sheet 1 top panel) to the modules that do not contain genome-wide significant loci associated CAD candidate genes (n=667, sheet 2). Results from overrepresentation analysis (Fisher’s Exact test) is shown on the…
# significant	non-significant	ATC group	Significant modules
0	286	VARIOUS
46	240	SYSTEMIC_HORMONAL_PREPARATIONS,_EXCLUDING_SEX_HORMONES_AND_INSULINS	101_2 ,104_1 ,106_3 ,109_1 ,110_2 ,12_1 ,120_3 ,121_2 ,123_4 ,138_1 ,149_2 ,15_1 ,159_3 ,16_1 ,166_2 ,170_2 ,19_1 ,21_1 ,24_1 ,25_2 ,33_3 ,36_1 ,36_2 ,37_2 ,38_3 ,41_1 ,44_3 ,46_1 ,47_2 ,48_1 ,51_3 ,56_2 ,56_3 ,57_1 ,59_1 ,62_3 ,69_4 ,71_1 ,73_1 ,76_2 ,79_2 ,85_2 ,86_2 ,92_3 ,94_2 ,96_1 ,
30	256	SENSORY_ORGANS	104_1 ,106_3 ,109_1 ,120_3 ,121_2 ,138_1 ,159_3 ,163_1 ,166_2 ,17_2 ,18_1 ,20_4 ,26_2 ,27_2 ,30_1 ,34_1 ,38_3 ,45_2 ,46_1 ,47_2 ,60_2 ,71_1 ,73_1 ,80_1 ,85_2 ,85_3 ,86_2 ,94_2 ,95_1 ,96_1 ,
14	272	RESPIRATORY_SYSTEM	105_1 ,112_2 ,125_1 ,149_1 ,24_2 ,27_2 ,58_2 ,59_2 ,65_3 ,69_2 ,73_1 ,79_3 ,80_1 ,83_2 ,
55	231	NERVOUS_SYSTEM	1_1 ,10_1 ,108_2 ,11_2 ,119_2 ,124_1 ,132_4 ,133_2 ,14_2 ,149_1 ,15_2 ,17_2 ,18_1 ,18_2 ,19_2 ,2_2 ,20_4 ,22_2 ,23_2 ,26_2 ,27_2 ,29_3 ,3_3 ,30_1 ,31_2 ,32_1 ,33_1 ,34_1 ,37_3 ,4_1 ,4_2 ,42_1 ,47_3 ,5_1 ,54_2 ,56_1 ,58_1 ,58_4 ,59_2 ,6_2 ,67_2 ,68_5 ,7_1 ,72_2 ,74_2 ,76_3 ,77_1 ,79_1 ,8_1 ,80_1 ,9_2 ,92_1 ,93_1 ,96_2 ,99_3 ,
19	267	MUSCULO-SKELETAL_SYSTEM	104_1 ,111_3 ,12_4 ,133_1 ,141_2 ,145_3 ,159_3 ,163_1 ,17_3 ,21_2 ,38_1 ,45_2 ,47_3 ,69_5 ,73_2 ,80_1 ,82_4 ,85_3 ,9_2 ,
58	228	GENITO-URINARY_SYSTEM_AND_SEX_HORMONES	101_2 ,104_2 ,106_3 ,110_2 ,111_2 ,12_1 ,120_3 ,121_2 ,123_4 ,13_2 ,130_1 ,130_3 ,133_2 ,137_1 ,138_1 ,147_3 ,148_2 ,149_2 ,150_3 ,17_1 ,170_2 ,171_3 ,23_2 ,27_3 ,30_2 ,31_1 ,32_1 ,34_2 ,35_1 ,39_1 ,40_1 ,41_1 ,42_2 ,43_1 ,44_3 ,48_1 ,49_2 ,50_3 ,51_3 ,52_2 ,54_1 ,56_3 ,59_1 ,66_1 ,67_1 ,69_4 ,72_1 ,73_1 ,75_1 ,75_3 ,76_1 ,79_2 ,82_2 ,9_1 ,91_2 ,92_3 ,93_2 ,95_2 ,
45	241	DERMATOLOGICALS	101_2 ,104_1 ,106_3 ,109_1 ,110_2 ,12_1 ,120_3 ,121_2 ,123_4 ,138_1 ,147_3 ,149_2 ,159_3 ,16_1 ,166_2 ,170_2 ,170_3 ,21_1 ,24_1 ,25_2 ,33_3 ,36_2 ,37_2 ,38_3 ,41_1 ,44_3 ,46_1 ,47_2 ,48_1 ,49_2 ,51_3 ,56_2 ,56_3 ,57_1 ,59_1 ,62_3 ,69_4 ,71_1 ,73_1 ,79_2 ,85_2 ,86_2 ,92_3 ,94_2 ,96_1 ,
68	218	CARDIOVASCULAR_SYSTEM	10_1 ,101_2 ,11_1 ,11_3 ,119_2 ,125_1 ,127_4 ,132_4 ,133_2 ,14_2 ,140_1 ,142_3 ,15_2 ,17_2 ,17_3 ,19_1 ,20_3 ,24_2 ,25_1 ,26_1 ,27_2 ,28_1 ,3_1 ,31_1 ,31_2 ,32_1 ,34_1 ,34_2 ,35_1 ,36_1 ,36_4 ,37_2 ,39_1 ,4_2 ,43_1 ,43_2 ,45_2 ,46_2 ,47_1 ,5_1 ,52_2 ,53_1 ,58_1 ,58_2 ,59_2 ,6_1 ,60_1 ,60_2 ,65_1 ,65_3 ,67_2 ,69_1 ,69_2 ,72_6 ,73_1 ,76_2 ,76_3 ,79_3 ,8_1 ,83_2 ,84_1 ,84_3 ,86_2 ,9_1 ,90_3 ,95_1 ,9…
17	269	BLOOD_AND_BLOOD_FORMING_ORGANS	10_3 ,11_2 ,11_3 ,14_2 ,156_3 ,23_1 ,25_1 ,34_1 ,4_2 ,42_1 ,56_1 ,65_1 ,7_1 ,84_3 ,89_2 ,9_2 ,90_3 ,
3	283	ANTIPARASITIC_PRODUCTS,_INSECTICIDES_AND_REPELLENTS	133_1 ,68_2 ,97_2 ,
197	89	ANTINEOPLASTIC_AND_IMMUNOMODULATING_AGENTS	1_2 ,10_2 ,101_1 ,101_2 ,101_3 ,103_3 ,104_1 ,104_2 ,104_3 ,106_3 ,108_3 ,109_1 ,11_1 ,110_2 ,110_3 ,111_2 ,112_1 ,116_1 ,116_4 ,117_3 ,117_4 ,119_1 ,12_1 ,120_1 ,120_3 ,121_2 ,121_3 ,123_3 ,123_4 ,124_1 ,125_1 ,125_3 ,126_1 ,126_2 ,13_2 ,130_1 ,130_2 ,130_3 ,133_2 ,134_1 ,136_3 ,136_4 ,137_1 ,137_2 ,137_3 ,138_1 ,14_1 ,140_1 ,142_3 ,143_5 ,147_3 ,148_1 ,148_2 ,149_1 ,149_2 ,15_1 ,15_2 ,150_3 ,15…
4	282	ANTIINFECTIVES_FOR_SYSTEMIC_USE	50_1 ,7_3 ,75_4 ,84_5 ,
6	280	ALIMENTARY_TRACT_AND_METABOLISM	130_1 ,21_2 ,8_1 ,86_3 ,90_4 ,96_2 ,
Fisher_exact.p		ATC group
0.570571		VARIOUS
0		SYSTEMIC_HORMONAL_PREPARATIONS,_EXCLUDING_SEX_HORMONES_AND_INSULINS
0		SENSORY_ORGANS
0.0613089		RESPIRATORY_SYSTEM
0		NERVOUS_SYSTEM
3.27115e-08		MUSCULO-SKELETAL_SYSTEM
0		GENITO-URINARY_SYSTEM_AND_SEX_HORMONES
0		DERMATOLOGICALS
2.56839e-28		CARDIOVASCULAR_SYSTEM
0.0398004		BLOOD_AND_BLOOD_FORMING_ORGANS
0.256542		ANTIPARASITIC_PRODUCTS,_INSECTICIDES_AND_REPELLENTS
0		ANTINEOPLASTIC_AND_IMMUNOMODULATING_AGENTS
0.16316		ANTIINFECTIVES_FOR_SYSTEMIC_USE
0.200011		ALIMENTARY_TRACT_AND_METABOLISM

## Sheet: Non-GWAS gene modules
# significant	non-significant	ATC group	Significant modules
1	666	VARIOUS	143_4 ,
23	644	SYSTEMIC_HORMONAL_PREPARATIONS,_EXCLUDING_SEX_HORMONES_AND_INSULINS	102_1 , 103_2 , 105_2 , 105_3 , 107_1 , 113_3 , 114_3 , 118_3 , 146_4 , 148_4 , 151_3 , 155_1 , 162_1 , 29_1 , 30_3 , 53_5 , 61_3 , 77_2 , 78_3 , 80_2 , 86_1 , 88_1 , 94_3 ,
25	642	SENSORY_ORGANS	102_2 , 103_2 , 105_2 , 107_1 , 113_3 , 116_5 , 118_3 , 119_4 , 130_4 , 139_4 , 145_5 , 162_1 , 162_3 , 169_3 , 170_4 , 30_3 , 32_4 , 40_3 , 53_5 , 55_3 , 77_2 , 78_3 , 80_2 , 94_1 , 98_2 ,
25	642	RESPIRATORY_SYSTEM	100_1 , 102_2 , 103_2 , 118_1 , 125_4 , 127_3 , 135_3 , 139_3 , 150_5 , 162_1 , 165_5 , 168_1 , 168_2 , 168_3 , 169_5 , 29_2 , 29_9 , 53_5 , 63_3 , 64_1 , 70_2 , 71_3 , 87_2 , 89_1 , 92_2 ,
43	624	NERVOUS_SYSTEM	102_2 , 106_2 , 107_2 , 109_4 , 112_4 , 115_1 , 117_1 , 12_2 , 12_5 , 122_2 , 13_1 , 13_4 , 135_2 , 135_3 , 139_2 , 146_2 , 149_3 , 15_4 , 152_4 , 152_5 , 16_2 , 164_1 , 169_4 , 169_5 , 18_10 , 29_9 , 32_2 , 32_4 , 39_5 , 55_5 , 61_2 , 63_2 , 64_8 , 67_3 , 71_2 , 74_1 , 78_2 , 82_1 , 82_6 , 83_5 , 84_2 , 92_2 , 94_1 ,
19	648	MUSCULO-SKELETAL_SYSTEM	110_1 , 113_2 , 114_4 , 118_2 , 124_4 , 130_4 , 138_2 , 140_4 , 169_3 , 46_3 , 48_4 , 49_4 , 51_1 , 62_2 , 64_2 , 70_1 , 87_5 , 91_3 , 98_2 ,
30	637	GENITO-URINARY_SYSTEM_AND_SEX_HORMONES	115_2 , 118_2 , 125_2 , 129_3 , 132_2 , 139_2 , 144_1 , 15_4 , 153_1 , 155_3 , 159_1 , 168_4 , 29_1 , 46_3 , 53_2 , 55_1 , 62_1 , 63_3 , 64_1 , 65_2 , 68_3 , 70_2 , 77_3 , 78_3 , 87_1 , 89_1 , 90_2 , 96_3 , 97_4 , 98_3 ,
25	642	DERMATOLOGICALS	103_2 , 105_2 , 105_3 , 107_1 , 113_3 , 114_3 , 118_2 , 118_3 , 136_2 , 146_4 , 160_3 , 162_1 , 29_1 , 30_3 , 40_2 , 51_7 , 53_5 , 61_3 , 77_2 , 78_3 , 80_2 , 86_1 , 88_1 , 94_3 , 99_1 ,
72	595	CARDIOVASCULAR_SYSTEM	100_1 , 102_2 , 102_7 , 103_2 , 106_1 , 107_2 , 112_4 , 115_3 , 115_4 , 117_1 , 117_2 , 118_1 , 121_4 , 127_3 , 13_1 , 131_4 , 135_3 , 139_3 , 139_4 , 142_1 , 145_5 , 147_1 , 149_3 , 150_5 , 152_4 , 152_5 , 155_1 , 155_4 , 162_5 , 165_2 , 168_1 , 169_4 , 18_10 , 19_3 , 22_3 , 28_2 , 29_2 , 32_2 , 32_4 , 39_2 , 39_5 , 40_3 , 42_9 , 48_2 , 49_1 , 49_4 , 53_3 , 55_1 , 55_3 , 6_3 , 61_2 , 63_3 , 64_1…
30	637	BLOOD_AND_BLOOD_FORMING_ORGANS	102_5 , 103_5 , 111_5 , 116_5 , 119_4 , 126_3 , 128_5 , 136_1 , 14_4 , 142_2 , 144_3 , 15_4 , 153_3 , 160_4 , 162_2 , 168_3 , 19_3 , 20_6 , 21_3 , 28_2 , 29_10 , 31_4 , 37_7 , 42_5 , 63_4 , 68_1 , 80_4 , 84_2 , 9_5 , 94_5 ,
5	662	ANTIPARASITIC_PRODUCTS,_INSECTICIDES_AND_REPELLENTS	100_2 , 135_4 , 164_2 , 165_4 , 17_7 ,
184	483	ANTINEOPLASTIC_AND_IMMUNOMODULATING_AGENTS	100_3 , 100_5 , 102_4 , 102_5 , 102_6 , 103_1 , 104_4 , 105_2 , 106_1 , 106_2 , 107_1 , 107_3 , 108_1 , 109_3 , 109_6 , 110_1 , 110_4 , 111_1 , 112_5 , 113_1 , 113_3 , 114_1 , 114_3 , 115_1 , 115_2 , 115_3 , 116_3 , 117_1 , 118_1 , 118_2 , 12_2 , 120_5 , 122_2 , 123_1 , 124_2 , 124_3 , 125_2 , 125_4 , 127_3 , 127_6 , 128_1 , 128_2 , 129_1 , 129_3 , 129_4 , 130_5 , 131_1 , 131_2 , 132_1 , 132_2 , …
6	661	ANTIINFECTIVES_FOR_SYSTEMIC_USE	114_1 , 146_3 , 170_4 , 20_5 , 73_3 , 82_5 ,
12	655	ALIMENTARY_TRACT_AND_METABOLISM	102_1 , 105_6 , 113_4 , 114_2 , 12_3 , 137_4 , 154_4 , 164_1 , 168_2 , 22_3 , 29_9 , 59_5 ,
