# Supplementary material for: Network analysis of coronary artery disease risk genes elucidates disease mechanisms and druggable targets
Source: Sci Rep. 2018 Feb 21;8:3434. doi: 10.1038/s41598-018-20721-6 (PMC5821758; doi:10.1038/s41598-018-20721-6)
Supplement: Supplementary file 8 — Supplementary Table 7 [file 41598_2018_20721_MOESM8_ESM.xls]

## Sheet: Table_S7
Supplementary Table 7. Gene Ontology enrichment analysis results. Molecular functions, biological processes and cellular component enrichment analysis results for the top 25 modules are shown.
Top_Module	Gene_Ontology	OR	pValue	BH(FDR)	Gene_Universe	Total_#Genes_In_Gene_Ontology	#Genes_Of_Interest	#Genes_Of_Interest_In_Gene_Ontology	Genes_Of_Interest_In_Gene_Ontology
108_3	GO:0071726-cellular response to diacyl bacterial lipopeptide	254.989	0.00788309	0.0231465	18991	2	75	1	TLR2
108_3	GO:0009967-positive regulation of signal transduction	19.6691	8.1e-05	0.000832313	18991	58	75	4	LAT;GRB2;SH2D1A;GRAP2
108_3	GO:0060333-interferon-gamma-mediated signaling pathway	39.431	1.7e-10	7.52e-09	18991	65	75	8	SOCS1;SOCS3;PTPN11;PRKCD;JAK2;ICAM1;HCK;PTPN6
108_3	GO:0042445-hormone metabolic process	19.6398	0.0539102	0.0807951	18991	14	75	1	PTPN11
108_3	GO:0035401-histone kinase activity (H3-Y41 specific)	inf	0.00394924	0.0150986	18991	1	75	1	JAK2
108_3	GO:0010594-regulation of endothelial cell migration	84.9963	0.0157049	0.0357239	18991	4	75	1	PTK2
108_3	GO:0033013-tetrapyrrole metabolic process	inf	0.00394924	0.0150986	18991	1	75	1	TNFRSF1A
108_3	GO:0051056-regulation of small GTPase mediated signal transduction	8.58588	0.000440243	0.0032482	18991	161	75	5	ITSN1;VAV1;PIK3R2;SOS1;RASA1
108_3	GO:0050765-negative regulation of phagocytosis	42.5204	0.0273236	0.0515564	18991	7	75	1	CSK
108_3	GO:0002669-positive regulation of T cell anergy	84.9963	0.0157049	0.0357239	18991	4	75	1	CBLB
108_3	GO:0002755-MyD88-dependent toll-like receptor signaling pathway	6.70069	0.0389973	0.0645841	18991	79	75	2	TLR2;BTK
108_3	GO:0008360-regulation of cell shape	26.1377	3.75e-10	1.6e-08	18991	107	75	9	ITGB2;ANXA7;FYN;FGR;RASA1;PTK2;ICAM1;HCK;SH3KBP1
108_3	GO:0008344-adult locomotory behavior	5.54211	0.169899	0.195163	18991	47	75	1	APP
108_3	GO:0042629-mast cell granule	60.4519	3.19e-05	0.000382797	18991	16	75	3	LAT;LYN;BTK
108_3	GO:0034987-immunoglobulin receptor binding	42.5204	0.0273236	0.0515564	18991	7	75	1	FGR
108_3	GO:0043200-response to amino acid	35.7235	0.000127821	0.00121588	18991	25	75	3	LYN;ICAM1;TNFRSF1A
108_3	GO:0048813-dendrite morphogenesis	8.23293	0.119028	0.14827	18991	32	75	1	FYN
108_3	GO:0005509-calcium ion binding	2.75184	0.0189127	0.0416078	18991	689	75	7	CBLB;LRP1;ANXA7;ITSN1;CBL;PLCG1;S100A8
108_3	GO:0007265-Ras protein signal transduction	28.9296	1.64e-08	4.49e-07	18991	74	75	7	SRC;SHC1;SOS1;GRB2;HRAS;GRAP2;LAT
108_3	GO:0036003-positive regulation of transcription from RNA polymerase II promoter in response to stress	84.9963	0.0157049	0.0357239	18991	4	75	1	MUC1
108_3	GO:0045124-regulation of bone resorption	31.8948	0.0349941	0.0606599	18991	9	75	1	SRC
108_3	GO:0060325-face morphogenesis	8.50399	0.115529	0.144695	18991	31	75	1	PTPN11
108_3	GO:0006915-apoptotic process	5.30042	2.41e-05	0.000295356	18991	605	75	11	LTBR;PTK2;INPP5D;TNFRSF1A;PRKCB;PRKCD;SH3KBP1;TLR2;ITGB2;JAK2;PTPN6
108_3	GO:0007249-I-kappaB kinase/NF-kappaB signaling	12.9182	0.0119644	0.0296152	18991	42	75	2	TLR3;BTK
108_3	GO:0045779-negative regulation of bone resorption	57.4387	0.000827111	0.00534834	18991	11	75	2	INPP5D;CSK
108_3	GO:0030054-cell junction	0.632007	1	1	18991	397	75	1	ITSN1
108_3	GO:0050727-regulation of inflammatory response	17.4677	0.00090056	0.00579075	18991	48	75	3	HCK;LYN;JAK2
108_3	GO:0045335-phagocytic vesicle	19.8987	0.005443	0.0197631	18991	28	75	2	ITGB5;ITGAV
108_3	GO:0044281-small molecule metabolic process	1.28199	0.50519	0.516865	18991	1413	75	7	INPP5D;INPPL1;PLCG2;PLCG1;PIK3R2;PIK3R1;HSP90AA1
108_3	GO:0030218-erythrocyte differentiation	13.9737	0.0103756	0.0292704	18991	39	75	2	LYN;JAK2
108_3	GO:0034142-toll-like receptor 4 signaling pathway	14.7681	3.88e-05	0.0004554	18991	96	75	5	TLR2;TLR3;ITGB2;ITGAM;BTK
108_3	GO:0006959-humoral immune response	4.47088	0.205351	0.230145	18991	58	75	1	SH2D1A
108_3	GO:0034185-apolipoprotein binding	19.6398	0.0539102	0.0807951	18991	14	75	1	LRP1
108_3	GO:0036016-cellular response to interleukin-3	63.7355	0.0195929	0.0416078	18991	5	75	1	CSF2RB
108_3	GO:0042518-negative regulation of tyrosine phosphorylation of Stat3 protein	63.7355	0.0195929	0.0416078	18991	5	75	1	SOCS1
108_3	GO:0001780-neutrophil homeostasis	50.9722	0.0234658	0.0467981	18991	6	75	1	JAM3
108_3	GO:2000753-positive regulation of glucosylceramide catabolic process	inf	0.00394924	0.0150986	18991	1	75	1	PRKCD
108_3	GO:0030057-desmosome	12.152	0.0834178	0.112958	18991	22	75	1	JAM3
108_3	GO:0045309-protein phosphorylated amino acid binding	127.473	0.0118016	0.0294018	18991	3	75	1	CRK
108_3	GO:0003006-developmental process involved in reproduction	254.989	0.00788309	0.0231465	18991	2	75	1	CSF1
108_3	GO:0042506-tyrosine phosphorylation of Stat5 protein	127.473	0.0118016	0.0294018	18991	3	75	1	JAK2
108_3	GO:0003676-nucleic acid binding	0.270206	0.268249	0.291828	18991	902	75	1	HNRNPR
108_3	GO:0030175-filopodium	4.63323	0.199018	0.224579	18991	56	75	1	INPPL1
108_3	GO:0050830-defense response to Gram-positive bacterium	23.8307	0.00038461	0.00299113	18991	36	75	3	TLR2;HCK;FGR
108_3	GO:0030833-regulation of actin filament polymerization	21.2635	0.0501565	0.0766668	18991	13	75	1	RASA1
108_3	GO:0014068-positive regulation of phosphatidylinositol 3-kinase signaling	36.4082	4.84e-08	1.21e-06	18991	51	75	6	PDGFB;PTK2;FGR;JAK2;CBL;PTPN6
108_3	GO:0009968-negative regulation of signal transduction	14.1814	0.0724604	0.100971	18991	19	75	1	INPP5D
108_3	GO:0070064-proline-rich region binding	30.4198	0.00251949	0.0126084	18991	19	75	2	ITSN1;CSK
108_3	GO:0009636-response to toxic substance	7.82217	0.0296418	0.0555662	18991	68	75	2	TLR2;LYN
108_3	GO:0035335-peptidyl-tyrosine dephosphorylation	4.17633	0.217869	0.242756	18991	62	75	1	PTPN11
108_3	GO:0042130-negative regulation of T cell proliferation	20.6816	0.00506711	0.0187532	18991	27	75	2	PTPN6;SPN
108_3	GO:0001816-cytokine production	10.2037	0.0978292	0.127377	18991	26	75	1	S100A8
108_3	GO:0008329-signaling pattern recognition receptor activity	50.9722	0.0234658	0.0467981	18991	6	75	1	TLR2
108_3	GO:0030425-dendrite	2.18728	0.239032	0.262775	18991	236	75	2	THY1;LRP1
108_3	GO:2000425-regulation of apoptotic cell clearance	inf	0.00394924	0.0150986	18991	1	75	1	ITGAV
108_3	GO:0045409-negative regulation of interleukin-6 biosynthetic process	50.9722	0.0234658	0.0467981	18991	6	75	1	INPP5D
108_3	GO:0000077-DNA damage checkpoint	18.4664	0.00623195	0.0223457	18991	30	75	2	PTPN11;FBXO6
108_3	GO:0060611-mammary gland fat development	inf	0.00394924	0.0150986	18991	1	75	1	CSF1
108_3	GO:0045087-innate immune response	26.1268	1.87e-33	1.08e-30	18991	753	75	38	PTK2;HRAS;FCGR3A;PLCG2;PLCG1;CRK;YES1;FCER1A;TLR3;FYN;FGR;HSP90AB1;GRAP2;PIK3R2;PIK3R1;LYN;S100A8;SRC;PDGFB;ITGB2;SHC1;PRKCD;HCK;NCK1;SOS1;CD209;VAV1;PTPN11;CSF1;TLR2;SYK;GRB2;ITGAM;LAT;HSP90AA1;ACTB;APP;BTK
108_3	GO:0004896-cytokine receptor activity	9.8131	0.101397	0.130838	18991	27	75	1	CSF2RB
108_3	GO:0030659-cytoplasmic vesicle membrane	2.31012	0.356294	0.374858	18991	111	75	1	SH3KBP1
108_3	GO:0007219-Notch signaling pathway	2.0646	0.388765	0.404949	18991	124	75	1	APP
108_3	GO:0046718-viral entry into host cell	21.2635	0.0501565	0.0766668	18991	13	75	1	ITGAV
108_3	GO:0002768-immune response-regulating cell surface receptor signaling pathway	172.214	0.000152714	0.0013521	18991	5	75	2	LYN;FGR
108_3	GO:0050748-negative regulation of lipoprotein metabolic process	254.989	0.00788309	0.0231465	18991	2	75	1	ITGAV
108_3	GO:0043208-glycosphingolipid binding	42.5204	0.0273236	0.0515564	18991	7	75	1	LYN
108_3	GO:0032733-positive regulation of interleukin-10 production	15.0136	0.0687793	0.097135	18991	18	75	1	TLR2
108_3	GO:2001275-positive regulation of glucose import in response to insulin stimulus	63.7355	0.0195929	0.0416078	18991	5	75	1	PTPN11
108_3	GO:0022408-negative regulation of cell-cell adhesion	46.9674	0.00116701	0.00685318	18991	13	75	2	PTK2;JAK2
108_3	GO:0030032-lamellipodium assembly	9.11325	0.108491	0.137223	18991	29	75	1	NCK1
108_3	GO:0033630-positive regulation of cell adhesion mediated by integrin	25.5299	0.0426049	0.0683936	18991	11	75	1	SYK
108_3	GO:0040023-establishment of nucleus localization	127.473	0.0118016	0.0294018	18991	3	75	1	PTK2
108_3	GO:0001570-vasculogenesis	8.75317	0.0242361	0.0480962	18991	61	75	2	PTK2;RASA1
108_3	GO:0032928-regulation of superoxide anion generation	inf	0.00394924	0.0150986	18991	1	75	1	SYK
108_3	GO:0048488-synaptic vesicle endocytosis	21.2635	0.0501565	0.0766668	18991	13	75	1	ITSN1
108_3	GO:0000278-mitotic cell cycle	0.622373	1	1	18991	403	75	1	HSP90AA1
108_3	GO:0045766-positive regulation of angiogenesis	8.91152	0.0056033	0.0202811	18991	91	75	3	PLCG1;PRKCB;TNFRSF1A
108_3	GO:0045646-regulation of erythrocyte differentiation	127.473	0.0118016	0.0294018	18991	3	75	1	LYN
108_3	GO:0035014-phosphatidylinositol 3-kinase regulator activity	172.214	0.000152714	0.0013521	18991	5	75	2	PIK3R2;PIK3R1
108_3	GO:0007169-transmembrane receptor protein tyrosine kinase signaling pathway	4.10892	0.220968	0.245496	18991	63	75	1	LYN
108_3	GO:0007166-cell surface receptor signaling pathway	8.64048	0.000427875	0.00317732	18991	160	75	5	CBLB;HRAS;FYN;SPN;CBL
108_3	GO:0008081-phosphoric diester hydrolase activity	28.3614	0.0388069	0.0645474	18991	10	75	1	PLCG2
108_3	GO:0010628-positive regulation of gene expression	1.71359	0.446734	0.460744	18991	149	75	1	CSF1
108_3	GO:0001895-retina homeostasis	7.50251	0.129442	0.157827	18991	35	75	1	ACTB
108_3	GO:0001890-placenta development	15.6661	0.00841641	0.0242789	18991	35	75	2	HSP90AB1;PTK2
108_3	GO:0005783-endoplasmic reticulum	1.49935	0.351448	0.371116	18991	689	75	4	HSPA1A;THY1;PRKCD;NCK1
108_3	GO:0071312-cellular response to alkaloid	36.427	0.0311663	0.0568501	18991	8	75	1	ICAM1
108_3	GO:0005547-phosphatidylinositol-3,4,5-trisphosphate binding	9.44933	0.104951	0.134071	18991	28	75	1	BTK
108_3	GO:0010477-response to sulfur dioxide	inf	0.00394924	0.0150986	18991	1	75	1	ICAM1
108_3	GO:0070488-neutrophil aggregation	254.989	0.00788309	0.0231465	18991	2	75	1	S100A8
108_3	GO:0005070-SH3/SH2 adaptor activity	45.1467	9.81e-10	3.64e-08	18991	50	75	7	SRC;GRAP2;PTPN11;SH2D1A;GRB2;LAT;CRK
108_3	GO:0032435-negative regulation of proteasomal ubiquitin-dependent protein catabolic process	25.5299	0.0426049	0.0683936	18991	11	75	1	HSP90AB1
108_3	GO:0043410-positive regulation of MAPK cascade	8.19571	0.0272706	0.0515564	18991	65	75	2	HRAS;PDGFB
108_3	GO:0005102-receptor binding	4.61952	0.00605121	0.0218337	18991	293	75	5	SRC;APP;JAK2;RASA1;NCK1
108_3	GO:0050999-regulation of nitric-oxide synthase activity	13.4265	0.0761272	0.104937	18991	20	75	1	HSP90AA1
108_3	GO:0042056-chemoattractant activity	12.152	0.0834178	0.112958	18991	22	75	1	PDGFB
108_3	GO:0032700-negative regulation of interleukin-17 production	36.427	0.0311663	0.0568501	18991	8	75	1	TLR2
108_3	GO:0045177-apical part of cell	3.30583	0.266024	0.289682	18991	78	75	1	APP
108_3	GO:0032959-inositol trisphosphate biosynthetic process	127.473	0.0118016	0.0294018	18991	3	75	1	PLCG2
108_3	GO:0005168-neurotrophin TRKA receptor binding	1054.98	1.12e-09	3.9e-08	18991	5	75	4	PLCG1;GRB2;SHC1;PIK3R1
108_3	GO:1900029-positive regulation of ruffle assembly	63.7355	0.0195929	0.0416078	18991	5	75	1	HRAS
108_3	GO:0060397-JAK-STAT cascade involved in growth hormone signaling pathway	70.8464	3.36e-08	8.8e-07	18991	24	75	5	JAK2;LYN;SOCS1;PTPN6;SOCS3
108_3	GO:0016023-cytoplasmic membrane-bounded vesicle	2.22863	0.366462	0.383802	18991	115	75	1	SOCS1
108_3	GO:0005887-integral component of plasma membrane	4.24046	1.53e-05	0.000199024	18991	1068	75	15	CSF2RB;LRP1;FCER1A;SPN;TNFRSF1A;PLAUR;MUC1;ITGAV;TLR2;TLR3;ICAM2;ICAM1;CEACAM8;THY1;APP
108_3	GO:0070489-T cell aggregation	inf	0.00394924	0.0150986	18991	1	75	1	ZAP70
108_3	GO:0070373-negative regulation of ERK1 and ERK2 cascade	18.4664	0.00623195	0.0223457	18991	30	75	2	LYN;CSK
108_3	GO:0030225-macrophage differentiation	19.6398	0.0539102	0.0807951	18991	14	75	1	CSF1
108_3	GO:0005789-endoplasmic reticulum membrane	1.10559	0.753962	0.761237	18991	690	75	3	PLAUR;ANXA7;TLR3
108_3	GO:0030433-ER-associated ubiquitin-dependent protein catabolic process	7.28817	0.132887	0.161513	18991	36	75	1	FBXO6
108_3	GO:0042110-T cell activation	33.6585	9.06e-07	1.9e-05	18991	45	75	5	VAV1;CBLB;LAT;NCK1;ZAP70
108_3	GO:0044822-poly(A) RNA binding	1.68673	0.205291	0.230145	18991	1095	75	7	LRP1;ANXA7;HNRNPR;HSP90AB1;HSPA1A;GRB2;HSP90AA1
108_3	GO:0043393-regulation of protein binding	30.4198	0.00251949	0.0126084	18991	19	75	2	SRC;APP
108_3	GO:0071727-cellular response to triacyl bacterial lipopeptide	254.989	0.00788309	0.0231465	18991	2	75	1	TLR2
108_3	GO:0010512-negative regulation of phosphatidylinositol biosynthetic process	254.989	0.00788309	0.0231465	18991	2	75	1	PDGFB
108_3	GO:0043687-post-translational protein modification	2.57662	0.188426	0.214731	18991	201	75	2	PLAUR;MUC1
108_3	GO:0005856-cytoskeleton	7.18823	1.22e-05	0.000169232	18991	361	75	9	SRC;PTK2;ACTB;INPPL1;FGR;JAK2;S100A8;TYK2;SH3KBP1
108_3	GO:0016070-RNA metabolic process	2.08778	0.255122	0.279131	18991	247	75	2	HSPA1A;PRKCD
108_3	GO:0001932-regulation of protein phosphorylation	27.2271	0.00307835	0.0149501	18991	21	75	2	LYN;SOCS1
108_3	GO:0007411-axon guidance	12.1384	5.8e-10	2.3e-08	18991	334	75	13	SRC;PTK2;NCK1;SOS1;HRAS;FYN;ITGAV;HSP90AB1;PLCG1;GRB2;HSP90AA1;ACTB;PTPN11
108_3	GO:0060548-negative regulation of cell death	7.28817	0.132887	0.161513	18991	36	75	1	NCK1
108_3	GO:0030097-hemopoiesis	8.90472	0.0235007	0.0467981	18991	60	75	2	PDGFB;CSF1
108_3	GO:0030377-urokinase plasminogen activator receptor activity	inf	0.00394924	0.0150986	18991	1	75	1	PLAUR
108_3	GO:0043560-insulin receptor substrate binding	168.291	1.05e-09	3.79e-08	18991	13	75	5	PTPN11;GRB2;JAK2;PRKCD;PIK3R1
108_3	GO:0043235-receptor complex	15.2764	5.6e-06	8.95e-05	18991	113	75	6	ITGB2;ITGB5;TNFRSF1A;APP;CSF1;LRP1
108_3	GO:0032868-response to insulin	21.6653	5.67e-05	0.000627935	18991	53	75	4	TLR2;LYN;PDGFB;INPPL1
108_3	GO:0006644-phospholipid metabolic process	6.90591	0.00346574	0.0150986	18991	157	75	4	INPP5D;PIK3R1;INPPL1;PIK3R2
108_3	GO:0034644-cellular response to UV	8.23293	0.119028	0.14827	18991	32	75	1	PIK3R1
108_3	GO:0010811-positive regulation of cell-substrate adhesion	7.50251	0.129442	0.157827	18991	35	75	1	JAK2
108_3	GO:0005925-focal adhesion	8.33157	0.0018003	0.00950524	18991	131	75	4	HCK;PTK2;ITGB5;SH3KBP1
108_3	GO:0002366-leukocyte activation involved in immune response	127.473	0.0118016	0.0294018	18991	3	75	1	SYK
108_3	GO:0045785-positive regulation of cell adhesion	15.6661	0.00841641	0.0242789	18991	35	75	2	VAV1;ITGAV
108_3	GO:2001238-positive regulation of extrinsic apoptotic signaling pathway	9.11325	0.108491	0.137223	18991	29	75	1	LTBR
108_3	GO:0031702-type 1 angiotensin receptor binding	73.7916	0.000544162	0.00385671	18991	9	75	2	TYK2;JAK2
108_3	GO:0001846-opsonin binding	512.719	4.6e-05	0.000524784	18991	3	75	2	ITGAM;ITGAV
108_3	GO:0051592-response to calcium ion	4.63323	0.199018	0.224579	18991	56	75	1	ANXA7
108_3	GO:0045648-positive regulation of erythrocyte differentiation	27.2271	0.00307835	0.0149501	18991	21	75	2	HSPA1A;INPP5D
108_3	GO:0035022-positive regulation of Rac protein signal transduction	84.9963	0.0157049	0.0357239	18991	4	75	1	HRAS
108_3	GO:0071230-cellular response to amino acid stimulus	6.37518	0.149908	0.177515	18991	41	75	1	SOCS1
108_3	GO:0050861-positive regulation of B cell receptor signaling pathway	127.473	0.0118016	0.0294018	18991	3	75	1	PRKCB
108_3	GO:0035267-NuA4 histone acetyltransferase complex	19.6398	0.0539102	0.0807951	18991	14	75	1	ACTB
108_3	GO:0019870-potassium channel inhibitor activity	50.9722	0.0234658	0.0467981	18991	6	75	1	RASA1
108_3	GO:0010212-response to ionizing radiation	5.92955	0.159962	0.186164	18991	44	75	1	ICAM1
108_3	GO:0042495-detection of triacyl bacterial lipopeptide	127.473	0.0118016	0.0294018	18991	3	75	1	TLR2
108_3	GO:0032755-positive regulation of interleukin-6 production	13.9737	0.0103756	0.0292704	18991	39	75	2	TLR2;TLR3
108_3	GO:0042497-triacyl lipopeptide binding	inf	0.00394924	0.0150986	18991	1	75	1	TLR2
108_3	GO:0046627-negative regulation of insulin receptor signaling pathway	55.87	1.88e-06	3.72e-05	18991	23	75	4	PRKCB;SOCS1;PRKCD;SOCS3
108_3	GO:0002020-protease binding	8.069	0.0280521	0.0528444	18991	66	75	2	LRP1;TNFRSF1A
108_3	GO:0006457-protein folding	4.38555	0.0348823	0.0606599	18991	181	75	3	HSP90AB1;HSP90AA1;ACTB
108_3	GO:2000591-positive regulation of metanephric mesenchymal cell migration	inf	0.00394924	0.0150986	18991	1	75	1	PDGFB
108_3	GO:0097178-ruffle assembly	50.9722	0.0234658	0.0467981	18991	6	75	1	INPPL1
108_3	GO:0030099-myeloid cell differentiation	13.4265	0.0761272	0.104937	18991	20	75	1	JAK2
108_3	GO:0043536-positive regulation of blood vessel endothelial cell migration	34.4931	0.00201407	0.0104423	18991	17	75	2	PDGFB;PLCG1
108_3	GO:0031668-cellular response to extracellular stimulus	18.2301	0.0576493	0.0849608	18991	15	75	1	LYN
108_3	GO:0050731-positive regulation of peptidyl-tyrosine phosphorylation	20.0668	9.55e-06	0.000135869	18991	72	75	5	SYK;JAK2;PDGFB;FCER1A;ICAM1
108_3	GO:0060337-type I interferon signaling pathway	22.4126	5.76e-06	9.09e-05	18991	65	75	5	TYK2;PTPN11;SOCS1;PTPN6;SOCS3
108_3	GO:0006950-response to stress	6.14048	0.0454581	0.072446	18991	86	75	2	HSP90AB1;HSP90AA1
108_3	GO:0050852-T cell receptor signaling pathway	42.6014	2.75e-15	1.86e-13	18991	96	75	12	INPP5D;NCK1;CSK;FYN;PLCG2;PLCG1;GRAP2;PIK3R2;PIK3R1;LAT;THY1;ZAP70
108_3	GO:0006693-prostaglandin metabolic process	25.5299	0.0426049	0.0683936	18991	11	75	1	TNFRSF1A
108_3	GO:0032956-regulation of actin cytoskeleton organization	15.6661	0.00841641	0.0242789	18991	35	75	2	CRK;LRP1
108_3	GO:0008286-insulin receptor signaling pathway	15.8891	1.29e-07	3.02e-06	18991	149	75	8	SHC1;SOS1;HRAS;GRB2;PIK3R2;PIK3R1;CRK;PTPN11
108_3	GO:0005154-epidermal growth factor receptor binding	39.2922	9.9e-05	0.000957383	18991	23	75	3	GRB2;SHC1;YES1
108_3	GO:0072264-metanephric glomerular endothelium development	inf	0.00394924	0.0150986	18991	1	75	1	PDGFB
108_3	GO:0035409-histone H3-Y41 phosphorylation	inf	0.00394924	0.0150986	18991	1	75	1	JAK2
108_3	GO:0031532-actin cytoskeleton reorganization	6.07101	0.156624	0.183205	18991	43	75	1	SHC1
108_3	GO:0031904-endosome lumen	63.7355	0.0195929	0.0416078	18991	5	75	1	JAK2
108_3	GO:0004697-protein kinase C activity	39.7571	0.00156295	0.00852587	18991	15	75	2	PRKCB;PRKCD
108_3	GO:0016176-superoxide-generating NADPH oxidase activator activity	84.9963	0.0157049	0.0357239	18991	4	75	1	PDGFB
108_3	GO:0006928-cellular component movement	8.25171	0.00687866	0.0231465	18991	98	75	3	PLAUR;ACTB;JAK2
108_3	GO:0042498-diacyl lipopeptide binding	254.989	0.00788309	0.0231465	18991	2	75	1	TLR2
108_3	GO:0046872-metal ion binding	1.05944	0.847414	0.853345	18991	1924	75	8	ITGB2;VAV1;FYN;PRKCD;ITGAV;CD209;ITGAM;BTK
108_3	GO:0050860-negative regulation of T cell receptor signaling pathway	78.4248	1.64e-05	0.000207896	18991	13	75	3	CBLB;THY1;PTPN6
108_3	GO:0007172-signal complex assembly	156.81	3.27e-06	5.97e-05	18991	8	75	3	SRC;PTK2;NCK1
108_3	GO:0050900-leukocyte migration	73.4221	3.25e-28	1.25e-25	18991	113	75	20	SRC;ITGB2;INPP5D;SHC1;SOS1;JAM3;HRAS;PTPN11;FYN;ITGAV;ICAM1;PLCG1;GRB2;PIK3R2;PIK3R1;LYN;SPN;PTPN6;YES1;ITGAM
108_3	GO:0038043-interleukin-5-mediated signaling pathway	254.989	0.00788309	0.0231465	18991	2	75	1	CSF2RB
108_3	GO:0060396-growth hormone receptor signaling pathway	156.81	3.27e-06	5.97e-05	18991	8	75	3	PTK2;JAK2;PIK3R1
108_3	GO:0050921-positive regulation of chemotaxis	25.5299	0.0426049	0.0683936	18991	11	75	1	PDGFB
108_3	GO:0032228-regulation of synaptic transmission, GABAergic	31.8948	0.0349941	0.0606599	18991	9	75	1	HRAS
108_3	GO:0046887-positive regulation of hormone secretion	28.3614	0.0388069	0.0645474	18991	10	75	1	PTPN11
108_3	GO:0007010-cytoskeleton organization	5.37053	0.0573676	0.0849608	18991	98	75	2	THY1;SH3KBP1
108_3	GO:0071013-catalytic step 2 spliceosome	3.2218	0.271834	0.294615	18991	80	75	1	HNRNPR
108_3	GO:0046982-protein heterodimerization activity	3.37494	0.0203724	0.0431834	18991	397	75	5	TLR2;PDGFB;ITGAM;SOS1;JAM3
108_3	GO:0060399-positive regulation of growth hormone receptor signaling pathway	127.473	0.0118016	0.0294018	18991	3	75	1	JAK2
108_3	GO:0017124-SH3 domain binding	20.4011	2.08e-08	5.58e-07	18991	118	75	8	INPP5D;SOS1;INPPL1;CBL;PTPN6;GRB2;LYN;SH3KBP1
108_3	GO:0005178-integrin binding	30.1761	1.16e-10	5.33e-09	18991	94	75	9	SRC;ITGB5;JAM3;SYK;ICAM4;ICAM2;ICAM1;LYN;THY1
108_3	GO:0032148-activation of protein kinase B activity	15.9512	0.0650838	0.0931735	18991	17	75	1	PDGFB
108_3	GO:0072255-metanephric glomerular mesangial cell development	inf	0.00394924	0.0150986	18991	1	75	1	PDGFB
108_3	GO:0005131-growth hormone receptor binding	172.214	0.000152714	0.0013521	18991	5	75	2	TYK2;JAK2
108_3	GO:0060670-branching involved in labyrinthine layer morphogenesis	86.0552	0.000424322	0.0031714	18991	8	75	2	GRB2;SOCS3
108_3	GO:0030177-positive regulation of Wnt signaling pathway	11.0962	0.0906517	0.120207	18991	24	75	1	TLR2
108_3	GO:0071506-cellular response to mycophenolic acid	254.989	0.00788309	0.0231465	18991	2	75	1	PDGFB
108_3	GO:0008380-RNA splicing	1.02561	0.626109	0.636056	18991	247	75	1	HNRNPR
108_3	GO:0005031-tumor necrosis factor-activated receptor activity	57.4387	0.000827111	0.00534834	18991	11	75	2	TNFRSF1B;TNFRSF1A
108_3	GO:0005759-mitochondrial matrix	1.06049	0.613926	0.62423	18991	239	75	1	SHC1
108_3	GO:0030235-nitric-oxide synthase regulator activity	86.0552	0.000424322	0.0031714	18991	8	75	2	HSP90AB1;HSP90AA1
108_3	GO:0031225-anchored component of membrane	4.81484	0.069123	0.0975008	18991	109	75	2	PLAUR;CEACAM8
108_3	GO:0034666-alpha2-beta1 integrin complex	inf	0.00394924	0.0150986	18991	1	75	1	LYN
108_3	GO:0043304-regulation of mast cell degranulation	63.7355	0.0195929	0.0416078	18991	5	75	1	LYN
108_3	GO:0071260-cellular response to mechanical stimulus	12.4607	0.00226449	0.0116359	18991	66	75	3	LTBR;TLR3;TNFRSF1A
108_3	GO:0045822-negative regulation of heart contraction	42.5204	0.0273236	0.0515564	18991	7	75	1	JAK2
108_3	GO:0010743-regulation of macrophage derived foam cell differentiation	inf	0.00394924	0.0150986	18991	1	75	1	CSF1
108_3	GO:0061098-positive regulation of protein tyrosine kinase activity	15.0136	0.0687793	0.097135	18991	18	75	1	PDGFB
108_3	GO:0007257-activation of JUN kinase activity	16.1559	0.00795567	0.0231822	18991	34	75	2	SYK;FCER1A
108_3	GO:0007612-learning	5.79453	0.163287	0.189269	18991	45	75	1	FYN
108_3	GO:0030308-negative regulation of cell growth	2.09895	0.383877	0.400582	18991	122	75	1	HSPA1A
108_3	GO:0043025-neuronal cell body	3.07323	0.0807147	0.109944	18991	256	75	3	LRP1;TNFRSF1B;SOS1
108_3	GO:0090004-positive regulation of establishment of protein localization to plasma membrane	14.1814	0.0724604	0.100971	18991	19	75	1	PIK3R1
108_3	GO:2000251-positive regulation of actin cytoskeleton reorganization	57.4387	0.000827111	0.00534834	18991	11	75	2	HCK;HRAS
108_3	GO:0042488-positive regulation of odontogenesis of dentin-containing tooth	254.989	0.00788309	0.0231465	18991	2	75	1	CSF1
108_3	GO:0008625-extrinsic apoptotic signaling pathway via death domain receptors	15.2052	0.00888887	0.0253873	18991	36	75	2	PIK3R1;TNFRSF1A
108_3	GO:0006629-lipid metabolic process	3.35941	0.12512	0.15452	18991	155	75	2	PLCG2;PLCG1
108_3	GO:0006898-receptor-mediated endocytosis	3.91854	0.230192	0.254272	18991	66	75	1	LRP1
108_3	GO:0003700-sequence-specific DNA binding transcription factor activity	0.464311	0.443121	0.457428	18991	1056	75	2	VAV1;CBL
108_3	GO:0034259-negative regulation of Rho GTPase activity	50.9722	0.0234658	0.0467981	18991	6	75	1	HRAS
108_3	GO:0009615-response to virus	2.24847	0.363935	0.38185	18991	114	75	1	FGR
108_3	GO:0034050-host programmed cell death induced by symbiont	inf	0.00394924	0.0150986	18991	1	75	1	JAK2
108_3	GO:0031663-lipopolysaccharide-mediated signaling pathway	31.4431	0.000180517	0.00152776	18991	28	75	3	TLR2;HCK;LYN
108_3	GO:0048041-focal adhesion assembly	13.4265	0.0761272	0.104937	18991	20	75	1	THY1
108_3	GO:0005099-Ras GTPase activator activity	17.0279	0.0613738	0.0889689	18991	16	75	1	RASA1
108_3	GO:0010634-positive regulation of epithelial cell migration	12.7584	0.0797796	0.108799	18991	21	75	1	PLCG1
108_3	GO:0003712-transcription cofactor activity	5.42474	0.173185	0.198147	18991	48	75	1	MUC1
108_3	GO:0005085-guanyl-nucleotide exchange factor activity	5.72943	0.0512867	0.0779801	18991	92	75	2	ITSN1;VAV1
108_3	GO:0002474-antigen processing and presentation of peptide antigen via MHC class I	5.37053	0.0573676	0.0849608	18991	98	75	2	ITGB5;ITGAV
108_3	GO:0005788-endoplasmic reticulum lumen	3.02073	0.147899	0.175677	18991	172	75	2	PLAUR;PDGFB
108_3	GO:0010976-positive regulation of neuron projection development	8.75317	0.0242361	0.0480962	18991	61	75	2	LYN;FYN
108_3	GO:0006402-mRNA catabolic process	19.6398	0.0539102	0.0807951	18991	14	75	1	HSPA1A
108_3	GO:0050544-arachidonic acid binding	50.9722	0.0234658	0.0467981	18991	6	75	1	S100A8
108_3	GO:0031410-cytoplasmic vesicle	2.22863	0.366462	0.383802	18991	115	75	1	BTK
108_3	GO:0071346-cellular response to interferon-gamma	10.6337	0.0942475	0.123834	18991	25	75	1	TLR3
108_3	GO:0060252-positive regulation of glial cell proliferation	50.9722	0.0234658	0.0467981	18991	6	75	1	LYN
108_3	GO:0071803-positive regulation of podosome assembly	63.7355	0.0195929	0.0416078	18991	5	75	1	SRC
108_3	GO:0035307-positive regulation of protein dephosphorylation	21.2635	0.0501565	0.0766668	18991	13	75	1	PRKCD
108_3	GO:0043065-positive regulation of apoptotic process	5.66302	0.0010391	0.00632809	18991	292	75	6	INPP5D;SOS1;TLR3;ITSN1;VAV1;JAK2
108_3	GO:0002039-p53 binding	4.71917	0.195833	0.221855	18991	55	75	1	MUC1
108_3	GO:0002291-T cell activation via T cell receptor contact with antigen bound to MHC molecule on antigen presenting cell	254.989	0.00788309	0.0231465	18991	2	75	1	ICAM1
108_3	GO:0051425-PTB domain binding	259.02	9.19e-05	0.000911507	18991	4	75	2	APP;INPP5D
108_3	GO:0005764-lysosome	2.68563	0.177077	0.201998	18991	193	75	2	SRC;HCK
108_3	GO:0051084-'de novo' posttranslational protein folding	6.89185	0.139735	0.167362	18991	38	75	1	ACTB
108_3	GO:0046549-retinal cone cell development	31.8948	0.0349941	0.0606599	18991	9	75	1	THY1
108_3	GO:2001022-positive regulation of response to DNA damage stimulus	42.5204	0.0273236	0.0515564	18991	7	75	1	PRKCD
108_3	GO:0020037-heme binding	3.81096	0.102079	0.131571	18991	137	75	2	SRC;JAK2
108_3	GO:0007049-cell cycle	2.39401	0.209959	0.234853	18991	216	75	2	SRC;PRKCD
108_3	GO:0004872-receptor activity	9.96116	3.67e-06	6.41e-05	18991	232	75	8	CSF2RB;ITGB2;ITGB5;PLAUR;TLR2;TLR3;LRP1;ICAM1
108_3	GO:0042102-positive regulation of T cell proliferation	11.7445	0.0142372	0.034866	18991	46	75	2	NCK1;SPN
108_3	GO:0042026-protein refolding	103.142	0.000319058	0.00253266	18991	7	75	2	HSP90AA1;HSPA1A
108_3	GO:0007268-synaptic transmission	1.31172	0.667542	0.675761	18991	389	75	2	HRAS;PRKCB
108_3	GO:0008083-growth factor activity	3.15163	0.138414	0.166822	18991	165	75	2	PDGFB;CSF1
108_3	GO:0035176-social behavior	13.9737	0.0103756	0.0292704	18991	39	75	2	HRAS;ANXA7
108_3	GO:0045659-negative regulation of neutrophil differentiation	inf	0.00394924	0.0150986	18991	1	75	1	INPP5D
108_3	GO:0043279-response to alkaloid	63.7355	0.0195929	0.0416078	18991	5	75	1	TNFRSF1A
108_3	GO:0005765-lysosomal membrane	2.20643	0.236112	0.260001	18991	234	75	2	TLR3;LRP1
108_3	GO:0001618-virus receptor activity	29.1181	0.000222452	0.00182888	18991	30	75	3	HSPA1A;ITGAV;ICAM1
108_3	GO:0014065-phosphatidylinositol 3-kinase signaling	12.152	0.0834178	0.112958	18991	22	75	1	PIK3R1
108_3	GO:0045859-regulation of protein kinase activity	12.7584	0.0797796	0.108799	18991	21	75	1	FGR
108_3	GO:0046875-ephrin receptor binding	71.2334	1.37e-09	4.63e-08	18991	29	75	6	SRC;SHC1;FYN;CBL;GRB2;CRK
108_3	GO:0045742-positive regulation of epidermal growth factor receptor signaling pathway	36.427	0.0311663	0.0568501	18991	8	75	1	SOS1
108_3	GO:0000085-mitotic G2 phase	31.8948	0.0349941	0.0606599	18991	9	75	1	APP
108_3	GO:0002513-tolerance induction to self antigen	127.473	0.0118016	0.0294018	18991	3	75	1	LYN
108_3	GO:0030163-protein catabolic process	7.50251	0.129442	0.157827	18991	35	75	1	FBXO6
108_3	GO:0001523-retinoid metabolic process	4.63323	0.199018	0.224579	18991	56	75	1	LRP1
108_3	GO:0001910-regulation of leukocyte mediated cytotoxicity	inf	0.00394924	0.0150986	18991	1	75	1	ICAM1
108_3	GO:0045732-positive regulation of protein catabolic process	6.21938	0.153273	0.180324	18991	42	75	1	CBLB
108_3	GO:0009791-post-embryonic development	3.14191	0.277598	0.299733	18991	82	75	1	INPPL1
108_3	GO:0000086-G2/M transition of mitotic cell cycle	1.78652	0.433337	0.448534	18991	143	75	1	HSP90AA1
108_3	GO:0043303-mast cell degranulation	31.8948	0.0349941	0.0606599	18991	9	75	1	LAT
108_3	GO:0006417-regulation of translation	7.94287	0.0288425	0.0541561	18991	67	75	2	APP;NCK1
108_3	GO:0019005-SCF ubiquitin ligase complex	9.44933	0.104951	0.134071	18991	28	75	1	FBXO6
108_3	GO:0045579-positive regulation of B cell differentiation	98.0861	9.54e-06	0.000135869	18991	11	75	3	SYK;INPP5D;BTK
108_3	GO:0042742-defense response to bacterium	16.3502	3.86e-06	6.64e-05	18991	106	75	6	TNFRSF1A;SYK;PRKCD;TLR3;S100A8;SPN
108_3	GO:0005886-plasma membrane	9.32744	1.41e-20	2.03e-18	18991	3742	75	52	CSF2RB;SRC;PLAUR;HRAS;FCGR3A;PLCG2;PLCG1;ITGAV;CRK;YES1;FCER1A;CSK;INPPL1;ITSN1;FYN;FGR;ICAM4;ICAM2;PIK3R1;CEACAM8;LYN;SH3KBP1;S100A8;CBLB;ITGB2;ITGB5;SHC1;ANXA7;JAM3;PRKCB;PRKCD;ICAM1;ZAP70;SPN;THY1;LRP1;TNFRSF1B;NCK1;SOS1;CD209;VAV1;APP;TNFRSF1A;CSF1;CBL;TLR2;SYK;GRB2;ITGAM;LAT;HSP90AA1;BTK
108_3	GO:0038195-urokinase plasminogen activator signaling pathway	inf	0.00394924	0.0150986	18991	1	75	1	PLAUR
108_3	GO:0030900-forebrain development	14.8206	0.00141104	0.00796129	18991	56	75	3	SRC;APP;FYN
108_3	GO:0000187-activation of MAPK activity	5.48529	0.0553135	0.0827904	18991	96	75	2	PTPN11;SHC1
108_3	GO:0043618-regulation of transcription from RNA polymerase II promoter in response to stress	inf	0.00394924	0.0150986	18991	1	75	1	MUC1
108_3	GO:0046968-peptide antigen transport	127.473	0.0118016	0.0294018	18991	3	75	1	CD209
108_3	GO:0052033-pathogen-associated molecular pattern dependent induction by symbiont of host innate immune response	129.263	0.000228484	0.00185201	18991	6	75	2	TLR2;TLR3
108_3	GO:0030061-mitochondrial crista	63.7355	0.0195929	0.0416078	18991	5	75	1	LYN
108_3	GO:0001975-response to amphetamine	9.11325	0.108491	0.137223	18991	29	75	1	ICAM1
108_3	GO:0016477-cell migration	4.18531	0.087473	0.116935	18991	125	75	2	SH3KBP1;NCK1
108_3	GO:0042119-neutrophil activation	28.3614	0.0388069	0.0645474	18991	10	75	1	PRKCD
108_3	GO:0061025-membrane fusion	10.6337	0.0942475	0.123834	18991	25	75	1	ANXA7
108_3	GO:0005161-platelet-derived growth factor receptor binding	39.7571	0.00156295	0.00852587	18991	15	75	2	LYN;PDGFB
108_3	GO:0006378-mRNA polyadenylation	11.5993	0.0870418	0.11663	18991	23	75	1	APP
108_3	GO:0009395-phospholipid catabolic process	43.0938	0.00135803	0.00769995	18991	14	75	2	PLCG2;PLCG1
108_3	GO:0007507-heart development	5.24763	0.0223171	0.0467981	18991	152	75	3	PDGFB;PTPN11;SHC1
108_3	GO:0036020-endolysosome membrane	84.9963	0.0157049	0.0357239	18991	4	75	1	TLR3
108_3	GO:0006979-response to oxidative stress	2.49224	0.335472	0.355878	18991	103	75	1	APP
108_3	GO:0043313-regulation of neutrophil degranulation	254.989	0.00788309	0.0231465	18991	2	75	1	SYK
108_3	GO:0016567-protein ubiquitination	2.89893	0.0919786	0.121827	18991	271	75	3	SOCS1;SOCS3;CBL
108_3	GO:0007250-activation of NF-kappaB-inducing kinase activity	15.0136	0.0687793	0.097135	18991	18	75	1	TLR3
108_3	GO:0004629-phospholipase C activity	51.6558	0.000989996	0.00615938	18991	12	75	2	PLCG2;PLCG1
108_3	GO:0016337-single organismal cell-cell adhesion	15.2728	3.33e-05	0.000394812	18991	93	75	5	THY1;ICAM4;SHC1;ICAM1;ICAM2
108_3	GO:0048009-insulin-like growth factor receptor signaling pathway	19.6398	0.0539102	0.0807951	18991	14	75	1	PIK3R1
108_3	GO:0008283-cell proliferation	4.80717	0.00231549	0.011845	18991	342	75	6	LRP1;ANXA7;SYK;HRAS;CSF1;PTPN6
108_3	GO:0048609-multicellular organismal reproductive process	127.473	0.0118016	0.0294018	18991	3	75	1	PTPN11
108_3	GO:0030136-clathrin-coated vesicle	6.37518	0.149908	0.177515	18991	41	75	1	LRP1
108_3	GO:0001954-positive regulation of cell-matrix adhesion	15.0136	0.0687793	0.097135	18991	18	75	1	CSF1
108_3	GO:0035265-organ growth	18.2301	0.0576493	0.0849608	18991	15	75	1	PTPN11
108_3	GO:0005604-basement membrane	3.14191	0.277598	0.299733	18991	82	75	1	SPN
108_3	GO:0060708-spongiotrophoblast differentiation	84.9963	0.0157049	0.0357239	18991	4	75	1	SOCS3
108_3	GO:0033690-positive regulation of osteoblast proliferation	31.8948	0.0349941	0.0606599	18991	9	75	1	ITGAV
108_3	GO:0045453-bone resorption	13.4265	0.0761272	0.104937	18991	20	75	1	SRC
108_3	GO:0042834-peptidoglycan binding	28.3614	0.0388069	0.0645474	18991	10	75	1	TLR2
108_3	GO:0005654-nucleoplasm	0.686769	0.800907	0.807926	18991	1085	75	3	HNRNPR;PRKCD;ACTB
108_3	GO:0032613-interleukin-10 production	254.989	0.00788309	0.0231465	18991	2	75	1	PRKCD
108_3	GO:0007596-blood coagulation	35.2554	6.26e-35	7.2e-32	18991	468	75	34	PTK2;PLAUR;HRAS;PLCG2;PLCG1;CRK;YES1;FYN;FGR;JAK2;PIK3R2;PIK3R1;LYN;SRC;PDGFB;ITGB2;SHC1;CSK;JAM3;PRKCB;PRKCD;SPN;PTPN6;INPP5D;SOS1;VAV1;PTPN11;ITGAV;SYK;GRB2;ITGAM;LAT;ACTB;APP
108_3	GO:0051291-protein heterooligomerization	14.2817	0.00156182	0.00852587	18991	58	75	3	HRAS;GRB2;TNFRSF1A
108_3	GO:0030374-ligand-dependent nuclear receptor transcription coactivator activity	6.07101	0.156624	0.183205	18991	43	75	1	PRKCB
108_3	GO:0031362-anchored component of external side of plasma membrane	13.4265	0.0761272	0.104937	18991	20	75	1	THY1
108_3	GO:0031234-extrinsic component of cytoplasmic side of plasma membrane	6.71102	0.14314	0.171084	18991	39	75	1	HCK
108_3	GO:0045588-positive regulation of gamma-delta T cell differentiation	42.5204	0.0273236	0.0515564	18991	7	75	1	SYK
108_3	GO:0033130-acetylcholine receptor binding	103.142	0.000319058	0.00253266	18991	7	75	2	APP;JAK2
108_3	GO:2000379-positive regulation of reactive oxygen species metabolic process	20.6816	0.00506711	0.0187532	18991	27	75	2	PDGFB;GRB2
108_3	GO:0003723-RNA binding	0.506054	1	1	18991	493	75	1	HNRNPR
108_3	GO:0044291-cell-cell contact zone	50.9722	0.0234658	0.0467981	18991	6	75	1	JAM3
108_3	GO:0032319-regulation of Rho GTPase activity	39.2922	9.9e-05	0.000957383	18991	23	75	3	CRK;PTK2;SOS1
108_3	GO:0035235-ionotropic glutamate receptor signaling pathway	11.5993	0.0870418	0.11663	18991	23	75	1	APP
108_3	GO:0005815-microtubule organizing center	4.29063	0.0839289	0.113516	18991	122	75	2	PTK2;YES1
108_3	GO:0030968-endoplasmic reticulum unfolded protein response	3.06587	0.283318	0.305336	18991	84	75	1	SHC1
108_3	GO:0050832-defense response to fungus	14.1814	0.0724604	0.100971	18991	19	75	1	S100A8
108_3	GO:0046813-receptor-mediated virion attachment to host cell	63.7355	0.0195929	0.0416078	18991	5	75	1	ICAM1
108_3	GO:0045671-negative regulation of osteoclast differentiation	49.1	5.48e-05	0.000612118	18991	19	75	3	TLR3;INPP5D;PIK3R1
108_3	GO:0031295-T cell costimulation	58.7562	8.7e-17	6.67e-15	18991	73	75	12	SRC;SPN;CSK;VAV1;GRB2;PTPN11;FYN;GRAP2;PIK3R1;LYN;PTPN6;YES1
108_3	GO:0045121-membrane raft	19.758	5.49e-10	2.26e-08	18991	156	75	10	TNFRSF1B;CSK;TNFRSF1A;FYN;JAK2;ZAP70;LAT;LYN;THY1;BTK
108_3	GO:0050798-activated T cell proliferation	86.0552	0.000424322	0.0031714	18991	8	75	2	FYN;ITGAM
108_3	GO:0019210-kinase inhibitor activity	84.9963	0.0157049	0.0357239	18991	4	75	1	SOCS1
108_3	GO:0042177-negative regulation of protein catabolic process	11.0962	0.0906517	0.120207	18991	24	75	1	FYN
108_3	GO:0006661-phosphatidylinositol biosynthetic process	25.8957	2.99e-06	5.65e-05	18991	57	75	5	PLCG2;INPP5D;PIK3R1;INPPL1;PIK3R2
108_3	GO:0019048-modulation by virus of host morphology or physiology	23.2133	0.0463881	0.072446	18991	12	75	1	CD209
108_3	GO:0035458-cellular response to interferon-beta	31.8948	0.0349941	0.0606599	18991	9	75	1	TLR3
108_3	GO:0006464-cellular protein modification process	2.33141	0.353727	0.372497	18991	110	75	1	YES1
108_3	GO:0042470-melanosome	5.72943	0.0512867	0.0779801	18991	92	75	2	HSP90AB1;HSP90AA1
108_3	GO:0001945-lymph vessel development	31.8948	0.0349941	0.0606599	18991	9	75	1	SYK
108_3	GO:0070671-response to interleukin-12	254.989	0.00788309	0.0231465	18991	2	75	1	JAK2
108_3	GO:0042059-negative regulation of epidermal growth factor receptor signaling pathway	25.3679	0.000324173	0.00253825	18991	34	75	3	GRB2;SH3KBP1;CBL
108_3	GO:0043330-response to exogenous dsRNA	7.73001	0.125985	0.154593	18991	34	75	1	TLR3
108_3	GO:0031959-mineralocorticoid receptor signaling pathway	254.989	0.00788309	0.0231465	18991	2	75	1	JAK2
108_3	GO:0008180-COP9 signalosome	44.9251	2.48e-07	5.6e-06	18991	35	75	5	HSP90AB1;LAT;HSPA1A;GRB2;PLCG1
108_3	GO:0005943-1-phosphatidylinositol-4-phosphate 3-kinase, class IA complex	254.989	0.00788309	0.0231465	18991	2	75	1	PIK3R1
108_3	GO:0097193-intrinsic apoptotic signaling pathway	4.47088	0.205351	0.230145	18991	58	75	1	HRAS
108_3	GO:0030027-lamellipodium	8.5328	0.00165381	0.00893676	18991	128	75	4	ITSN1;PLCG1;PTK2;INPPL1
108_3	GO:0046621-negative regulation of organ growth	28.3614	0.0388069	0.0645474	18991	10	75	1	PTK2
108_3	GO:0005576-extracellular region	1.61089	0.151901	0.17969	18991	1659	75	10	PDGFB;TNFRSF1B;TNFRSF1A;PLAUR;APP;FCGR3A;CD209;ICAM4;S100A8;HSP90AA1
108_3	GO:0006978-DNA damage response, signal transduction by p53 class mediator resulting in transcription of p21 class mediator	19.6398	0.0539102	0.0807951	18991	14	75	1	MUC1
108_3	GO:1902532-negative regulation of intracellular signal transduction	254.989	0.00788309	0.0231465	18991	2	75	1	LYN
108_3	GO:0010008-endosome membrane	1.55464	0.478874	0.492129	18991	164	75	1	TLR3
108_3	GO:0008047-enzyme activator activity	5.66551	0.1666	0.19214	18991	46	75	1	PRKCD
108_3	GO:0016032-viral process	5.18485	6.3e-05	0.000678196	18991	555	75	10	LTBR;SRC;TNFRSF1A;SYK;FYN;PLCG1;GRB2;PIK3R1;HCK;LYN
108_3	GO:0045216-cell-cell junction organization	4.04333	0.224055	0.248207	18991	64	75	1	ACTB
108_3	GO:0048011-neurotrophin TRK receptor signaling pathway	18.067	1.66e-13	1.06e-11	18991	273	75	15	SRC;PDGFB;SHC1;SOS1;ITSN1;HRAS;FYN;PRKCD;VAV1;PLCG1;GRB2;PIK3R2;PIK3R1;CRK;PTPN11
108_3	GO:0051563-smooth endoplasmic reticulum calcium ion homeostasis	254.989	0.00788309	0.0231465	18991	2	75	1	APP
108_3	GO:0007569-cell aging	10.2037	0.0978292	0.127377	18991	26	75	1	ICAM1
108_3	GO:0016020-membrane	3.19742	0.0006469	0.00451262	18991	1177	75	13	CSF2RB;INPP5D;ICAM1;TLR3;FYN;CSF1;ITGAV;CD209;ICAM2;PIK3R1;LAT;TYK2;PTPN6
108_3	GO:0042393-histone binding	8.19571	0.0272706	0.0515564	18991	65	75	2	PRKCB;JAK2
108_3	GO:0043120-tumor necrosis factor binding	254.989	0.00788309	0.0231465	18991	2	75	1	TNFRSF1A
108_3	GO:0005739-mitochondrion	1.50231	0.337417	0.357612	18991	1220	75	7	SRC;PTPN11;FYN;PRKCD;HSP90AB1;HSPA1A;HSP90AA1
108_3	GO:2001240-negative regulation of extrinsic apoptotic signaling pathway in absence of ligand	16.1559	0.00795567	0.0231822	18991	34	75	2	HSPA1A;FYN
108_3	GO:0006470-protein dephosphorylation	2.37515	0.348562	0.368407	18991	108	75	1	PTPN6
108_3	GO:0043388-positive regulation of DNA binding	12.7584	0.0797796	0.108799	18991	21	75	1	JAK2
108_3	GO:0002752-cell surface pattern recognition receptor signaling pathway	254.989	0.00788309	0.0231465	18991	2	75	1	TLR2
108_3	GO:0002282-microglial cell activation involved in immune response	103.142	0.000319058	0.00253266	18991	7	75	2	TLR2;TLR3
108_3	GO:0001784-phosphotyrosine binding	231.711	5.19e-12	2.72e-10	18991	13	75	6	CBLB;FGR;CBL;GRB2;ZAP70;PTPN6
108_3	GO:0031594-neuromuscular junction	5.66551	0.1666	0.19214	18991	46	75	1	APP
108_3	GO:0033625-positive regulation of integrin activation	84.9963	0.0157049	0.0357239	18991	4	75	1	SRC
108_3	GO:2000536-negative regulation of entry of bacterium into host cell	inf	0.00394924	0.0150986	18991	1	75	1	ITGAV
108_3	GO:0042531-positive regulation of tyrosine phosphorylation of STAT protein	63.7355	0.0195929	0.0416078	18991	5	75	1	LYN
108_3	GO:0045840-positive regulation of mitosis	9.44933	0.104951	0.134071	18991	28	75	1	PDGFB
108_3	GO:0070555-response to interleukin-1	8.50399	0.115529	0.144695	18991	31	75	1	SRC
108_3	GO:0023021-termination of signal transduction	127.473	0.0118016	0.0294018	18991	3	75	1	PRKCD
108_3	GO:0006974-cellular response to DNA damage stimulus	1.51708	0.487129	0.499275	18991	168	75	1	LYN
108_3	GO:0005938-cell cortex	2.18984	0.371487	0.388005	18991	117	75	1	PTK2
108_3	GO:0042995-cell projection	8.46529	0.025735	0.0508951	18991	63	75	2	TLR2;HCK
108_3	GO:0033146-regulation of intracellular estrogen receptor signaling pathway	127.473	0.0118016	0.0294018	18991	3	75	1	SRC
108_3	GO:0043220-Schmidt-Lanterman incisure	25.5299	0.0426049	0.0683936	18991	11	75	1	JAM3
108_3	GO:0061028-establishment of endothelial barrier	18.2301	0.0576493	0.0849608	18991	15	75	1	ICAM1
108_3	GO:0010888-negative regulation of lipid storage	42.5204	0.0273236	0.0515564	18991	7	75	1	ITGAV
108_3	GO:0006954-inflammatory response	8.48767	3.39e-06	6.1e-05	18991	308	75	9	ITGB2;TNFRSF1B;TNFRSF1A;CSF1;TLR2;TLR3;S100A8;LAT;HCK
108_3	GO:0043087-regulation of GTPase activity	4.04333	0.224055	0.248207	18991	64	75	1	ITSN1
108_3	GO:0009986-cell surface	7.83923	2.07e-06	4.03e-05	18991	374	75	10	TLR2;PDGFB;FCER1A;TNFRSF1A;MUC1;ITGAV;HSP90AB1;TLR3;SPN;APP
108_3	GO:0001948-glycoprotein binding	33.6585	9.06e-07	1.9e-05	18991	45	75	5	ITGB2;FYN;RASA1;FBXO6;ITGAM
108_3	GO:0019722-calcium-mediated signaling	19.1685	0.000697432	0.00474996	18991	44	75	3	LAT;PLCG2;BTK
108_3	GO:0042113-B cell activation	32.7519	0.000161634	0.0013988	18991	27	75	3	PRKCB;ZAP70;BTK
108_3	GO:0045359-positive regulation of interferon-beta biosynthetic process	42.5204	0.0273236	0.0515564	18991	7	75	1	TLR3
108_3	GO:0043392-negative regulation of DNA binding	9.8131	0.101397	0.130838	18991	27	75	1	JAK2
108_3	GO:0002554-serotonin secretion by platelet	127.473	0.0118016	0.0294018	18991	3	75	1	SYK
108_3	GO:0002135-CTP binding	inf	0.00394924	0.0150986	18991	1	75	1	HSP90AB1
108_3	GO:0071407-cellular response to organic cyclic compound	7.08592	0.136318	0.164467	18991	37	75	1	HSP90AB1
108_3	GO:0048870-cell motility	17.0279	0.0613738	0.0889689	18991	16	75	1	PTK2
108_3	GO:0045080-positive regulation of chemokine biosynthetic process	31.8948	0.0349941	0.0606599	18991	9	75	1	TLR3
108_3	GO:0045577-regulation of B cell differentiation	63.7355	0.0195929	0.0416078	18991	5	75	1	PTPN6
108_3	GO:0016607-nuclear speck	1.48127	0.495255	0.507152	18991	172	75	1	HSPA1A
108_3	GO:0035355-Toll-like receptor 2-Toll-like receptor 6 protein complex	254.989	0.00788309	0.0231465	18991	2	75	1	TLR2
108_3	GO:0050729-positive regulation of inflammatory response	30.5983	1.4e-06	2.82e-05	18991	49	75	5	TLR2;TLR3;JAK2;S100A8;TNFRSF1A
108_3	GO:0046426-negative regulation of JAK-STAT cascade	31.8948	0.0349941	0.0606599	18991	9	75	1	SOCS1
108_3	GO:0007205-protein kinase C-activating G-protein coupled receptor signaling pathway	7.08592	0.136318	0.164467	18991	37	75	1	LRP1
108_3	GO:0019904-protein domain specific binding	4.48748	0.0329709	0.0596691	18991	177	75	3	PTPN11;GRB2;NCK1
108_3	GO:0032946-positive regulation of mononuclear cell proliferation	inf	0.00394924	0.0150986	18991	1	75	1	CSF1
108_3	GO:0004445-inositol-polyphosphate 5-phosphatase activity	50.9722	0.0234658	0.0467981	18991	6	75	1	INPP5D
108_3	GO:0003725-double-stranded RNA binding	15.7107	0.00120261	0.00702642	18991	53	75	3	HSP90AB1;TLR3;HSPA1A
108_3	GO:0002526-acute inflammatory response	19.6398	0.0539102	0.0807951	18991	14	75	1	S100A8
108_3	GO:0035354-Toll-like receptor 1-Toll-like receptor 2 protein complex	254.989	0.00788309	0.0231465	18991	2	75	1	TLR2
108_3	GO:0030198-extracellular matrix organization	10.664	3.67e-08	9.4e-07	18991	311	75	11	PDGFB;PTK2;ITGB5;JAM3;ICAM4;APP;ITGAV;ITGB2;ICAM2;ICAM1;ITGAM
108_3	GO:0006325-chromatin organization	2.33141	0.353727	0.372497	18991	110	75	1	ACTB
108_3	GO:0060444-branching involved in mammary gland duct morphogenesis	46.9674	0.00116701	0.00685318	18991	13	75	2	SRC;CSF1
108_3	GO:0006878-cellular copper ion homeostasis	28.3614	0.0388069	0.0645474	18991	10	75	1	APP
108_3	GO:0043548-phosphatidylinositol 3-kinase binding	46.18	6.43e-05	0.000678568	18991	20	75	3	JAK2;FYN;PIK3R1
108_3	GO:0035666-TRIF-dependent toll-like receptor signaling pathway	3.39434	0.260169	0.284112	18991	76	75	1	TLR3
108_3	GO:0001503-ossification	3.48752	0.254267	0.27846	18991	74	75	1	CSF1
108_3	GO:0006991-response to sterol depletion	254.989	0.00788309	0.0231465	18991	2	75	1	LYN
108_3	GO:0004842-ubiquitin-protein transferase activity	2.98939	0.0858919	0.115899	18991	263	75	3	CBLB;FBXO6;CBL
108_3	GO:0002431-Fc receptor mediated stimulatory signaling pathway	254.989	0.00788309	0.0231465	18991	2	75	1	LYN
108_3	GO:0008584-male gonad development	3.10343	0.280464	0.302543	18991	83	75	1	TLR3
108_3	GO:0009597-detection of virus	127.473	0.0118016	0.0294018	18991	3	75	1	TLR3
108_3	GO:0005829-cytosol	10.2193	9.12e-22	1.5e-19	18991	2587	75	46	PTK2;SRC;HRAS;PLCG2;HSPA1A;SOS1;HCK;CRK;TYK2;YES1;CSK;INPPL1;ITSN1;FYN;FGR;RASA1;HSP90AB1;GRAP2;JAK2;PIK3R2;PIK3R1;LYN;SH3KBP1;S100A8;CBLB;SHC1;ANXA7;PRKCB;PRKCD;ZAP70;THY1;SOCS1;PTPN6;INPP5D;NCK1;SOCS3;VAV1;PTPN11;PLCG1;CBL;SYK;GRB2;HSP90AA1;ACTB;APP;BTK
108_3	GO:0016787-hydrolase activity	1.25192	0.55407	0.564867	18991	203	75	1	INPPL1
108_3	GO:0042802-identical protein binding	4.58493	0.000670063	0.00464604	18991	488	75	8	LTBR;SRC;PDGFB;CSK;APP;GRB2;HSP90AA1;BTK
108_3	GO:0030911-TPR domain binding	172.214	0.000152714	0.0013521	18991	5	75	2	HSP90AB1;HSP90AA1
108_3	GO:0031954-positive regulation of protein autophosphorylation	21.2635	0.0501565	0.0766668	18991	13	75	1	PDGFB
108_3	GO:0006955-immune response	4.72672	0.000553804	0.00388676	18991	474	75	8	CBLB;TNFRSF1B;FCGR3A;TLR2;ZAP70;SPN;LAT;CEACAM8
108_3	GO:0045665-negative regulation of neuron differentiation	5.66551	0.1666	0.19214	18991	46	75	1	APP
108_3	GO:0048709-oligodendrocyte differentiation	17.0279	0.0613738	0.0889689	18991	16	75	1	CSK
108_3	GO:0090280-positive regulation of calcium ion import	23.2133	0.0463881	0.072446	18991	12	75	1	PDGFB
108_3	GO:0072126-positive regulation of glomerular mesangial cell proliferation	254.989	0.00788309	0.0231465	18991	2	75	1	PDGFB
108_3	GO:0042590-antigen processing and presentation of exogenous peptide antigen via MHC class I	6.70069	0.0389973	0.0645841	18991	79	75	2	ITGB5;ITGAV
108_3	GO:0007617-mating behavior	36.427	0.0311663	0.0568501	18991	8	75	1	APP
108_3	GO:0032496-response to lipopolysaccharide	11.2771	0.000131089	0.00123675	18991	124	75	5	CSF2RB;PLCG2;JAK2;S100A8;TNFRSF1A
108_3	GO:0042535-positive regulation of tumor necrosis factor biosynthetic process	64.5923	0.000678462	0.00464827	18991	10	75	2	TLR2;SPN
108_3	GO:0090398-cellular senescence	28.7345	0.0027923	0.0136763	18991	20	75	2	HRAS;PRKCD
108_3	GO:0005737-cytoplasm	2.99156	4.07e-06	6.89e-05	18991	4496	75	36	SRC;HRAS;SH2D1A;CD209;HSPA1A;FBXO6;CRK;TYK2;YES1;INPPL1;HNRNPR;RASA1;HSP90AB1;GRAP2;JAK2;ZAP70;LYN;CBLB;PDGFB;CSK;MUC1;PRKCB;PRKCD;PTPN6;SOCS1;NCK1;PTPN11;PLCG1;CBL;TLR2;TLR3;GRB2;HSP90AA1;ACTB;APP;BTK
108_3	GO:0050998-nitric-oxide synthase binding	25.5299	0.0426049	0.0683936	18991	11	75	1	ACTB
108_3	GO:0038095-Fc-epsilon receptor signaling pathway	21.3031	6.7e-17	5.51e-15	18991	294	75	18	PDGFB;FCER1A;SHC1;SOS1;VAV1;GRB2;HRAS;FYN;PLCG2;PLCG1;GRAP2;PIK3R2;PIK3R1;LAT;SYK;LYN;PTPN11;BTK
108_3	GO:0045444-fat cell differentiation	4.71917	0.195833	0.221855	18991	55	75	1	SOCS1
108_3	GO:0002318-myeloid progenitor cell differentiation	50.9722	0.0234658	0.0467981	18991	6	75	1	JAM3
108_3	GO:0045780-positive regulation of bone resorption	21.2635	0.0501565	0.0766668	18991	13	75	1	SYK
108_3	GO:0007259-JAK-STAT cascade	32.7519	0.000161634	0.0013988	18991	27	75	3	JAK2;SOCS1;SOCS3
108_3	GO:0030278-regulation of ossification	36.427	0.0311663	0.0568501	18991	8	75	1	CSF1
108_3	GO:0050850-positive regulation of calcium-mediated signaling	46.18	6.43e-05	0.000678568	18991	20	75	3	SYK;FCER1A;ZAP70
108_3	GO:0002756-MyD88-independent toll-like receptor signaling pathway	3.30583	0.266024	0.289682	18991	78	75	1	TLR3
108_3	GO:0050870-positive regulation of T cell activation	17.0279	0.0613738	0.0889689	18991	16	75	1	THY1
108_3	GO:0090084-negative regulation of inclusion body assembly	127.473	0.0118016	0.0294018	18991	3	75	1	HSPA1A
108_3	GO:0034698-response to gonadotropin	50.9722	0.0234658	0.0467981	18991	6	75	1	ICAM1
108_3	GO:0045401-positive regulation of interleukin-3 biosynthetic process	inf	1.54e-05	0.000199024	18991	2	75	2	SYK;FCER1A
108_3	GO:0030957-Tat protein binding	50.9722	0.0234658	0.0467981	18991	6	75	1	ACTB
108_3	GO:0090022-regulation of neutrophil chemotaxis	127.473	0.0118016	0.0294018	18991	3	75	1	JAM3
108_3	GO:0002376-immune system process	6.21938	0.153273	0.180324	18991	42	75	1	INPPL1
108_3	GO:0005758-mitochondrial intermembrane space	8.6068	0.0249809	0.0494888	18991	62	75	2	LYN;FGR
108_3	GO:0030526-granulocyte macrophage colony-stimulating factor receptor complex	inf	0.00394924	0.0150986	18991	1	75	1	CSF2RB
108_3	GO:0007568-aging	7.12234	0.0101531	0.0288548	18991	113	75	3	GRB2;LRP1;TNFRSF1B
108_3	GO:0051092-positive regulation of NF-kappaB transcription factor activity	13.5043	1.1e-05	0.000153925	18991	127	75	6	PRKCB;TLR2;TLR3;S100A8;ICAM1;BTK
108_3	GO:0047485-protein N-terminus binding	2.92431	0.294623	0.315746	18991	88	75	1	HSPA1A
108_3	GO:0016234-inclusion body	43.0938	0.00135803	0.00769995	18991	14	75	2	HSP90AB1;HSPA1A
108_3	GO:0042605-peptide antigen binding	9.44933	0.104951	0.134071	18991	28	75	1	CD209
108_3	GO:0002576-platelet degranulation	10.0573	0.00404746	0.0152787	18991	81	75	3	APP;LYN;PDGFB
108_3	GO:0005537-mannose binding	15.9512	0.0650838	0.0931735	18991	17	75	1	CD209
108_3	GO:0032947-protein complex scaffold	9.11325	0.108491	0.137223	18991	29	75	1	ITSN1
108_3	GO:0019209-kinase activator activity	50.9722	0.0234658	0.0467981	18991	6	75	1	ITSN1
108_3	GO:0030010-establishment of cell polarity	28.7345	0.0027923	0.0136763	18991	20	75	2	PTK2;JAM3
108_3	GO:0043407-negative regulation of MAP kinase activity	25.3679	0.000324173	0.00253825	18991	34	75	3	LYN;PTPN6;PRKCD
108_3	GO:0035690-cellular response to drug	5.54211	0.169899	0.195163	18991	47	75	1	TLR3
108_3	GO:0001820-serotonin secretion	inf	0.00394924	0.0150986	18991	1	75	1	FCER1A
108_3	GO:0005246-calcium channel regulator activity	14.1814	0.0724604	0.100971	18991	19	75	1	PRKCB
108_3	GO:0005901-caveola	14.0269	0.00164085	0.00890857	18991	59	75	3	SRC;JAK2;HCK
108_3	GO:0023051-regulation of signaling	254.989	0.00788309	0.0231465	18991	2	75	1	CBLB
108_3	GO:0042117-monocyte activation	42.5204	0.0273236	0.0515564	18991	7	75	1	CSF1
108_3	GO:0002548-monocyte chemotaxis	15.9512	0.0650838	0.0931735	18991	17	75	1	PDGFB
108_3	GO:0005796-Golgi lumen	2.95846	0.291813	0.313904	18991	87	75	1	MUC1
108_3	GO:0003682-chromatin binding	0.731749	1	1	18991	344	75	1	PRKCB
108_3	GO:0006909-phagocytosis	7.73001	0.125985	0.154593	18991	34	75	1	HCK
108_3	GO:0045123-cellular extravasation	127.473	0.0118016	0.0294018	18991	3	75	1	ITGAM
108_3	GO:0001666-response to hypoxia	6.81649	0.00362602	0.0150986	18991	159	75	4	TLR2;PDGFB;MUC1;TNFRSF1A
108_3	GO:0060338-regulation of type I interferon-mediated signaling pathway	77.9176	8.57e-10	3.29e-08	18991	27	75	6	SOCS1;SOCS3;PTPN11;HSP90AB1;TYK2;PTPN6
108_3	GO:0016021-integral component of membrane	0.643009	0.170418	0.195564	18991	4335	75	12	LTBR;LRP1;TNFRSF1B;JAM3;PLAUR;APP;FCGR3A;CSF1;CD209;ICAM4;TLR3;LAT
108_3	GO:0070304-positive regulation of stress-activated protein kinase signaling cascade	inf	0.00394924	0.0150986	18991	1	75	1	LYN
108_3	GO:0043524-negative regulation of neuron apoptotic process	13.8485	9.56e-06	0.000135869	18991	124	75	6	LRP1;ITSN1;HRAS;HSP90AB1;JAK2;RASA1
108_3	GO:0032741-positive regulation of interleukin-18 production	127.473	0.0118016	0.0294018	18991	3	75	1	TLR2
108_3	GO:0046330-positive regulation of JNK cascade	14.5461	0.00148523	0.008339	18991	57	75	3	LTBR;TLR3;HRAS
108_3	GO:0006921-cellular component disassembly involved in execution phase of apoptosis	11.233	0.0154381	0.0357239	18991	48	75	2	PTK2;PRKCD
108_3	GO:0060334-regulation of interferon-gamma-mediated signaling pathway	163.741	2.4e-11	1.2e-09	18991	16	75	6	SOCS1;SOCS3;PTPN11;HSP90AB1;JAK2;PTPN6
108_3	GO:0043274-phospholipase binding	25.5299	0.0426049	0.0683936	18991	11	75	1	PTPN11
108_3	GO:0007498-mesoderm development	29.1181	0.000222452	0.00182888	18991	30	75	3	HCK;JAK2;BTK
108_3	GO:0042803-protein homodimerization activity	1.65692	0.314894	0.334976	18991	626	75	4	HSP90AA1;PDGFB;CSF1;JAM3
108_3	GO:0008201-heparin binding	3.78276	0.103325	0.133028	18991	138	75	2	APP;ITGAM
108_3	GO:0005001-transmembrane receptor protein tyrosine phosphatase activity	15.0136	0.0687793	0.097135	18991	18	75	1	PTPN6
108_3	GO:0019226-transmission of nerve impulse	15.0136	0.0687793	0.097135	18991	18	75	1	JAM3
108_3	GO:0045954-positive regulation of natural killer cell mediated cytotoxicity	17.0279	0.0613738	0.0889689	18991	16	75	1	SH2D1A
108_3	GO:0043125-ErbB-3 class receptor binding	84.9963	0.0157049	0.0357239	18991	4	75	1	PIK3R1
108_3	GO:0006281-DNA repair	0.899426	1	1	18991	281	75	1	FBXO6
108_3	GO:0030155-regulation of cell adhesion	6.07101	0.156624	0.183205	18991	43	75	1	ICAM1
108_3	GO:0017098-sulfonylurea receptor binding	254.989	0.00788309	0.0231465	18991	2	75	1	HSP90AB1
108_3	GO:0006607-NLS-bearing protein import into nucleus	19.6398	0.0539102	0.0807951	18991	14	75	1	CBLB
108_3	GO:0042997-negative regulation of Golgi to plasma membrane protein transport	63.7355	0.0195929	0.0416078	18991	5	75	1	CSK
108_3	GO:0021955-central nervous system neuron axonogenesis	63.7355	0.0195929	0.0416078	18991	5	75	1	PTK2
108_3	GO:0042954-lipoprotein transporter activity	inf	0.00394924	0.0150986	18991	1	75	1	LRP1
108_3	GO:0010468-regulation of gene expression	4.17633	0.217869	0.242756	18991	62	75	1	PLCG2
108_3	GO:0045743-positive regulation of fibroblast growth factor receptor signaling pathway	50.9722	0.0234658	0.0467981	18991	6	75	1	PDGFB
108_3	GO:0007603-phototransduction, visible light	2.89093	0.297422	0.318449	18991	89	75	1	LRP1
108_3	GO:0036302-atrioventricular canal development	50.9722	0.0234658	0.0467981	18991	6	75	1	PTPN11
108_3	GO:0005615-extracellular space	2.30154	0.0372624	0.0641091	18991	1067	75	9	PDGFB;SPN;JAM3;TNFRSF1A;CSF1;S100A8;ICAM1;CEACAM8;ACTB
108_3	GO:0045672-positive regulation of osteoclast differentiation	14.1814	0.0724604	0.100971	18991	19	75	1	CSF1
108_3	GO:0070435-Shc-EGFR complex	254.989	0.00788309	0.0231465	18991	2	75	1	SHC1
108_3	GO:0050966-detection of mechanical stimulus involved in sensory perception of pain	42.5204	0.0273236	0.0515564	18991	7	75	1	FYN
108_3	GO:0051131-chaperone-mediated protein complex assembly	23.2133	0.0463881	0.072446	18991	12	75	1	HSP90AA1
108_3	GO:0006986-response to unfolded protein	22.5809	4.87e-05	0.000549665	18991	51	75	4	HSP90AB1;HSP90AA1;HSPA1A;FBXO6
108_3	GO:0031994-insulin-like growth factor I binding	42.5204	0.0273236	0.0515564	18991	7	75	1	ITGAV
108_3	GO:0032091-negative regulation of protein binding	8.79773	0.112017	0.141217	18991	30	75	1	PRKCD
108_3	GO:0060763-mammary duct terminal end bud growth	63.7355	0.0195929	0.0416078	18991	5	75	1	CSF1
108_3	GO:0005905-coated pit	15.4023	0.00126976	0.00738127	18991	54	75	3	ITSN1;APP;LRP1
108_3	GO:0046676-negative regulation of insulin secretion	10.6337	0.0942475	0.123834	18991	25	75	1	PTPN11
108_3	GO:0005634-nucleus	1.56512	0.0693301	0.0976731	18991	5243	75	28	PTK2;SRC;HRAS;HSPA1A;HCK;CRK;TYK2;HNRNPR;FYN;GRAP2;JAK2;LYN;CBLB;ANXA7;PRKCB;PRKCD;TNFRSF1B;PTPN6;LRP1;SOCS1;NCK1;TNFRSF1A;PTPN11;CBL;GRB2;ITGAM;HSP90AA1;BTK
108_3	GO:0004860-protein kinase inhibitor activity	41.3711	8.63e-05	0.000879205	18991	22	75	3	SOCS1;NCK1;SOCS3
108_3	GO:0032602-chemokine production	254.989	0.00788309	0.0231465	18991	2	75	1	S100A8
108_3	GO:0033003-regulation of mast cell activation	127.473	0.0118016	0.0294018	18991	3	75	1	LYN
108_3	GO:0001525-angiogenesis	8.13465	0.000163651	0.00140569	18991	206	75	6	PTK2;SHC1;JAM3;SYK;ITGAV;THY1
108_3	GO:0070062-extracellular vesicular exosome	5.27581	3.75e-09	1.05e-07	18991	1573	75	24	PLCG2;HSPA1A;CRK;TYK2;YES1;ANXA7;FGR;HSP90AB1;S100A8;ICAM1;THY1;SRC;ITGB2;SPN;CSK;MUC1;PRKCB;PRKCD;PTPN6;APP;ITGAV;GRB2;HSP90AA1;ACTB
108_3	GO:0042127-regulation of cell proliferation	2.18984	0.371487	0.388005	18991	117	75	1	PTK2
108_3	GO:0009992-cellular water homeostasis	127.473	0.0118016	0.0294018	18991	3	75	1	ANXA7
108_3	GO:0008542-visual learning	12.9182	0.0119644	0.0296152	18991	42	75	2	HRAS;APP
108_3	GO:0015629-actin cytoskeleton	1.32479	0.534018	0.545875	18991	192	75	1	FGR
108_3	GO:0044325-ion channel binding	18.4229	1.42e-05	0.000189402	18991	78	75	5	HSP90AB1;SRC;LYN;FYN;YES1
108_3	GO:0050715-positive regulation of cytokine secretion	34.1866	0.000144083	0.00133742	18991	26	75	3	SYK;TLR2;FGR
108_3	GO:0004672-protein kinase activity	4.82307	0.00508382	0.0187547	18991	281	75	5	SYK;SRC;TYK2;PTK2;JAK2
108_3	GO:0051770-positive regulation of nitric-oxide synthase biosynthetic process	57.4387	0.000827111	0.00534834	18991	11	75	2	TLR2;JAK2
108_3	GO:0005635-nuclear envelope	2.08163	0.386326	0.402773	18991	123	75	1	ANXA7
108_3	GO:0006184-GTP catabolic process	1.81218	0.4288	0.444238	18991	141	75	1	HRAS
108_3	GO:0014069-postsynaptic density	9.80674	0.00100962	0.00621275	18991	112	75	4	LYN;FYN;ACTB;SOS1
108_3	GO:0019894-kinesin binding	9.44933	0.104951	0.134071	18991	28	75	1	ACTB
108_3	GO:0005524-ATP binding	3.95269	4.57e-06	7.62e-05	18991	1514	75	19	SRC;PTK2;ACTB;CSK;SYK;PRKCB;FYN;PRKCD;FGR;HSP90AB1;HSPA1A;JAK2;BTK;HSP90AA1;HCK;TYK2;LYN;YES1;ZAP70
108_3	GO:0030246-carbohydrate binding	3.45032	0.119894	0.149187	18991	151	75	2	CD209;FBXO6
108_3	GO:0045944-positive regulation of transcription from RNA polymerase II promoter	2.54602	0.0270198	0.0515564	18991	742	75	7	NCK1;TNFRSF1A;HRAS;TLR2;TLR3;PIK3R1;APP
108_3	GO:0043366-beta selection	inf	1.54e-05	0.000199024	18991	2	75	2	SYK;ZAP70
108_3	GO:0016049-cell growth	4.90197	0.189426	0.215444	18991	53	75	1	PDGFB
108_3	GO:0002224-toll-like receptor signaling pathway	12.7866	7.44e-05	0.000771276	18991	110	75	5	TLR2;TLR3;ITGB2;ITGAM;BTK
108_3	GO:0051607-defense response to virus	1.76156	0.437837	0.45238	18991	145	75	1	TLR3
108_3	GO:0032930-positive regulation of superoxide anion generation	42.5204	0.0273236	0.0515564	18991	7	75	1	PRKCD
108_3	GO:0032024-positive regulation of insulin secretion	6.89185	0.139735	0.167362	18991	38	75	1	JAK2
108_3	GO:0016071-mRNA metabolic process	2.30687	0.22155	0.245905	18991	224	75	2	HSPA1A;PRKCD
108_3	GO:0042476-odontogenesis	9.11325	0.108491	0.137223	18991	29	75	1	CSF1
108_3	GO:0050855-regulation of B cell receptor signaling pathway	84.9963	0.0157049	0.0357239	18991	4	75	1	LYN
108_3	GO:0030162-regulation of proteolysis	6.53897	0.14653	0.174232	18991	40	75	1	PLAUR
108_3	GO:0046580-negative regulation of Ras protein signal transduction	11.5993	0.0870418	0.11663	18991	23	75	1	RASA1
108_3	GO:0048477-oogenesis	12.7584	0.0797796	0.108799	18991	21	75	1	SRC
108_3	GO:0030183-B cell differentiation	8.19571	0.0272706	0.0515564	18991	65	75	2	PLCG2;PIK3R1
108_3	GO:0097527-necroptotic signaling pathway	50.9722	0.0234658	0.0467981	18991	6	75	1	TLR3
108_3	GO:0048714-positive regulation of oligodendrocyte differentiation	23.2133	0.0463881	0.072446	18991	12	75	1	TLR2
108_3	GO:0007173-epidermal growth factor receptor signaling pathway	28.9975	2.95e-17	2.83e-15	18991	191	75	16	SRC;PDGFB;SHC1;CSK;VAV1;GRB2;HRAS;PTPN11;FYN;PRKCD;CBL;PLCG1;SOS1;PIK3R2;PIK3R1;SH3KBP1
108_3	GO:0006874-cellular calcium ion homeostasis	6.70069	0.0389973	0.0645841	18991	79	75	2	PRKCB;ANXA7
108_3	GO:0042346-positive regulation of NF-kappaB import into nucleus	30.4198	0.00251949	0.0126084	18991	19	75	2	TLR2;TLR3
108_3	GO:0040008-regulation of growth	16.7126	0.00101477	0.00621275	18991	50	75	3	SOCS1;SHC1;SOCS3
108_3	GO:0006968-cellular defense response	8.90472	0.0235007	0.0467981	18991	60	75	2	SH2D1A;SPN
108_3	GO:0006508-proteolysis	1.21542	0.564646	0.57514	18991	209	75	1	FBXO6
108_3	GO:0008340-determination of adult lifespan	23.2133	0.0463881	0.072446	18991	12	75	1	INPP5D
108_3	GO:0031146-SCF-dependent proteasomal ubiquitin-dependent protein catabolic process	15.0136	0.0687793	0.097135	18991	18	75	1	FBXO6
108_3	GO:0042105-alpha-beta T cell receptor complex	63.7355	0.0195929	0.0416078	18991	5	75	1	PTPN6
108_3	GO:0016887-ATPase activity	1.95271	0.405575	0.421315	18991	131	75	1	HSP90AA1
108_3	GO:0006897-endocytosis	11.0896	0.000141326	0.00132249	18991	126	75	5	APP;CD209;HRAS;SH3KBP1;INPPL1
108_3	GO:0032564-dATP binding	127.473	0.0118016	0.0294018	18991	3	75	1	HSP90AB1
108_3	GO:0007275-multicellular organismal development	1.06823	0.712085	0.720219	18991	475	75	2	ITGB2;ITGB5
108_3	GO:0032270-positive regulation of cellular protein metabolic process	23.2133	0.0463881	0.072446	18991	12	75	1	CSF1
108_3	GO:0070542-response to fatty acid	25.5299	0.0426049	0.0683936	18991	11	75	1	TLR2
108_3	GO:0071300-cellular response to retinoic acid	9.38967	0.0213516	0.0451759	18991	57	75	2	LYN;MUC1
108_3	GO:0042584-chromaffin granule membrane	50.9722	0.0234658	0.0467981	18991	6	75	1	ANXA7
108_3	GO:0030889-negative regulation of B cell proliferation	39.7571	0.00156295	0.00852587	18991	15	75	2	LYN;INPP5D
108_3	GO:0072262-metanephric glomerular mesangial cell proliferation involved in metanephros development	254.989	0.00788309	0.0231465	18991	2	75	1	PDGFB
108_3	GO:0051057-positive regulation of small GTPase mediated signal transduction	63.7355	0.0195929	0.0416078	18991	5	75	1	SOS1
108_3	GO:0046326-positive regulation of glucose import	9.8131	0.101397	0.130838	18991	27	75	1	PIK3R1
108_3	GO:0045657-positive regulation of monocyte differentiation	63.7355	0.0195929	0.0416078	18991	5	75	1	CSF1
108_3	GO:0008022-protein C-terminus binding	6.64421	0.00396159	0.0150986	18991	163	75	4	HRAS;JAK2;PRKCD;CSK
108_3	GO:0045425-positive regulation of granulocyte macrophage colony-stimulating factor biosynthetic process	512.719	4.6e-05	0.000524784	18991	3	75	2	SYK;FCER1A
108_3	GO:0045656-negative regulation of monocyte differentiation	84.9963	0.0157049	0.0357239	18991	4	75	1	INPP5D
108_3	GO:0042552-myelination	7.08592	0.136318	0.164467	18991	37	75	1	JAM3
108_3	GO:0046777-protein autophosphorylation	23.9649	1.5e-12	8.64e-11	18991	161	75	12	SRC;PTK2;CSK;SYK;FYN;FGR;JAK2;BTK;HCK;LYN;YES1;ZAP70
108_3	GO:0002687-positive regulation of leukocyte migration	23.2133	0.0463881	0.072446	18991	12	75	1	TLR2
108_3	GO:0032119-sequestering of zinc ion	84.9963	0.0157049	0.0357239	18991	4	75	1	S100A8
108_3	GO:0070325-lipoprotein particle receptor binding	127.473	0.0118016	0.0294018	18991	3	75	1	LRP1
108_3	GO:0032370-positive regulation of lipid transport	inf	0.00394924	0.0150986	18991	1	75	1	LRP1
108_3	GO:0070436-Grb2-EGFR complex	254.989	0.00788309	0.0231465	18991	2	75	1	GRB2
108_3	GO:0097192-extrinsic apoptotic signaling pathway in absence of ligand	6.89185	0.139735	0.167362	18991	38	75	1	ITGAV
108_3	GO:0008088-axon cargo transport	31.8948	0.0349941	0.0606599	18991	9	75	1	APP
108_3	GO:0051209-release of sequestered calcium ion into cytosol	10.2037	0.0978292	0.127377	18991	26	75	1	PLCG2
108_3	GO:2000045-regulation of G1/S transition of mitotic cell cycle	23.2133	0.0463881	0.072446	18991	12	75	1	PTPN6
108_3	GO:0001701-in utero embryonic development	1.14839	0.585061	0.595407	18991	221	75	1	PLCG1
108_3	GO:0033209-tumor necrosis factor-mediated signaling pathway	9.44933	0.104951	0.134071	18991	28	75	1	JAK2
108_3	GO:0070851-growth factor receptor binding	787.727	2.36e-07	5.43e-06	18991	4	75	3	SRC;APP;FYN
108_3	GO:0051402-neuron apoptotic process	7.50251	0.129442	0.157827	18991	35	75	1	APP
108_3	GO:0005770-late endosome	2.8264	0.302986	0.323804	18991	91	75	1	SRC
108_3	GO:0007267-cell-cell signaling	5.75107	0.00246328	0.01249	18991	237	75	5	GRB2;SH2D1A;GRAP2;ITGB2;SH3KBP1
108_3	GO:0009651-response to salt stress	43.0938	0.00135803	0.00769995	18991	14	75	2	HSP90AB1;ANXA7
108_3	GO:0008203-cholesterol metabolic process	7.94287	0.0288425	0.0541561	18991	67	75	2	APP;LRP1
108_3	GO:0005622-intracellular	0.94974	1	1	18991	798	75	3	TLR3;RASA1;SOS1
108_3	GO:0051146-striated muscle cell differentiation	21.2635	0.0501565	0.0766668	18991	13	75	1	HRAS
108_3	GO:0004912-interleukin-3 receptor activity	254.989	0.00788309	0.0231465	18991	2	75	1	CSF2RB
108_3	GO:2000587-negative regulation of platelet-derived growth factor receptor-beta signaling pathway	254.989	0.00788309	0.0231465	18991	2	75	1	LRP1
108_3	GO:0008630-intrinsic apoptotic signaling pathway in response to DNA damage	20.4172	7.05e-05	0.000738022	18991	56	75	4	LYN;TNFRSF1B;PIK3R1;TNFRSF1A
108_3	GO:0004716-receptor signaling protein tyrosine kinase activity	73.7916	0.000544162	0.00385671	18991	9	75	2	SYK;LYN
108_3	GO:0001931-uropod	86.0552	0.000424322	0.0031714	18991	8	75	2	ICAM2;SPN
108_3	GO:0050681-androgen receptor binding	6.89185	0.139735	0.167362	18991	38	75	1	PRKCB
108_3	GO:0030838-positive regulation of actin filament polymerization	32.1929	1.34e-05	0.000181765	18991	37	75	4	HCK;GRB2;NCK1;ICAM1
108_3	GO:0010971-positive regulation of G2/M transition of mitotic cell cycle	23.2133	0.0463881	0.072446	18991	12	75	1	APP
108_3	GO:0071375-cellular response to peptide hormone stimulus	46.9674	0.00116701	0.00685318	18991	13	75	2	FYN;CSK
108_3	GO:0006468-protein phosphorylation	14.1209	4.67e-12	2.56e-10	18991	344	75	15	PDGFB;CSK;SYK;APP;PRKCB;FYN;PRKCD;FGR;JAK2;ZAP70;PIK3R1;HCK;TYK2;LYN;BTK
108_3	GO:0001953-negative regulation of cell-matrix adhesion	46.9674	0.00116701	0.00685318	18991	13	75	2	RASA1;PIK3R1
108_3	GO:0035909-aorta morphogenesis	23.2133	0.0463881	0.072446	18991	12	75	1	LRP1
108_3	GO:0007186-G-protein coupled receptor signaling pathway	1.61776	0.356971	0.375227	18991	317	75	2	JAK2;PTPN6
108_3	GO:0048646-anatomical structure formation involved in morphogenesis	36.427	0.0311663	0.0568501	18991	8	75	1	GRB2
108_3	GO:0001562-response to protozoan	127.473	0.0118016	0.0294018	18991	3	75	1	SPN
108_3	GO:0019903-protein phosphatase binding	13.0824	0.00198186	0.0103687	18991	63	75	3	GRB2;CSK;PIK3R1
108_3	GO:0030426-growth cone	2.70555	0.313985	0.334317	18991	95	75	1	THY1
108_3	GO:0032320-positive regulation of Ras GTPase activity	12.7584	0.0797796	0.108799	18991	21	75	1	RASA1
108_3	GO:0030217-T cell differentiation	9.8131	0.101397	0.130838	18991	27	75	1	ZAP70
108_3	GO:0001933-negative regulation of protein phosphorylation	6.53897	0.14653	0.174232	18991	40	75	1	LYN
108_3	GO:0032289-central nervous system myelin formation	127.473	0.0118016	0.0294018	18991	3	75	1	TLR2
108_3	GO:0006936-muscle contraction	2.8264	0.302986	0.323804	18991	91	75	1	ITGB5
108_3	GO:0004674-protein serine/threonine kinase activity	1.41613	0.655073	0.664307	18991	361	75	2	PRKCB;PRKCD
108_3	GO:0035872-nucleotide-binding domain, leucine rich repeat containing receptor signaling pathway	12.9182	0.0119644	0.0296152	18991	42	75	2	HSP90AB1;APP
108_3	GO:0009988-cell-cell recognition	84.9963	0.0157049	0.0357239	18991	4	75	1	CD209
108_3	GO:0043395-heparan sulfate proteoglycan binding	17.0279	0.0613738	0.0889689	18991	16	75	1	ITGAM
108_3	GO:0050690-regulation of defense response to virus by virus	19.8987	0.005443	0.0197631	18991	28	75	2	HCK;FYN
108_3	GO:0097190-apoptotic signaling pathway	14.9951	6.2e-06	9.64e-05	18991	115	75	6	SOS1;TNFRSF1A;ITSN1;VAV1;SPN;BTK
108_3	GO:0042503-tyrosine phosphorylation of Stat3 protein	63.7355	0.0195929	0.0416078	18991	5	75	1	JAK2
108_3	GO:0051964-negative regulation of synapse assembly	63.7355	0.0195929	0.0416078	18991	5	75	1	PTK2
108_3	GO:0051428-peptide hormone receptor binding	111.781	6.96e-06	0.000105397	18991	10	75	3	JAK2;PTPN11;FYN
108_3	GO:0042267-natural killer cell mediated cytotoxicity	15.9512	0.0650838	0.0931735	18991	17	75	1	PTPN6
108_3	GO:0071801-regulation of podosome assembly	inf	0.00394924	0.0150986	18991	1	75	1	HCK
108_3	GO:0034988-Fc-gamma receptor I complex binding	254.989	0.00788309	0.0231465	18991	2	75	1	FGR
108_3	GO:0048678-response to axon injury	11.0962	0.0906517	0.120207	18991	24	75	1	LYN
108_3	GO:0014912-negative regulation of smooth muscle cell migration	25.5299	0.0426049	0.0683936	18991	11	75	1	LRP1
108_3	GO:0051490-negative regulation of filopodium assembly	127.473	0.0118016	0.0294018	18991	3	75	1	PRKCD
108_3	GO:2000060-positive regulation of protein ubiquitination involved in ubiquitin-dependent protein catabolic process	25.5299	0.0426049	0.0683936	18991	11	75	1	PTK2
108_3	GO:0009897-external side of plasma membrane	12.6344	6.74e-07	1.46e-05	18991	185	75	8	FCER1A;ICAM1;FCGR3A;ITGAV;TLR2;ITGAM;SPN;THY1
108_3	GO:0043408-regulation of MAPK cascade	21.2635	0.0501565	0.0766668	18991	13	75	1	GRB2
108_3	GO:0005518-collagen binding	4.55031	0.202191	0.22749	18991	57	75	1	PDGFB
108_3	GO:0035722-interleukin-12-mediated signaling pathway	127.473	0.0118016	0.0294018	18991	3	75	1	JAK2
108_3	GO:0048469-cell maturation	6.71102	0.14314	0.171084	18991	39	75	1	BTK
108_3	GO:0051233-spindle midzone	18.2301	0.0576493	0.0849608	18991	15	75	1	APP
108_3	GO:0032147-activation of protein kinase activity	11.0962	0.0906517	0.120207	18991	24	75	1	PDGFB
108_3	GO:0051895-negative regulation of focal adhesion assembly	28.3614	0.0388069	0.0645474	18991	10	75	1	SRC
108_3	GO:0032722-positive regulation of chemokine production	39.7571	0.00156295	0.00852587	18991	15	75	2	TLR2;TLR3
108_3	GO:0042977-activation of JAK2 kinase activity	127.473	0.0118016	0.0294018	18991	3	75	1	JAK2
108_3	GO:0097242-beta-amyloid clearance	inf	0.00394924	0.0150986	18991	1	75	1	LRP1
108_3	GO:0004888-transmembrane signaling receptor activity	10.0879	0.000912443	0.00583457	18991	109	75	4	TLR2;TLR3;SPN;ICAM1
108_3	GO:0043647-inositol phosphate metabolic process	26.5669	2.7e-05	0.000327361	18991	44	75	4	PLCG2;PLCG1;INPP5D;INPPL1
108_3	GO:0005730-nucleolus	0.698046	0.551573	0.56282	18991	1761	75	5	CBLB;HNRNPR;GRAP2;PTPN6;HSP90AA1
108_3	GO:0046642-negative regulation of alpha-beta T cell proliferation	84.9963	0.0157049	0.0357239	18991	4	75	1	CBLB
108_3	GO:0002758-innate immune response-activating signal transduction	inf	0.00394924	0.0150986	18991	1	75	1	HCK
108_3	GO:0044183-protein binding involved in protein folding	50.9722	0.0234658	0.0467981	18991	6	75	1	HSPA1A
108_3	GO:0045429-positive regulation of nitric oxide biosynthetic process	53.8253	1.11e-07	2.65e-06	18991	30	75	5	HSP90AB1;TLR2;JAK2;ICAM1;HSP90AA1
108_3	GO:0075733-intracellular transport of virus	15.9512	0.0650838	0.0931735	18991	17	75	1	CD209
108_3	GO:0030336-negative regulation of cell migration	6.87922	0.0372218	0.0641091	18991	77	75	2	PDGFB;THY1
108_3	GO:0005525-GTP binding	1.32218	0.666137	0.674933	18991	386	75	2	HSP90AB1;HRAS
108_3	GO:0034612-response to tumor necrosis factor	10.6337	0.0942475	0.123834	18991	25	75	1	JAK2
108_3	GO:0045040-protein import into mitochondrial outer membrane	84.9963	0.0157049	0.0357239	18991	4	75	1	HSP90AA1
108_3	GO:0005911-cell-cell junction	4.90674	0.0669302	0.095579	18991	107	75	2	PRKCD;CSK
108_3	GO:0035662-Toll-like receptor 4 binding	84.9963	0.0157049	0.0357239	18991	4	75	1	S100A8
108_3	GO:0046638-positive regulation of alpha-beta T cell differentiation	73.7916	0.000544162	0.00385671	18991	9	75	2	SYK;ZAP70
108_3	GO:1902166-negative regulation of intrinsic apoptotic signaling pathway in response to DNA damage by p53 class mediator	23.2133	0.0463881	0.072446	18991	12	75	1	MUC1
108_3	GO:0043196-varicosity	50.9722	0.0234658	0.0467981	18991	6	75	1	TNFRSF1B
108_3	GO:0007157-heterophilic cell-cell adhesion	17.8287	0.0066448	0.0231465	18991	31	75	2	CD209;ICAM1
108_3	GO:0050821-protein stabilization	3.14191	0.277598	0.299733	18991	82	75	1	PRKCD
108_3	GO:0005157-macrophage colony-stimulating factor receptor binding	254.989	0.00788309	0.0231465	18991	2	75	1	CSF1
108_3	GO:0007093-mitotic cell cycle checkpoint	9.11325	0.108491	0.137223	18991	29	75	1	HRAS
108_3	GO:0000302-response to reactive oxygen species	28.3614	0.0388069	0.0645474	18991	10	75	1	BTK
108_3	GO:0090138-regulation of actin cytoskeleton organization by cell-cell adhesion	inf	0.00394924	0.0150986	18991	1	75	1	JAM3
108_3	GO:0002522-leukocyte migration involved in immune response	254.989	0.00788309	0.0231465	18991	2	75	1	HCK
108_3	GO:0046790-virion binding	50.9722	0.0234658	0.0467981	18991	6	75	1	CD209
108_3	GO:0045737-positive regulation of cyclin-dependent protein kinase activity	28.3614	0.0388069	0.0645474	18991	10	75	1	PDGFB
108_3	GO:0060326-cell chemotaxis	5.79453	0.163287	0.189269	18991	45	75	1	PDGFB
108_3	GO:0002457-T cell antigen processing and presentation	inf	0.00394924	0.0150986	18991	1	75	1	ICAM1
108_3	GO:0051082-unfolded protein binding	8.16395	0.00707374	0.0231465	18991	99	75	3	HSP90AB1;HSP90AA1;HSPA1A
108_3	GO:0040018-positive regulation of multicellular organism growth	7.97185	0.122513	0.151464	18991	33	75	1	CSF1
108_3	GO:0032570-response to progesterone	8.50399	0.115529	0.144695	18991	31	75	1	TLR2
108_3	GO:0005245-voltage-gated calcium channel activity	7.97185	0.122513	0.151464	18991	33	75	1	ITGAV
108_3	GO:0070374-positive regulation of ERK1 and ERK2 cascade	7.91692	0.00767862	0.0231465	18991	102	75	3	SRC;HRAS;PDGFB
108_3	GO:0006796-phosphate-containing compound metabolic process	13.4265	0.0761272	0.104937	18991	20	75	1	INPP5D
108_3	GO:0007155-cell adhesion	5.7921	6.17e-05	0.000669634	18991	444	75	9	SRC;ITGB2;ITGB5;INPPL1;APP;ITGAV;ITGAM;ICAM1;HCK
108_3	GO:0051781-positive regulation of cell division	5.42474	0.173185	0.198147	18991	48	75	1	PDGFB
108_3	GO:0070891-lipoteichoic acid binding	127.473	0.0118016	0.0294018	18991	3	75	1	TLR2
108_3	GO:0018105-peptidyl-serine phosphorylation	3.97996	0.22713	0.25113	18991	65	75	1	PDGFB
108_3	GO:0016303-1-phosphatidylinositol-3-kinase activity	25.5299	0.0426049	0.0683936	18991	11	75	1	PIK3R2
108_3	GO:0032429-regulation of phospholipase A2 activity	254.989	0.00788309	0.0231465	18991	2	75	1	LRP1
108_3	GO:0005544-calcium-dependent phospholipid binding	7.73001	0.125985	0.154593	18991	34	75	1	ANXA7
108_3	GO:0006691-leukotriene metabolic process	15.9512	0.0650838	0.0931735	18991	17	75	1	TLR2
108_3	GO:0001812-positive regulation of type I hypersensitivity	254.989	0.00788309	0.0231465	18991	2	75	1	FCER1A
108_3	GO:0051707-response to other organism	63.7355	0.0195929	0.0416078	18991	5	75	1	NCK1
108_3	GO:0060664-epithelial cell proliferation involved in salivary gland morphogenesis	42.5204	0.0273236	0.0515564	18991	7	75	1	PDGFB
108_3	GO:0050707-regulation of cytokine secretion	50.9722	0.0234658	0.0467981	18991	6	75	1	LYN
108_3	GO:0030676-Rac guanyl-nucleotide exchange factor activity	21.2635	0.0501565	0.0766668	18991	13	75	1	VAV1
108_3	GO:0002250-adaptive immune response	32.1929	1.34e-05	0.000181765	18991	37	75	4	SYK;ZAP70;BTK;JAM3
108_3	GO:0072562-blood microparticle	3.27312	0.130399	0.158825	18991	159	75	2	HSPA1A;ACTB
108_3	GO:0030168-platelet activation	31.7681	9.48e-20	1.21e-17	18991	204	75	18	SRC;PDGFB;PTK2;SHC1;CSK;VAV1;SYK;APP;PRKCB;FYN;PRKCD;PLCG2;GRB2;SOS1;PIK3R1;LAT;CRK;LYN
108_3	GO:0004721-phosphoprotein phosphatase activity	6.89185	0.139735	0.167362	18991	38	75	1	PTPN11
108_3	GO:0007050-cell cycle arrest	1.9377	0.407939	0.423388	18991	132	75	1	HRAS
108_3	GO:0006357-regulation of transcription from RNA polymerase II promoter	1.8235	0.306356	0.327102	18991	282	75	2	CRK;PRKCB
108_3	GO:0040014-regulation of multicellular organism growth	20.6816	0.00506711	0.0187532	18991	27	75	2	PTPN11;APP
108_3	GO:0034136-negative regulation of toll-like receptor 2 signaling pathway	84.9963	0.0157049	0.0357239	18991	4	75	1	LYN
108_3	GO:0005080-protein kinase C binding	12.0181	0.0136527	0.0335776	18991	45	75	2	PRKCB;ITGAV
108_3	GO:0042493-response to drug	2.60292	0.116318	0.145524	18991	301	75	3	PDGFB;FYN;ICAM1
108_3	GO:0050776-regulation of immune response	6.42266	0.00154629	0.00852587	18991	213	75	5	ICAM4;ITGB2;FCGR3A;ICAM2;ICAM1
108_3	GO:0019898-extrinsic component of membrane	5.79453	0.163287	0.189269	18991	45	75	1	PLAUR
108_3	GO:0070371-ERK1 and ERK2 cascade	15.9512	0.0650838	0.0931735	18991	17	75	1	ITGAV
108_3	GO:0007163-establishment or maintenance of cell polarity	10.2037	0.0978292	0.127377	18991	26	75	1	SPN
108_3	GO:0051020-GTPase binding	23.2133	0.0463881	0.072446	18991	12	75	1	RASA1
108_3	GO:0031103-axon regeneration	31.8948	0.0349941	0.0606599	18991	9	75	1	JAK2
108_3	GO:0034329-cell junction assembly	3.44039	0.257224	0.281163	18991	75	75	1	ACTB
108_3	GO:0030335-positive regulation of cell migration	21.3532	2e-09	6.39e-08	18991	129	75	9	PDGFB;PTK2;HRAS;CSF1;FGR;JAK2;ITGAV;PIK3R1;LYN
108_3	GO:0006935-chemotaxis	6.8092	0.0114137	0.0294018	18991	118	75	3	PLAUR;HRAS;SPN
108_3	GO:0007631-feeding behavior	8.23293	0.119028	0.14827	18991	32	75	1	FYN
108_3	GO:0042523-positive regulation of tyrosine phosphorylation of Stat5 protein	17.0279	0.0613738	0.0889689	18991	16	75	1	JAK2
108_3	GO:0019062-virion attachment to host cell	254.989	0.00788309	0.0231465	18991	2	75	1	CD209
108_3	GO:0001934-positive regulation of protein phosphorylation	7.75943	0.00809836	0.0235384	18991	104	75	3	TLR3;HRAS;PTK2
108_3	GO:0001892-embryonic placenta development	11.5993	0.0870418	0.11663	18991	23	75	1	PDGFB
108_3	GO:0060369-positive regulation of Fc receptor mediated stimulatory signaling pathway	254.989	0.00788309	0.0231465	18991	2	75	1	LYN
108_3	GO:0046641-positive regulation of alpha-beta T cell proliferation	57.4387	0.000827111	0.00534834	18991	11	75	2	SYK;ZAP70
108_3	GO:0046856-phosphatidylinositol dephosphorylation	36.9254	0.00178167	0.00945024	18991	16	75	2	INPP5D;INPPL1
108_3	GO:0045059-positive thymic T cell selection	28.3614	0.0388069	0.0645474	18991	10	75	1	ZAP70
108_3	GO:0016235-aggresome	12.7584	0.0797796	0.108799	18991	21	75	1	HSPA1A
108_3	GO:0050777-negative regulation of immune response	51.6558	0.000989996	0.00615938	18991	12	75	2	LYN;INPP5D
108_3	GO:0090303-positive regulation of wound healing	25.5299	0.0426049	0.0683936	18991	11	75	1	HRAS
108_3	GO:0000978-RNA polymerase II core promoter proximal region sequence-specific DNA binding	6.21938	0.153273	0.180324	18991	42	75	1	MUC1
108_3	GO:0060674-placenta blood vessel development	25.5299	0.0426049	0.0683936	18991	11	75	1	SOCS3
108_3	GO:0031748-D1 dopamine receptor binding	36.427	0.0311663	0.0568501	18991	8	75	1	PTPN11
108_3	GO:0045597-positive regulation of cell differentiation	19.8987	0.005443	0.0197631	18991	28	75	2	JAK2;SOCS3
108_3	GO:0032760-positive regulation of tumor necrosis factor production	43.4536	2.87e-07	6.36e-06	18991	36	75	5	TLR2;TLR3;JAK2;PIK3R1;TNFRSF1A
108_3	GO:0051493-regulation of cytoskeleton organization	36.9254	0.00178167	0.00945024	18991	16	75	2	PTK2;S100A8
108_3	GO:0071360-cellular response to exogenous dsRNA	28.3614	0.0388069	0.0645474	18991	10	75	1	TLR3
108_3	GO:0071353-cellular response to interleukin-4	12.7584	0.0797796	0.108799	18991	21	75	1	HSP90AB1
108_3	GO:0045793-positive regulation of cell size	36.427	0.0311663	0.0568501	18991	8	75	1	HSP90AB1
108_3	GO:0046579-positive regulation of Ras protein signal transduction	18.2301	0.0576493	0.0849608	18991	15	75	1	CSF1
108_3	GO:0010829-negative regulation of glucose transport	127.473	0.0118016	0.0294018	18991	3	75	1	PRKCB
108_3	GO:0071682-endocytic vesicle lumen	18.2301	0.0576493	0.0849608	18991	15	75	1	HSP90AA1
108_3	GO:0043197-dendritic spine	3.2218	0.271834	0.294615	18991	80	75	1	APP
108_3	GO:0030424-axon	4.88317	0.0267292	0.0515564	18991	163	75	3	ACTB;APP;TNFRSF1A
108_3	GO:0061180-mammary gland epithelium development	42.5204	0.0273236	0.0515564	18991	7	75	1	JAK2
108_3	GO:0000139-Golgi membrane	2.19185	0.120398	0.149652	18991	478	75	4	TLR3;HRAS;PDGFB;TNFRSF1A
108_3	GO:0043114-regulation of vascular permeability	86.0552	0.000424322	0.0031714	18991	8	75	2	SRC;YES1
108_3	GO:0071392-cellular response to estradiol stimulus	17.0279	0.0613738	0.0889689	18991	16	75	1	TNFRSF1A
108_3	GO:0050679-positive regulation of epithelial cell proliferation	4.39324	0.208499	0.233446	18991	59	75	1	HRAS
108_3	GO:0038124-toll-like receptor TLR6:TLR2 signaling pathway	7.48121	0.0320921	0.0582618	18991	71	75	2	TLR2;BTK
108_3	GO:0019767-IgE receptor activity	254.989	0.00788309	0.0231465	18991	2	75	1	FCER1A
108_3	GO:0030154-cell differentiation	2.61424	0.0751931	0.104526	18991	403	75	4	GRB2;JAK2;CSF1;PTPN6
108_3	GO:0045893-positive regulation of transcription, DNA-templated	0.497741	0.725139	0.732779	18991	501	75	1	PDGFB
108_3	GO:0007176-regulation of epidermal growth factor-activated receptor activity	172.214	0.000152714	0.0013521	18991	5	75	2	APP;SHC1
108_3	GO:0042511-positive regulation of tyrosine phosphorylation of Stat1 protein	31.8948	0.0349941	0.0606599	18991	9	75	1	TNFRSF1A
108_3	GO:0045667-regulation of osteoblast differentiation	28.3614	0.0388069	0.0645474	18991	10	75	1	PTK2
108_3	GO:0004435-phosphatidylinositol phospholipase C activity	19.8987	0.005443	0.0197631	18991	28	75	2	PLCG2;PLCG1
108_3	GO:0031093-platelet alpha granule lumen	11.233	0.0154381	0.0357239	18991	48	75	2	PDGFB;APP
108_3	GO:0070688-MLL5-L complex	36.427	0.0311663	0.0568501	18991	8	75	1	ACTB
108_3	GO:0006006-glucose metabolic process	2.20908	0.36898	0.386087	18991	116	75	1	INPPL1
108_3	GO:0033627-cell adhesion mediated by integrin	63.7355	0.0195929	0.0416078	18991	5	75	1	ICAM1
108_3	GO:0043277-apoptotic cell clearance	43.0938	0.00135803	0.00769995	18991	14	75	2	LRP1;ITGAV
108_3	GO:0043005-neuron projection	3.23161	0.133058	0.161551	18991	161	75	2	ITSN1;SH3KBP1
108_3	GO:0031982-vesicle	7.08592	0.136318	0.164467	18991	37	75	1	ANXA7
108_3	GO:0043198-dendritic shaft	7.73001	0.125985	0.154593	18991	34	75	1	APP
108_3	GO:0060445-branching involved in salivary gland morphogenesis	23.2133	0.0463881	0.072446	18991	12	75	1	PDGFB
108_3	GO:0051926-negative regulation of calcium ion transport	25.5299	0.0426049	0.0683936	18991	11	75	1	ICAM1
108_3	GO:0060368-regulation of Fc receptor mediated stimulatory signaling pathway	254.989	0.00788309	0.0231465	18991	2	75	1	CSK
108_3	GO:0007599-hemostasis	31.8948	0.0349941	0.0606599	18991	9	75	1	ANXA7
108_3	GO:0010744-positive regulation of macrophage derived foam cell differentiation	18.2301	0.0576493	0.0849608	18991	15	75	1	CSF1
108_3	GO:0043231-intracellular membrane-bounded organelle	1.43651	0.653014	0.662804	18991	356	75	2	APP;BTK
108_3	GO:0002902-regulation of B cell apoptotic process	512.719	4.6e-05	0.000524784	18991	3	75	2	LYN;BTK
108_3	GO:0005088-Ras guanyl-nucleotide exchange factor activity	23.2133	0.0463881	0.072446	18991	12	75	1	SOS1
108_3	GO:0012506-vesicle membrane	34.4931	0.00201407	0.0104423	18991	17	75	2	GRB2;NCK1
108_3	GO:0016600-flotillin complex	84.9963	0.0157049	0.0357239	18991	4	75	1	CBL
108_3	GO:0014070-response to organic cyclic compound	17.0787	0.000956583	0.00608273	18991	49	75	3	LYN;ICAM1;ANXA7
108_3	GO:0003779-actin binding	1.59713	0.362683	0.380883	18991	321	75	2	PTK2;INPPL1
108_3	GO:0004914-interleukin-5 receptor activity	254.989	0.00788309	0.0231465	18991	2	75	1	CSF2RB
108_3	GO:0019864-IgG binding	25.5299	0.0426049	0.0683936	18991	11	75	1	FCGR3A
108_3	GO:0035556-intracellular signal transduction	18.7844	1.8e-17	1.88e-15	18991	379	75	20	CBLB;CD209;LYN;INPP5D;SHC1;SRC;ITSN1;PRKCB;FYN;PRKCD;RASA1;PLCG2;VAV1;PLCG1;JAK2;ZAP70;LAT;TYK2;PTPN6;BTK
108_3	GO:0003104-positive regulation of glomerular filtration	84.9963	0.0157049	0.0357239	18991	4	75	1	PDGFB
108_3	GO:0004713-protein tyrosine kinase activity	48.5092	3.26e-18	3.75e-16	18991	103	75	14	SRC;PTK2;SHC1;CSK;SYK;FYN;FGR;JAK2;BTK;HCK;TYK2;LYN;YES1;ZAP70
108_3	GO:0007165-signal transduction	7.25702	4.98e-11	2.39e-09	18991	1045	75	22	CSF2RB;SRC;PLAUR;HRAS;PLCG1;LTBR;JAK2;PIK3R2;SPN;LYN;CBLB;PIK3R1;PRKCB;PRKCD;RASA1;INPP5D;SOS1;TNFRSF1A;TLR2;TLR3;LAT;HSP90AA1
108_3	GO:0071479-cellular response to ionizing radiation	10.2037	0.0978292	0.127377	18991	26	75	1	GRB2
108_3	GO:0015758-glucose transport	4.17633	0.217869	0.242756	18991	62	75	1	YES1
108_3	GO:0030036-actin cytoskeleton organization	3.70063	0.107089	0.136652	18991	141	75	2	HRAS;PDGFB
108_3	GO:0035408-histone H3-T6 phosphorylation	254.989	0.00788309	0.0231465	18991	2	75	1	PRKCB
108_3	GO:2001244-positive regulation of intrinsic apoptotic signaling pathway	7.97185	0.122513	0.151464	18991	33	75	1	S100A8
108_3	GO:0008285-negative regulation of cell proliferation	6.0167	0.000116337	0.00111586	18991	376	75	8	CSK;INPPL1;HRAS;TLR2;HSPA1A;JAK2;LYN;PTPN6
108_3	GO:0032731-positive regulation of interleukin-1 beta production	42.5204	0.0273236	0.0515564	18991	7	75	1	JAK2
108_3	GO:0016055-Wnt signaling pathway	1.63559	0.461969	0.475605	18991	156	75	1	PLCG2
108_3	GO:0051893-regulation of focal adhesion assembly	36.427	0.0311663	0.0568501	18991	8	75	1	PTK2
108_3	GO:0002281-macrophage activation involved in immune response	50.9722	0.0234658	0.0467981	18991	6	75	1	SYK
108_3	GO:0007252-I-kappaB phosphorylation	57.4387	0.000827111	0.00534834	18991	11	75	2	TLR2;TLR3
108_3	GO:0032735-positive regulation of interleukin-12 production	22.4845	0.004353	0.0163202	18991	25	75	2	TLR2;TLR3
108_3	GO:0032374-regulation of cholesterol transport	84.9963	0.0157049	0.0357239	18991	4	75	1	LRP1
108_3	GO:0000166-nucleotide binding	1.50128	0.390954	0.406861	18991	341	75	2	HSP90AA1;HNRNPR
108_3	GO:0000165-MAPK cascade	7.37413	0.0329261	0.0596691	18991	72	75	2	HRAS;SHC1
108_3	GO:0007262-STAT protein import into nucleus	63.7355	0.0195929	0.0416078	18991	5	75	1	JAK2
108_3	GO:0006972-hyperosmotic response	31.8948	0.0349941	0.0606599	18991	9	75	1	TLR3
108_3	GO:0008631-intrinsic apoptotic signaling pathway in response to oxidative stress	17.0279	0.0613738	0.0889689	18991	16	75	1	JAK2
108_3	GO:0051252-regulation of RNA metabolic process	inf	0.00394924	0.0150986	18991	1	75	1	RASA1
108_3	GO:0035254-glutamate receptor binding	50.9722	0.0234658	0.0467981	18991	6	75	1	PLCG1
108_3	GO:0034144-negative regulation of toll-like receptor 4 signaling pathway	36.427	0.0311663	0.0568501	18991	8	75	1	LYN
108_3	GO:0051897-positive regulation of protein kinase B signaling	10.9011	0.00325786	0.0150986	18991	75	75	3	ITSN1;SRC;PTK2
108_3	GO:0004871-signal transducer activity	5.77627	0.00241866	0.012318	18991	236	75	5	CBLB;PLCG1;PTK2;CBL;PLCG2
108_3	GO:0051279-regulation of release of sequestered calcium ion into cytosol	42.5204	0.0273236	0.0515564	18991	7	75	1	LYN
108_3	GO:0038123-toll-like receptor TLR1:TLR2 signaling pathway	7.48121	0.0320921	0.0582618	18991	71	75	2	TLR2;BTK
108_3	GO:0051044-positive regulation of membrane protein ectodomain proteolysis	21.2635	0.0501565	0.0766668	18991	13	75	1	TNFRSF1B
108_3	GO:0045907-positive regulation of vasoconstriction	11.0962	0.0906517	0.120207	18991	24	75	1	ICAM1
108_3	GO:0042770-signal transduction in response to DNA damage	25.5299	0.0426049	0.0683936	18991	11	75	1	GRB2
108_3	GO:0007626-locomotory behavior	3.2218	0.271834	0.294615	18991	80	75	1	APP
108_3	GO:0050885-neuromuscular process controlling balance	5.42474	0.173185	0.198147	18991	48	75	1	APP
108_3	GO:0008284-positive regulation of cell proliferation	6.80638	6.82e-06	0.000104737	18991	428	75	10	PDGFB;PTK2;SHC1;HRAS;CSF1;ITGAV;JAK2;HCK;LYN;PTPN6
108_3	GO:0031625-ubiquitin protein ligase binding	6.77264	0.00370803	0.0150986	18991	160	75	4	LTBR;HSPA1A;TNFRSF1B;LYN
108_3	GO:2000630-positive regulation of miRNA metabolic process	254.989	0.00788309	0.0231465	18991	2	75	1	HRAS
108_3	GO:0048407-platelet-derived growth factor binding	25.5299	0.0426049	0.0683936	18991	11	75	1	PDGFB
108_3	GO:0032355-response to estradiol	3.30583	0.266024	0.289682	18991	78	75	1	PDGFB
108_3	GO:0001817-regulation of cytokine production	28.3614	0.0388069	0.0645474	18991	10	75	1	LYN
108_3	GO:0043406-positive regulation of MAP kinase activity	18.7096	0.000745136	0.00504501	18991	45	75	3	HRAS;PDGFB;CSK
108_3	GO:0014911-positive regulation of smooth muscle cell migration	21.2635	0.0501565	0.0766668	18991	13	75	1	PDGFB
108_3	GO:0006839-mitochondrial transport	17.0279	0.0613738	0.0889689	18991	16	75	1	HSP90AA1
108_3	GO:0010875-positive regulation of cholesterol efflux	25.5299	0.0426049	0.0683936	18991	11	75	1	LRP1
108_3	GO:0004867-serine-type endopeptidase inhibitor activity	2.62151	0.322122	0.342031	18991	98	75	1	APP
108_3	GO:0019899-enzyme binding	4.34662	0.0163048	0.0370155	18991	246	75	4	PLAUR;LYN;PRKCD;YES1
108_3	GO:0016322-neuron remodeling	36.427	0.0311663	0.0568501	18991	8	75	1	APP
108_3	GO:0030971-receptor tyrosine kinase binding	42.5045	4.94e-06	8.01e-05	18991	29	75	4	PTPN11;SHC1;PLCG1;PIK3R2
108_3	GO:0034332-adherens junction organization	15.2052	0.00888887	0.0253873	18991	36	75	2	ACTB;CSK
108_3	GO:0042129-regulation of T cell proliferation	63.7355	0.0195929	0.0416078	18991	5	75	1	CD209
108_3	GO:0000790-nuclear chromatin	2.70555	0.313985	0.334317	18991	95	75	1	MUC1
108_3	GO:0048015-phosphatidylinositol-mediated signaling	14.8682	1.15e-06	2.36e-05	18991	137	75	7	PDGFB;VAV1;PTPN11;FYN;GRB2;PIK3R2;PIK3R1
108_3	GO:0050730-regulation of peptidyl-tyrosine phosphorylation	46.9674	0.00116701	0.00685318	18991	13	75	2	PDGFB;ITGB2
108_3	GO:2000573-positive regulation of DNA biosynthetic process	28.3614	0.0388069	0.0645474	18991	10	75	1	PDGFB
108_3	GO:0090331-negative regulation of platelet aggregation	50.9722	0.0234658	0.0467981	18991	6	75	1	PRKCD
108_3	GO:0030133-transport vesicle	5.31152	0.176459	0.201492	18991	49	75	1	HCK
108_3	GO:0097191-extrinsic apoptotic signaling pathway	15.2052	0.00888887	0.0253873	18991	36	75	2	TLR3;JAK2
108_3	GO:0042508-tyrosine phosphorylation of Stat1 protein	127.473	0.0118016	0.0294018	18991	3	75	1	JAK2
108_3	GO:0019013-viral nucleocapsid	17.0279	0.0613738	0.0889689	18991	16	75	1	HNRNPR
108_3	GO:0033673-negative regulation of kinase activity	36.427	0.0311663	0.0568501	18991	8	75	1	CSK
108_3	GO:0008432-JUN kinase binding	50.9722	0.0234658	0.0467981	18991	6	75	1	PTK2
108_3	GO:0034351-negative regulation of glial cell apoptotic process	50.9722	0.0234658	0.0467981	18991	6	75	1	PRKCD
108_3	GO:0035793-positive regulation of metanephric mesenchymal cell migration by platelet-derived growth factor receptor-beta signaling pathway	127.473	0.0118016	0.0294018	18991	3	75	1	PDGFB
108_3	GO:0022614-membrane to membrane docking	63.7355	0.0195929	0.0416078	18991	5	75	1	ICAM1
108_3	GO:0042608-T cell receptor binding	50.9722	0.0234658	0.0467981	18991	6	75	1	FYN
108_3	GO:0050431-transforming growth factor beta binding	18.2301	0.0576493	0.0849608	18991	15	75	1	ITGAV
108_3	GO:0048013-ephrin receptor signaling pathway	30.2356	0.000200776	0.00168681	18991	29	75	3	CRK;PTPN11;PTK2
108_3	GO:0048146-positive regulation of fibroblast proliferation	5.66551	0.1666	0.19214	18991	46	75	1	PDGFB
108_3	GO:0009887-organ morphogenesis	5.72943	0.0512867	0.0779801	18991	92	75	2	SYK;HRAS
108_3	GO:0042953-lipoprotein transport	43.0938	0.00135803	0.00769995	18991	14	75	2	PRKCB;LRP1
108_3	GO:0032318-regulation of Ras GTPase activity	31.8948	0.0349941	0.0606599	18991	9	75	1	SOS1
108_3	GO:0002134-UTP binding	254.989	0.00788309	0.0231465	18991	2	75	1	HSP90AB1
108_3	GO:0060125-negative regulation of growth hormone secretion	inf	0.00394924	0.0150986	18991	1	75	1	PTPN11
108_3	GO:0045088-regulation of innate immune response	21.2635	0.0501565	0.0766668	18991	13	75	1	FGR
108_3	GO:0032321-positive regulation of Rho GTPase activity	19.8987	0.005443	0.0197631	18991	28	75	2	SOS1;ICAM1
108_3	GO:0019079-viral genome replication	23.2133	0.0463881	0.072446	18991	12	75	1	CD209
108_3	GO:0071322-cellular response to carbohydrate stimulus	127.473	0.0118016	0.0294018	18991	3	75	1	PRKCB
108_3	GO:0006397-mRNA processing	1.31093	0.537729	0.54918	18991	194	75	1	HNRNPR
108_3	GO:0036092-phosphatidylinositol-3-phosphate biosynthetic process	28.3614	0.0388069	0.0645474	18991	10	75	1	PIK3R2
108_3	GO:0097028-dendritic cell differentiation	31.8948	0.0349941	0.0606599	18991	9	75	1	LYN
108_3	GO:0072593-reactive oxygen species metabolic process	9.11325	0.108491	0.137223	18991	29	75	1	PDGFB
108_3	GO:0001764-neuron migration	5.0524	0.0636862	0.0922048	18991	104	75	2	PTK2;FYN
108_3	GO:0042157-lipoprotein metabolic process	6.89185	0.139735	0.167362	18991	38	75	1	LRP1
108_3	GO:0090330-regulation of platelet aggregation	259.02	9.19e-05	0.000911507	18991	4	75	2	SYK;LYN
108_3	GO:0005100-Rho GTPase activator activity	22.4845	0.004353	0.0163202	18991	25	75	2	THY1;SOS1
108_3	GO:0060907-positive regulation of macrophage cytokine production	42.5204	0.0273236	0.0515564	18991	7	75	1	TLR2
108_3	GO:0045892-negative regulation of transcription, DNA-templated	0.547072	1	1	18991	457	75	1	PDGFB
108_3	GO:0005158-insulin receptor binding	31.4431	0.000180517	0.00152776	18991	28	75	3	PTPN11;SHC1;PIK3R1
108_3	GO:0050764-regulation of phagocytosis	528.148	3.34e-09	9.62e-08	18991	6	75	4	SYK;HCK;ITGAV;FGR
108_3	GO:0006914-autophagy	3.53598	0.251299	0.275734	18991	73	75	1	S100A8
108_3	GO:0016323-basolateral plasma membrane	3.40427	0.1225	0.151464	18991	153	75	2	HSP90AB1;PDGFB
108_3	GO:0048873-homeostasis of number of cells within a tissue	12.7584	0.0797796	0.108799	18991	21	75	1	CSF1
108_3	GO:0034605-cellular response to heat	10.6337	0.0942475	0.123834	18991	25	75	1	LYN
108_3	GO:0009790-embryo development	4.64059	0.0735789	0.102405	18991	113	75	2	PTK2;RASA1
108_3	GO:0005159-insulin-like growth factor receptor binding	71.4088	2.09e-05	0.000258309	18991	14	75	3	SOCS1;SHC1;PIK3R1
108_3	GO:0038096-Fc-gamma receptor signaling pathway involved in phagocytosis	40.4226	1.45e-24	3.34e-22	18991	201	75	21	SRC;PTK2;NCK1;VAV1;FCGR3A;FYN;PRKCD;FGR;HSP90AA1;HSP90AB1;PLCG2;PLCG1;GRB2;PIK3R2;PIK3R1;HCK;CRK;LYN;ACTB;YES1;SYK
108_3	GO:0006641-triglyceride metabolic process	7.50251	0.129442	0.157827	18991	35	75	1	PTPN11
108_3	GO:0071364-cellular response to epidermal growth factor stimulus	14.1814	0.0724604	0.100971	18991	19	75	1	PLCG1
108_3	GO:0007399-nervous system development	0.909313	1	1	18991	278	75	1	APP
108_3	GO:0016064-immunoglobulin mediated immune response	64.5923	0.000678462	0.00464827	18991	10	75	2	INPP5D;PRKCD
108_3	GO:0050918-positive chemotaxis	10.2037	0.0978292	0.127377	18991	26	75	1	PDGFB
108_3	GO:0090025-regulation of monocyte chemotaxis	inf	0.00394924	0.0150986	18991	1	75	1	LYN
108_3	GO:0061024-membrane organization	3.62202	0.11089	0.140104	18991	144	75	2	SRC;ACTB
108_3	GO:2000811-negative regulation of anoikis	36.9254	0.00178167	0.00945024	18991	16	75	2	SRC;PTK2
108_3	GO:0002774-Fc receptor mediated inhibitory signaling pathway	127.473	0.0118016	0.0294018	18991	3	75	1	LYN
108_3	GO:0006919-activation of cysteine-type endopeptidase activity involved in apoptotic process	6.78877	0.0381056	0.0645474	18991	78	75	2	JAK2;S100A8
108_3	GO:2001237-negative regulation of extrinsic apoptotic signaling pathway	14.771	0.00937295	0.0267036	18991	37	75	2	SRC;ITGAV
108_3	GO:0070372-regulation of ERK1 and ERK2 cascade	78.4248	1.64e-05	0.000207896	18991	13	75	3	SYK;LYN;PTPN6
108_3	GO:0043551-regulation of phosphatidylinositol 3-kinase activity	127.473	0.0118016	0.0294018	18991	3	75	1	PIK3R1
108_3	GO:0003007-heart morphogenesis	7.50251	0.129442	0.157827	18991	35	75	1	PTK2
108_3	GO:0045202-synapse	5.24763	0.0223171	0.0467981	18991	152	75	3	ITSN1;APP;SH3KBP1
108_3	GO:0030041-actin filament polymerization	11.0962	0.0906517	0.120207	18991	24	75	1	JAK2
108_3	GO:0032615-interleukin-12 production	inf	0.00394924	0.0150986	18991	1	75	1	PRKCD
108_3	GO:0043559-insulin binding	84.9963	0.0157049	0.0357239	18991	4	75	1	PIK3R1
108_3	GO:0009743-response to carbohydrate	31.8948	0.0349941	0.0606599	18991	9	75	1	LYN
108_3	GO:0042060-wound healing	7.2701	0.0337686	0.0606599	18991	73	75	2	PDGFB;S100A8
108_3	GO:0031175-neuron projection development	6.44884	0.04172	0.0683936	18991	82	75	2	LYN;APP
108_3	GO:0051272-positive regulation of cellular component movement	25.5299	0.0426049	0.0683936	18991	11	75	1	LYN
108_3	GO:0002316-follicular B cell differentiation	inf	0.00394924	0.0150986	18991	1	75	1	PLCG2
108_3	GO:0071902-positive regulation of protein serine/threonine kinase activity	14.1814	0.0724604	0.100971	18991	19	75	1	HSP90AB1
108_3	GO:0045078-positive regulation of interferon-gamma biosynthetic process	23.2133	0.0463881	0.072446	18991	12	75	1	TLR3
108_3	GO:0048661-positive regulation of smooth muscle cell proliferation	5.79453	0.163287	0.189269	18991	45	75	1	PDGFB
108_3	GO:0009755-hormone-mediated signaling pathway	32.3174	0.00226005	0.0116359	18991	18	75	2	PTPN11;JAK2
108_3	GO:0004715-non-membrane spanning protein tyrosine kinase activity	139.218	9.41e-24	1.8e-21	18991	45	75	14	SRC;PTK2;CSK;SYK;FYN;PRKCD;FGR;JAK2;BTK;HCK;TYK2;LYN;YES1;ZAP70
108_3	GO:0043154-negative regulation of cysteine-type endopeptidase activity involved in apoptotic process	4.10892	0.220968	0.245496	18991	63	75	1	SRC
108_3	GO:0000226-microtubule cytoskeleton organization	3.80122	0.236282	0.260001	18991	68	75	1	PTK2
108_3	GO:0007204-positive regulation of cytosolic calcium ion concentration	2.33141	0.353727	0.372497	18991	110	75	1	JAK2
108_3	GO:0032695-negative regulation of interleukin-12 production	21.2635	0.0501565	0.0766668	18991	13	75	1	TLR2
108_3	GO:0006816-calcium ion transport	6.97512	0.0363462	0.0628145	18991	76	75	2	PRKCB;FYN
108_3	GO:0045860-positive regulation of protein kinase activity	12.6042	0.0125163	0.0308484	18991	43	75	2	PTK2;CSF1
108_3	GO:0002721-regulation of B cell cytokine production	inf	0.00394924	0.0150986	18991	1	75	1	BTK
108_3	GO:0008270-zinc ion binding	0.794852	0.818057	0.824504	18991	1256	75	4	CBLB;PRKCB;S100A8;CBL
108_3	GO:0010467-gene expression	1.53655	0.341515	0.361623	18991	673	75	4	LAT;HSPA1A;HNRNPR;PRKCD
108_3	GO:0070667-negative regulation of mast cell proliferation	inf	0.00394924	0.0150986	18991	1	75	1	LYN
108_3	GO:0007179-transforming growth factor beta receptor signaling pathway	4.18531	0.087473	0.116935	18991	125	75	2	PDGFB;CBL
108_3	GO:0043552-positive regulation of phosphatidylinositol 3-kinase activity	50.5599	2.66e-06	5.11e-05	18991	25	75	4	LYN;PTK2;PDGFB;FGR
108_3	GO:0034134-toll-like receptor 2 signaling pathway	7.2701	0.0337686	0.0606599	18991	73	75	2	TLR2;BTK
108_3	GO:0051281-positive regulation of release of sequestered calcium ion into cytosol	12.152	0.0834178	0.112958	18991	22	75	1	THY1
108_3	GO:0016301-kinase activity	4.43974	0.0792752	0.108799	18991	118	75	2	SRC;SH3KBP1
108_3	GO:0001938-positive regulation of endothelial cell proliferation	4.10892	0.220968	0.245496	18991	63	75	1	PDGFB
108_3	GO:0043069-negative regulation of programmed cell death	25.5299	0.0426049	0.0683936	18991	11	75	1	PLCG2
108_3	GO:0001875-lipopolysaccharide receptor activity	63.7355	0.0195929	0.0416078	18991	5	75	1	TLR2
108_3	GO:0071356-cellular response to tumor necrosis factor	4.24616	0.214758	0.239987	18991	61	75	1	ICAM1
108_3	GO:0048471-perinuclear region of cytoplasm	4.32587	0.000961822	0.00608273	18991	516	75	8	TNFRSF1B;HRAS;CSF1;PRKCD;HSPA1A;LYN;APP;BTK
108_3	GO:0046677-response to antibiotic	8.50399	0.115529	0.144695	18991	31	75	1	JAK2
108_3	GO:0007420-brain development	2.88377	0.158896	0.185675	18991	180	75	2	PTPN11;CSK
108_3	GO:0032855-positive regulation of Rac GTPase activity	14.1814	0.0724604	0.100971	18991	19	75	1	HRAS
108_3	GO:0019887-protein kinase regulator activity	42.5204	0.0273236	0.0515564	18991	7	75	1	NCK1
108_3	GO:0045651-positive regulation of macrophage differentiation	25.5299	0.0426049	0.0683936	18991	11	75	1	CSF1
108_3	GO:0007229-integrin-mediated signaling pathway	43.2224	4.4e-13	2.66e-11	18991	77	75	10	PTK2;ITGB5;VAV1;FGR;SYK;ITGB2;ITGAV;LAT;HCK;ITGAM
108_3	GO:0030529-ribonucleoprotein complex	6.31274	0.0139016	0.0341166	18991	127	75	3	HSPA1A;HNRNPR;ACTB
108_3	GO:0046825-regulation of protein export from nucleus	42.5204	0.0273236	0.0515564	18991	7	75	1	PTPN11
108_3	GO:0071222-cellular response to lipopolysaccharide	6.87922	0.0372218	0.0641091	18991	77	75	2	TNFRSF1B;ICAM1
108_3	GO:2000670-positive regulation of dendritic cell apoptotic process	127.473	0.0118016	0.0294018	18991	3	75	1	LYN
108_3	GO:0070588-calcium ion transmembrane transport	4.47088	0.205351	0.230145	18991	58	75	1	ITGAV
108_3	GO:0000281-mitotic cytokinesis	14.1814	0.0724604	0.100971	18991	19	75	1	RASA1
108_3	GO:0034594-phosphatidylinositol trisphosphate phosphatase activity	127.473	0.0118016	0.0294018	18991	3	75	1	INPP5D
108_3	GO:0005768-endosome	6.60234	0.00404865	0.0152787	18991	164	75	4	GRB2;GRAP2;FYN;LRP1
108_3	GO:0030666-endocytic vesicle membrane	4.71917	0.195833	0.221855	18991	55	75	1	LRP1
108_3	GO:0023014-signal transduction by phosphorylation	10.2037	0.0978292	0.127377	18991	26	75	1	LYN
108_3	GO:0005068-transmembrane receptor protein tyrosine kinase adaptor activity	73.7916	0.000544162	0.00385671	18991	9	75	2	SHC1;PIK3R1
108_3	GO:0001808-negative regulation of type IV hypersensitivity	254.989	0.00788309	0.0231465	18991	2	75	1	SPN
108_3	GO:0030139-endocytic vesicle	5.54211	0.169899	0.195163	18991	47	75	1	ITSN1
108_3	GO:0071221-cellular response to bacterial lipopeptide	127.473	0.0118016	0.0294018	18991	3	75	1	TLR2
108_3	GO:0007160-cell-matrix adhesion	10.6055	0.00350943	0.0150986	18991	77	75	3	ITGB2;ITGAV;JAM3
108_3	GO:0071333-cellular response to glucose stimulus	7.08592	0.136318	0.164467	18991	37	75	1	ICAM1
108_3	GO:0030316-osteoclast differentiation	11.0962	0.0906517	0.120207	18991	24	75	1	CSF1
108_3	GO:0030863-cortical cytoskeleton	11.5993	0.0870418	0.11663	18991	23	75	1	ACTB
108_3	GO:0010544-negative regulation of platelet activation	28.3614	0.0388069	0.0645474	18991	10	75	1	PDGFB
108_3	GO:0045060-negative thymic T cell selection	51.6558	0.000989996	0.00615938	18991	12	75	2	ZAP70;SPN
108_3	GO:0000186-activation of MAPKK activity	21.2342	6.11e-05	0.000669634	18991	54	75	4	CRK;HRAS;JAK2;PLCG1
108_3	GO:0007585-respiratory gaseous exchange	7.73001	0.125985	0.154593	18991	34	75	1	CSF2RB
108_3	GO:0001541-ovarian follicle development	6.53897	0.14653	0.174232	18991	40	75	1	ICAM1
108_3	GO:0002924-negative regulation of humoral immune response mediated by circulating immunoglobulin	254.989	0.00788309	0.0231465	18991	2	75	1	PTPN6
108_3	GO:0051463-negative regulation of cortisol secretion	inf	0.00394924	0.0150986	18991	1	75	1	PTPN11
108_3	GO:0001772-immunological synapse	32.7519	0.000161634	0.0013988	18991	27	75	3	LAT;ZAP70;ICAM1
108_3	GO:0071226-cellular response to molecule of fungal origin	254.989	0.00788309	0.0231465	18991	2	75	1	SYK
108_3	GO:0007565-female pregnancy	2.99342	0.288993	0.31116	18991	86	75	1	MUC1
108_3	GO:0008305-integrin complex	46.1374	3.68e-06	6.41e-05	18991	27	75	4	ITGB2;ITGB5;ITGAM;ITGAV
108_3	GO:0043306-positive regulation of mast cell degranulation	131.116	4.89e-06	8.01e-05	18991	9	75	3	SYK;FCER1A;FGR
108_3	GO:0002553-histamine secretion by mast cell	259.02	9.19e-05	0.000911507	18991	4	75	2	LYN;BTK
108_3	GO:0033194-response to hydroperoxide	84.9963	0.0157049	0.0357239	18991	4	75	1	JAK2
108_3	GO:0035403-histone kinase activity (H3-T6 specific)	254.989	0.00788309	0.0231465	18991	2	75	1	PRKCB
108_3	GO:0032587-ruffle membrane	3.85898	0.233243	0.257148	18991	67	75	1	FGR
108_3	GO:0001958-endochondral ossification	9.44933	0.104951	0.134071	18991	28	75	1	INPPL1
108_3	GO:0048008-platelet-derived growth factor receptor signaling pathway	20.6816	0.00506711	0.0187532	18991	27	75	2	PDGFB;JAK2
108_3	GO:0019901-protein kinase binding	12.139	2.42e-09	7.33e-08	18991	304	75	12	PTK2;SOCS1;ACTB;SYK;GRB2;FGR;HSP90AB1;ITGB2;JAK2;LAT;THY1;PTPN6
108_3	GO:0010944-negative regulation of transcription by competitive promoter binding	28.3614	0.0388069	0.0645474	18991	10	75	1	MUC1
108_3	GO:0050867-positive regulation of cell activation	254.989	0.00788309	0.0231465	18991	2	75	1	JAK2
108_3	GO:0008093-cytoskeletal adaptor activity	15.9512	0.0650838	0.0931735	18991	17	75	1	NCK1
108_3	GO:0072678-T cell migration	254.989	0.00788309	0.0231465	18991	2	75	1	ZAP70
108_3	GO:0010469-regulation of receptor activity	28.3614	0.0388069	0.0645474	18991	10	75	1	PRKCD
108_3	GO:0038007-netrin-activated signaling pathway	inf	0.00394924	0.0150986	18991	1	75	1	PTK2
108_3	GO:0002158-osteoclast proliferation	127.473	0.0118016	0.0294018	18991	3	75	1	CSF1
108_3	GO:0007409-axonogenesis	6.78877	0.0381056	0.0645474	18991	78	75	2	ACTB;APP
108_3	GO:0046688-response to copper ion	19.6398	0.0539102	0.0807951	18991	14	75	1	ICAM1
108_3	GO:0046914-transition metal ion binding	127.473	0.0118016	0.0294018	18991	3	75	1	APP
108_3	GO:0045931-positive regulation of mitotic cell cycle	10.2037	0.0978292	0.127377	18991	26	75	1	APP
108_3	GO:0033160-positive regulation of protein import into nucleus, translocation	98.0861	9.54e-06	0.000135869	18991	11	75	3	HSP90AB1;JAK2;TNFRSF1A
108_3	GO:1900163-positive regulation of phospholipid scramblase activity	inf	0.00394924	0.0150986	18991	1	75	1	PRKCD
108_3	GO:0007202-activation of phospholipase C activity	9.06185	0.0227748	0.0467981	18991	59	75	2	PLCG1;PRKCD
108_3	GO:0019863-IgE binding	63.7355	0.0195929	0.0416078	18991	5	75	1	FCER1A
108_3	GO:0005125-cytokine activity	1.53563	0.483018	0.495945	18991	166	75	1	CSF1
108_3	GO:0050728-negative regulation of inflammatory response	13.0824	0.00198186	0.0103687	18991	63	75	3	TNFRSF1B;PRKCD;TNFRSF1A
108_3	GO:0006977-DNA damage response, signal transduction by p53 class mediator resulting in cell cycle arrest	3.85898	0.233243	0.257148	18991	67	75	1	MUC1
108_3	GO:0005515-protein binding	18.3071	2.12e-25	6.09e-23	18991	6004	75	67	CSF2RB;PTK2;SRC;PLAUR;HRAS;SH2D1A;PLCG2;HSPA1A;SOS1;ITGAV;FBXO6;HCK;CRK;TYK2;YES1;LTBR;TNFRSF1B;CSK;INPPL1;TLR3;ITSN1;HNRNPR;FYN;FGR;RASA1;HSP90AB1;GRAP2;JAK2;PIK3R2;PIK3R1;LYN;SH3KBP1;S100A8;CBLB;PDGFB;ITGB2;ITGB5;SHC1;ANXA7;JAM3;MUC1;PRKCB;PRKCD;ZAP70;ICAM1;THY1;SOCS1;SPN;PTPN6;LRP1;INPP5D;NCK1;SOCS3;TNFRSF1A;VAV1;PTPN11;PLCG1;CBL;TLR2;SYK;GRB2;ITGAM;LAT;HSP90AA1;ACTB;APP;BTK
108_3	GO:0002762-negative regulation of myeloid leukocyte differentiation	254.989	0.00788309	0.0231465	18991	2	75	1	LYN
108_3	GO:0016324-apical plasma membrane	4.47784	0.0148169	0.0357239	18991	239	75	4	HSP90AB1;MUC1;PTK2;THY1
108_3	GO:0016358-dendrite development	7.97185	0.122513	0.151464	18991	33	75	1	APP
108_3	GO:0005057-receptor signaling protein activity	6.37518	0.149908	0.177515	18991	41	75	1	PLCG1
108_3	GO:0070447-positive regulation of oligodendrocyte progenitor proliferation	inf	0.00394924	0.0150986	18991	1	75	1	LYN
108_3	GO:0048839-inner ear development	6.21938	0.153273	0.180324	18991	42	75	1	PTPN11
108_3	GO:0071393-cellular response to progesterone stimulus	254.989	0.00788309	0.0231465	18991	2	75	1	SRC
108_3	GO:0051902-negative regulation of mitochondrial depolarization	127.473	0.0118016	0.0294018	18991	3	75	1	SRC
108_3	GO:0032715-negative regulation of interleukin-6 production	24.6357	0.0036898	0.0150986	18991	23	75	2	CSK;TNFRSF1A
108_3	GO:0005096-GTPase activator activity	1.89404	0.414975	0.430303	18991	135	75	1	RASA1
108_3	GO:0042610-CD8 receptor binding	254.989	0.00788309	0.0231465	18991	2	75	1	FYN
108_3	GO:0051222-positive regulation of protein transport	84.9963	0.0157049	0.0357239	18991	4	75	1	LRP1
108_3	GO:0002693-positive regulation of cellular extravasation	254.989	0.00788309	0.0231465	18991	2	75	1	ICAM1
108_3	GO:0010745-negative regulation of macrophage derived foam cell differentiation	21.2635	0.0501565	0.0766668	18991	13	75	1	ITGAV
108_3	GO:0038127-ERBB signaling pathway	84.9963	0.0157049	0.0357239	18991	4	75	1	PTPN11
108_3	GO:0032516-positive regulation of phosphoprotein phosphatase activity	31.8948	0.0349941	0.0606599	18991	9	75	1	JAK2
108_3	GO:0031526-brush border membrane	6.07101	0.156624	0.183205	18991	43	75	1	HSP90AB1
108_3	GO:0004699-calcium-independent protein kinase C activity	127.473	0.0118016	0.0294018	18991	3	75	1	PRKCD
108_3	GO:0050732-negative regulation of peptidyl-tyrosine phosphorylation	57.4387	0.000827111	0.00534834	18991	11	75	2	PTPN6;PRKCD
108_3	GO:0005942-phosphatidylinositol 3-kinase complex	46.9674	0.00116701	0.00685318	18991	13	75	2	PIK3R2;PIK3R1
108_3	GO:0043542-endothelial cell migration	11.5993	0.0870418	0.11663	18991	23	75	1	PTK2
108_3	GO:0032463-negative regulation of protein homooligomerization	84.9963	0.0157049	0.0357239	18991	4	75	1	SRC
108_3	GO:0005681-spliceosomal complex	2.92431	0.294623	0.315746	18991	88	75	1	HNRNPR
108_3	GO:0030178-negative regulation of Wnt signaling pathway	5.92955	0.159962	0.186164	18991	44	75	1	LRP1
108_3	GO:0007162-negative regulation of cell adhesion	17.2313	0.00706977	0.0231465	18991	32	75	2	RASA1;SPN
108_3	GO:0006355-regulation of transcription, DNA-templated	0.368829	0.174252	0.19917	18991	1310	75	2	VAV1;CBL
108_3	GO:0060065-uterus development	28.3614	0.0388069	0.0645474	18991	10	75	1	SRC
108_3	GO:0006469-negative regulation of protein kinase activity	18.6254	9.87e-05	0.000957383	18991	61	75	4	THY1;SOCS1;NCK1;SOCS3
108_3	GO:0019370-leukotriene biosynthetic process	23.5177	0.00401498	0.0152516	18991	24	75	2	SYK;FCER1A
108_3	GO:2001243-negative regulation of intrinsic apoptotic signaling pathway	10.6337	0.0942475	0.123834	18991	25	75	1	SRC
108_3	GO:0050853-B cell receptor signaling pathway	65.5446	2.11e-09	6.55e-08	18991	31	75	6	SYK;PRKCB;PLCG2;LYN;PTPN6;BTK
108_3	GO:0050803-regulation of synapse structure and activity	127.473	0.0118016	0.0294018	18991	3	75	1	APP
108_3	GO:0045356-positive regulation of interferon-alpha biosynthetic process	84.9963	0.0157049	0.0357239	18991	4	75	1	TLR3
108_3	GO:0042496-detection of diacyl bacterial lipopeptide	254.989	0.00788309	0.0231465	18991	2	75	1	TLR2
108_3	GO:0052066-entry of symbiont into host cell by promotion of host phagocytosis	inf	0.00394924	0.0150986	18991	1	75	1	ITGAV
108_3	GO:0050688-regulation of defense response to virus	36.427	0.0311663	0.0568501	18991	8	75	1	SPN
108_3	GO:0019815-B cell receptor complex	127.473	0.0118016	0.0294018	18991	3	75	1	SYK
108_3	GO:0043547-positive regulation of GTPase activity	4.90197	0.189426	0.215444	18991	53	75	1	THY1
108_3	GO:0010629-negative regulation of gene expression	14.9443	0.000220557	0.00182888	18991	75	75	4	HRAS;FYN;INPPL1;TNFRSF1A
108_3	GO:0042593-glucose homeostasis	3.14191	0.277598	0.299733	18991	82	75	1	PTPN11
108_3	GO:0090237-regulation of arachidonic acid secretion	inf	0.00394924	0.0150986	18991	1	75	1	SYK
108_3	GO:0005143-interleukin-12 receptor binding	63.7355	0.0195929	0.0416078	18991	5	75	1	JAK2
108_3	GO:0043123-positive regulation of I-kappaB kinase/NF-kappaB signaling	7.0951	0.00315978	0.0150986	18991	153	75	4	LTBR;TLR3;PRKCB;TNFRSF1A
108_3	GO:0008543-fibroblast growth factor receptor signaling pathway	28.8828	2.38e-15	1.72e-13	18991	163	75	14	SRC;PDGFB;SHC1;SOS1;VAV1;HRAS;FYN;PRKCD;CBL;PLCG1;GRB2;PIK3R2;PIK3R1;PTPN11
108_3	GO:0007159-leukocyte cell-cell adhesion	61.206	6.33e-08	1.55e-06	18991	27	75	5	SYK;CD209;ITGB2;ITGAM;ICAM1
108_3	GO:0052063-induction by symbiont of defense-related host nitric oxide production	inf	0.00394924	0.0150986	18991	1	75	1	TLR2
108_3	GO:0016266-O-glycan processing	4.63323	0.199018	0.224579	18991	56	75	1	MUC1
108_3	GO:0051091-positive regulation of sequence-specific DNA binding transcription factor activity	2.73476	0.311251	0.332021	18991	94	75	1	JAK2
108_3	GO:0010543-regulation of platelet activation	84.9963	0.0157049	0.0357239	18991	4	75	1	SYK
108_3	GO:0048806-genitalia development	42.5204	0.0273236	0.0515564	18991	7	75	1	PTPN11
108_3	GO:2000755-positive regulation of sphingomyelin catabolic process	inf	0.00394924	0.0150986	18991	1	75	1	PRKCD
108_3	GO:0002544-chronic inflammatory response	28.3614	0.0388069	0.0645474	18991	10	75	1	S100A8
108_3	GO:0005200-structural constituent of cytoskeleton	2.64894	0.31942	0.339476	18991	97	75	1	ACTB
108_3	GO:0050663-cytokine secretion	31.8948	0.0349941	0.0606599	18991	9	75	1	LYN
108_3	GO:0006501-C-terminal protein lipidation	10.6337	0.0942475	0.123834	18991	25	75	1	PLAUR
108_3	GO:0030031-cell projection assembly	31.8948	0.0349941	0.0606599	18991	9	75	1	PDGFB
108_3	GO:0043066-negative regulation of apoptotic process	4.73716	0.000546172	0.00385671	18991	473	75	8	SRC;PTK2;SOCS3;TNFRSF1A;CBL;HSPA1A;PIK3R1;HCK
108_3	GO:0071347-cellular response to interleukin-1	7.73001	0.125985	0.154593	18991	34	75	1	ICAM1
108_3	GO:0032237-activation of store-operated calcium channel activity	63.7355	0.0195929	0.0416078	18991	5	75	1	PLCG2
108_3	GO:1900127-positive regulation of hyaluronan biosynthetic process	127.473	0.0118016	0.0294018	18991	3	75	1	PDGFB
108_3	GO:0016255-attachment of GPI anchor to protein	42.5204	0.0273236	0.0515564	18991	7	75	1	PLAUR
108_3	GO:0045471-response to ethanol	12.6212	0.000407087	0.00314468	18991	88	75	4	FYN;S100A8;ICAM1;TNFRSF1A
108_3	GO:0048169-regulation of long-term neuronal synaptic plasticity	13.4265	0.0761272	0.104937	18991	20	75	1	HRAS
108_3	GO:0007167-enzyme linked receptor protein signaling pathway	73.7916	0.000544162	0.00385671	18991	9	75	2	SYK;JAK2
108_3	GO:0002523-leukocyte migration involved in inflammatory response	129.263	0.000228484	0.00185201	18991	6	75	2	S100A8;JAM3
108_3	GO:0006200-ATP catabolic process	1.69056	0.45113	0.464861	18991	151	75	1	HSP90AA1
108_3	GO:0005923-tight junction	2.4208	0.343357	0.363239	18991	106	75	1	JAM3
108_3	GO:0050771-negative regulation of axonogenesis	28.7345	0.0027923	0.0136763	18991	20	75	2	THY1;PTK2
108_3	GO:0097296-activation of cysteine-type endopeptidase activity involved in apoptotic signaling pathway	127.473	0.0118016	0.0294018	18991	3	75	1	JAK2
108_3	GO:0044267-cellular protein metabolic process	1.97345	0.156509	0.183205	18991	529	75	4	PLAUR;MUC1;SHC1;ACTB
108_3	GO:0001782-B cell homeostasis	15.0136	0.0687793	0.097135	18991	18	75	1	LYN
108_3	GO:0004725-protein tyrosine phosphatase activity	5.31491	0.0584046	0.0859638	18991	99	75	2	PTPN11;PTPN6
108_3	GO:0010033-response to organic substance	9.11325	0.108491	0.137223	18991	29	75	1	BTK
108_3	GO:0010989-negative regulation of low-density lipoprotein particle clearance	84.9963	0.0157049	0.0357239	18991	4	75	1	CSK
108_3	GO:0071224-cellular response to peptidoglycan	84.9963	0.0157049	0.0357239	18991	4	75	1	TLR2
108_3	GO:0003677-DNA binding	0.27166	0.0661385	0.0945657	18991	1735	75	2	APP;SOS1
108_3	GO:0038156-interleukin-3-mediated signaling pathway	254.989	0.00788309	0.0231465	18991	2	75	1	CSF2RB
108_3	GO:0015631-tubulin binding	9.8131	0.101397	0.130838	18991	27	75	1	FYN
108_3	GO:0051090-regulation of sequence-specific DNA binding transcription factor activity	5.92955	0.159962	0.186164	18991	44	75	1	HCK
108_3	GO:0014003-oligodendrocyte development	12.152	0.0834178	0.112958	18991	22	75	1	LYN
108_3	GO:0006516-glycoprotein catabolic process	31.8948	0.0349941	0.0606599	18991	9	75	1	FBXO6
108_3	GO:0042892-chloramphenicol transport	inf	0.00394924	0.0150986	18991	1	75	1	TLR2
108_3	GO:0008017-microtubule binding	1.62502	0.464111	0.477384	18991	157	75	1	S100A8
108_3	GO:0035253-ciliary rootlet	36.427	0.0311663	0.0568501	18991	8	75	1	APP
108_3	GO:0030307-positive regulation of cell growth	3.69076	0.242324	0.26614	18991	70	75	1	S100A8
108_3	GO:0042100-B cell proliferation	8.50399	0.115529	0.144695	18991	31	75	1	PRKCD
108_3	GO:0070668-positive regulation of mast cell proliferation	127.473	0.0118016	0.0294018	18991	3	75	1	LYN
108_3	GO:0045715-negative regulation of low-density lipoprotein particle receptor biosynthetic process	127.473	0.0118016	0.0294018	18991	3	75	1	ITGAV
108_3	GO:0005743-mitochondrial inner membrane	1.48787	0.395149	0.410855	18991	344	75	2	SRC;FGR
108_3	GO:0002479-antigen processing and presentation of exogenous peptide antigen via MHC class I, TAP-dependent	7.07071	0.0354787	0.0614075	18991	75	75	2	ITGB5;ITGAV
108_3	GO:0014005-microglia development	inf	0.00394924	0.0150986	18991	1	75	1	ITGAM
108_3	GO:0048306-calcium-dependent protein binding	5.54211	0.169899	0.195163	18991	47	75	1	ANXA7
108_3	GO:0030855-epithelial cell differentiation	7.2701	0.0337686	0.0606599	18991	73	75	2	MUC1;ANXA7
108_3	GO:0007286-spermatid development	4.55031	0.202191	0.22749	18991	57	75	1	JAM3
108_3	GO:1900182-positive regulation of protein localization to nucleus	254.989	0.00788309	0.0231465	18991	2	75	1	FYN
108_3	GO:0001967-suckling behavior	18.2301	0.0576493	0.0849608	18991	15	75	1	APP
108_3	GO:0042730-fibrinolysis	15.0136	0.0687793	0.097135	18991	18	75	1	PLAUR
108_3	GO:0000398-mRNA splicing, via spliceosome	1.5263	0.485078	0.497616	18991	167	75	1	HNRNPR
108_3	GO:0050786-RAGE receptor binding	28.3614	0.0388069	0.0645474	18991	10	75	1	S100A8
108_3	GO:0016504-peptidase activator activity	31.8948	0.0349941	0.0606599	18991	9	75	1	APP
108_3	GO:0030949-positive regulation of vascular endothelial growth factor receptor signaling pathway	17.0279	0.0613738	0.0889689	18991	16	75	1	PRKCB
108_3	GO:0005543-phospholipid binding	3.48752	0.254267	0.27846	18991	74	75	1	SHC1
108_3	GO:0051124-synaptic growth at neuromuscular junction	254.989	0.00788309	0.0231465	18991	2	75	1	APP
108_3	GO:0071223-cellular response to lipoteichoic acid	42.5204	0.0273236	0.0515564	18991	7	75	1	TLR2
108_3	GO:0034346-positive regulation of type III interferon production	inf	0.00394924	0.0150986	18991	1	75	1	TLR3
108_3	GO:0042517-positive regulation of tyrosine phosphorylation of Stat3 protein	9.8131	0.101397	0.130838	18991	27	75	1	JAK2
108_3	GO:0090263-positive regulation of canonical Wnt signaling pathway	4.55031	0.202191	0.22749	18991	57	75	1	SRC
108_3	GO:0007015-actin filament organization	15.2052	0.00888887	0.0253873	18991	36	75	2	NCK1;INPPL1
108_3	GO:0016363-nuclear matrix	5.72943	0.0512867	0.0779801	18991	92	75	2	JAK2;PRKCD
108_3	GO:0006351-transcription, DNA-templated	0.251691	0.0314833	0.0573375	18991	1859	75	2	PRKCB;BTK
108_3	GO:0019221-cytokine-mediated signaling pathway	14.7364	1.53e-09	5.04e-08	18991	229	75	11	SOCS1;SOCS3;TNFRSF1A;PTPN11;PRKCD;PLCG1;JAK2;ICAM1;HCK;TYK2;PTPN6
108_3	GO:0010043-response to zinc ion	9.8131	0.101397	0.130838	18991	27	75	1	S100A8
108_3	GO:0038001-paracrine signaling	254.989	0.00788309	0.0231465	18991	2	75	1	PDGFB
108_3	GO:0032728-positive regulation of interferon-beta production	25.8676	0.00337756	0.0150986	18991	22	75	2	TLR2;TLR3
108_3	GO:0031235-intrinsic component of the cytoplasmic side of the plasma membrane	19.6398	0.0539102	0.0807951	18991	14	75	1	RASA1
108_3	GO:0006260-DNA replication	1.76156	0.437837	0.45238	18991	145	75	1	PDGFB
108_3	GO:0042169-SH2 domain binding	63.0289	2.58e-09	7.63e-08	18991	32	75	6	SRC;PTK2;INPPL1;JAK2;CRK;PTPN6
108_3	GO:0034123-positive regulation of toll-like receptor signaling pathway	172.214	0.000152714	0.0013521	18991	5	75	2	TLR2;TLR3
108_3	GO:0030593-neutrophil chemotaxis	30.3547	1.66e-05	0.000207896	18991	39	75	4	SYK;ITGB2;S100A8;ITGAM
108_3	GO:0005884-actin filament	6.53897	0.14653	0.174232	18991	40	75	1	HCK
108_3	GO:0033628-regulation of cell adhesion mediated by integrin	98.0861	9.54e-06	0.000135869	18991	11	75	3	LYN;PTK2;PTPN11
108_3	GO:0051219-phosphoprotein binding	16.1559	0.00795567	0.0231822	18991	34	75	2	SRC;LYN
108_3	GO:0050779-RNA destabilization	127.473	0.0118016	0.0294018	18991	3	75	1	TNFRSF1B
108_3	GO:0051531-NFAT protein import into nucleus	inf	0.00394924	0.0150986	18991	1	75	1	PIK3R1
108_3	GO:2001235-positive regulation of apoptotic signaling pathway	17.8287	0.0066448	0.0231465	18991	31	75	2	JAK2;PRKCD
108_3	GO:0031252-cell leading edge	8.79773	0.112017	0.141217	18991	30	75	1	ITGB5
108_3	GO:0044130-negative regulation of growth of symbiont in host	15.9512	0.0650838	0.0931735	18991	17	75	1	TLR2
108_3	GO:0002283-neutrophil activation involved in immune response	127.473	0.0118016	0.0294018	18991	3	75	1	SYK
108_3	GO:0005089-Rho guanyl-nucleotide exchange factor activity	10.9011	0.00325786	0.0150986	18991	75	75	3	ITSN1;VAV1;SOS1
108_3	GO:0032757-positive regulation of interleukin-8 production	28.7345	0.0027923	0.0136763	18991	20	75	2	TLR2;TLR3
108_3	GO:0034235-GPI anchor binding	36.427	0.0311663	0.0568501	18991	8	75	1	THY1
108_3	GO:0006929-substrate-dependent cell migration	63.7355	0.0195929	0.0416078	18991	5	75	1	PDGFB
108_3	GO:0009611-response to wounding	4.80824	0.192636	0.218878	18991	54	75	1	PDGFB
108_3	GO:0004726-non-membrane spanning protein tyrosine phosphatase activity	42.5204	0.0273236	0.0515564	18991	7	75	1	PTPN11
108_3	GO:0050847-progesterone receptor signaling pathway	50.9722	0.0234658	0.0467981	18991	6	75	1	SRC
108_3	GO:0009725-response to hormone	6.53897	0.14653	0.174232	18991	40	75	1	LYN
108_3	GO:0001726-ruffle	6.14048	0.0454581	0.072446	18991	86	75	2	PLCG1;RASA1
108_3	GO:0030159-receptor signaling complex scaffold activity	18.2301	0.0576493	0.0849608	18991	15	75	1	NCK1
108_3	GO:0007264-small GTPase mediated signal transduction	3.86729	0.012177	0.0300766	18991	348	75	5	ITSN1;VAV1;HRAS;PIK3R2;SOS1
108_3	GO:0060707-trophoblast giant cell differentiation	21.2635	0.0501565	0.0766668	18991	13	75	1	SOCS3
108_3	GO:0042609-CD4 receptor binding	63.7355	0.0195929	0.0416078	18991	5	75	1	FYN
108_3	GO:0035020-regulation of Rac protein signal transduction	63.7355	0.0195929	0.0416078	18991	5	75	1	CRK
108_3	GO:0045740-positive regulation of DNA replication	21.822	0.000488124	0.00357854	18991	39	75	3	PDGFB;HRAS;SHC1
108_3	GO:0006987-activation of signaling protein activity involved in unfolded protein response	3.97996	0.22713	0.25113	18991	65	75	1	SHC1
108_3	GO:0032403-protein complex binding	2.95067	0.153378	0.180324	18991	176	75	2	LRP1;TNFRSF1A
108_3	GO:0031623-receptor internalization	8.50399	0.115529	0.144695	18991	31	75	1	GRB2
108_3	GO:0071363-cellular response to growth factor stimulus	16.7126	0.00101477	0.00621275	18991	50	75	3	TNFRSF1B;PDGFB;FYN
108_3	GO:0032092-positive regulation of protein binding	7.08592	0.136318	0.164467	18991	37	75	1	HSP90AB1
108_3	GO:0043234-protein complex	3.01288	0.0843984	0.114017	18991	261	75	3	PTPN11;ACTB;TNFRSF1A
108_3	GO:0007260-tyrosine phosphorylation of STAT protein	84.9963	0.0157049	0.0357239	18991	4	75	1	JAK2
108_3	GO:0048514-blood vessel morphogenesis	36.9254	0.00178167	0.00945024	18991	16	75	2	SYK;PDGFB
108_3	GO:0090240-positive regulation of histone H4 acetylation	254.989	0.00788309	0.0231465	18991	2	75	1	MUC1
108_3	GO:0021762-substantia nigra development	5.66551	0.1666	0.19214	18991	46	75	1	ACTB
108_3	GO:0005794-Golgi apparatus	2.46915	0.0309958	0.0568501	18991	764	75	7	INPPL1;HRAS;GRB2;HCK;LYN;APP;YES1
108_3	GO:0023026-MHC class II protein complex binding	57.4387	0.000827111	0.00534834	18991	11	75	2	HSP90AB1;HSP90AA1
108_3	GO:0071456-cellular response to hypoxia	2.92431	0.294623	0.315746	18991	88	75	1	ICAM1
108_3	GO:0018107-peptidyl-threonine phosphorylation	8.23293	0.119028	0.14827	18991	32	75	1	PRKCD
108_3	GO:0016199-axon midline choice point recognition	63.7355	0.0195929	0.0416078	18991	5	75	1	APP
108_3	GO:0045728-respiratory burst after phagocytosis	254.989	0.00788309	0.0231465	18991	2	75	1	HCK
108_3	GO:0019882-antigen processing and presentation	5.92955	0.159962	0.186164	18991	44	75	1	CD209
108_3	GO:0045582-positive regulation of T cell differentiation	23.2133	0.0463881	0.072446	18991	12	75	1	ZAP70
108_3	GO:0042101-T cell receptor complex	46.9674	0.00116701	0.00685318	18991	13	75	2	SYK;ZAP70
108_3	GO:0046854-phosphatidylinositol phosphorylation	9.8131	0.101397	0.130838	18991	27	75	1	PIK3R1
108_3	GO:0034138-toll-like receptor 3 signaling pathway	3.2218	0.271834	0.294615	18991	80	75	1	TLR3
108_3	GO:0048260-positive regulation of receptor-mediated endocytosis	21.2635	0.0501565	0.0766668	18991	13	75	1	CBL
108_3	GO:0044297-cell body	6.21938	0.153273	0.180324	18991	42	75	1	TLR2
108_3	GO:0048669-collateral sprouting in absence of injury	254.989	0.00788309	0.0231465	18991	2	75	1	APP
108_3	GO:0043299-leukocyte degranulation	inf	0.00394924	0.0150986	18991	1	75	1	HCK
108_3	GO:0033010-paranodal junction	127.473	0.0118016	0.0294018	18991	3	75	1	JAM3
108_3	GO:0032369-negative regulation of lipid transport	84.9963	0.0157049	0.0357239	18991	4	75	1	ITGAV
108_3	GO:0010951-negative regulation of endopeptidase activity	2.92431	0.294623	0.315746	18991	88	75	1	APP
108_3	GO:0018108-peptidyl-tyrosine phosphorylation	49.8936	3.33e-17	2.94e-15	18991	92	75	13	SRC;PDGFB;PTK2;SHC1;CSK;FGR;JAK2;ZAP70;HCK;TYK2;LYN;PTPN6;YES1
108_3	GO:0030837-negative regulation of actin filament polymerization	23.2133	0.0463881	0.072446	18991	12	75	1	PRKCD
108_3	GO:2000304-positive regulation of ceramide biosynthetic process	127.473	0.0118016	0.0294018	18991	3	75	1	PRKCD
108_3	GO:0002238-response to molecule of fungal origin	254.989	0.00788309	0.0231465	18991	2	75	1	TLR2
108_3	GO:0046209-nitric oxide metabolic process	28.7345	0.0027923	0.0136763	18991	20	75	2	TLR2;HSP90AA1
108_3	GO:0050863-regulation of T cell activation	63.7355	0.0195929	0.0416078	18991	5	75	1	LAT
108_3	GO:0035867-alphav-beta3 integrin-IGF-1-IGF1R complex	inf	0.00394924	0.0150986	18991	1	75	1	ITGAV
108_3	GO:0031669-cellular response to nutrient levels	31.8948	0.0349941	0.0606599	18991	9	75	1	ICAM1
108_3	GO:0032009-early phagosome	84.9963	0.0157049	0.0357239	18991	4	75	1	SYK
10_3	GO:0048873-homeostasis of number of cells within a tissue	67.4763	0.0164651	0.0334108	18991	21	15	1	F2R
10_3	GO:0032964-collagen biosynthetic process	333.879	0.00394342	0.0148145	18991	5	15	1	COL1A1
10_3	GO:0005605-basal lamina	240.999	5.27e-05	0.000732527	18991	14	15	2	COL4A5;NID1
10_3	GO:0008009-chemokine activity	28.7345	0.0372627	0.0539533	18991	48	15	1	CXCL1
10_3	GO:0051918-negative regulation of fibrinolysis	149.234	0.00787232	0.0206463	18991	10	15	1	PLG
10_3	GO:0007399-nervous system development	4.82086	0.19851	0.218126	18991	278	15	1	CXCL1
10_3	GO:2000675-negative regulation of type B pancreatic cell apoptotic process	333.879	0.00394342	0.0148145	18991	5	15	1	NGF
10_3	GO:2000048-negative regulation of cell-cell adhesion mediated by cadherin	445.214	0.0031559	0.0134975	18991	4	15	1	PLG
10_3	GO:0050770-regulation of axonogenesis	54.0307	0.0203478	0.0367318	18991	26	15	1	NGF
10_3	GO:0097192-extrinsic apoptotic signaling pathway in absence of ligand	36.4998	0.0296082	0.046242	18991	38	15	1	NGF
10_3	GO:0008344-adult locomotory behavior	29.358	0.0364998	0.0539533	18991	47	15	1	NGF
10_3	GO:0051209-release of sequestered calcium ion into cytosol	54.0307	0.0203478	0.0367318	18991	26	15	1	F2R
10_3	GO:0007169-transmembrane receptor protein tyrosine kinase signaling pathway	21.7709	0.0486389	0.0656389	18991	63	15	1	NGF
10_3	GO:0034504-protein localization to nucleus	56.2708	0.0195724	0.036034	18991	25	15	1	COL1A1
10_3	GO:0008283-cell proliferation	8.42975	0.0290875	0.045945	18991	342	15	2	CXCL1;ELN
10_3	GO:0007265-Ras protein signal transduction	18.481	0.0569015	0.0739188	18991	74	15	1	NGF
10_3	GO:0051402-neuron apoptotic process	39.7453	0.0273008	0.044909	18991	35	15	1	NGF
10_3	GO:0030199-collagen fibril organization	74.456	0.000469063	0.00449653	18991	41	15	2	COL1A2;COL1A1
10_3	GO:0030193-regulation of blood coagulation	168.184	0.0070877	0.0195087	18991	9	15	1	F2R
10_3	GO:0046427-positive regulation of JAK-STAT cascade	96.2281	0.0117868	0.0262137	18991	15	15	1	F2R
10_3	GO:0043237-laminin-1 binding	265.939	0.00473036	0.0158439	18991	6	15	1	NID1
10_3	GO:0005604-basement membrane	36.2764	0.00186451	0.0112682	18991	82	15	2	NID1;MATN2
10_3	GO:0007598-blood coagulation, extrinsic pathway	333.879	0.00394342	0.0148145	18991	5	15	1	TFPI
10_3	GO:2000484-positive regulation of interleukin-8 secretion	190.989	0.0063025	0.0190445	18991	8	15	1	F2R
10_3	GO:0042060-wound healing	18.7391	0.0561531	0.0736348	18991	73	15	1	DCN
10_3	GO:0044281-small molecule metabolic process	0.888508	1	1	18991	1413	15	1	DCN
10_3	GO:0007596-blood coagulation	26.6895	8.99e-07	2.5e-05	18991	468	15	6	TFPI;PLG;F2R;COL1A2;COL1A1;SERPINE2
10_3	GO:0034185-apolipoprotein binding	103.75	0.011005	0.025077	18991	14	15	1	PLG
10_3	GO:0060716-labyrinthine layer blood vessel development	70.9542	0.0156868	0.0325442	18991	20	15	1	PLG
10_3	GO:0034505-tooth mineralization	1289.96	0.00157911	0.00997713	18991	2	15	1	COL1A1
10_3	GO:0007186-G-protein coupled receptor signaling pathway	9.11054	0.0252695	0.0433637	18991	317	15	2	CXCL1;F2R
10_3	GO:0032355-response to estradiol	17.5262	0.0598895	0.0756785	18991	78	15	1	COL1A1
10_3	GO:0007160-cell-matrix adhesion	17.7478	0.0591433	0.0754213	18991	77	15	1	NID1
10_3	GO:0021683-cerebellar granular layer morphogenesis	inf	0.000789848	0.00565544	18991	1	15	1	SERPINE2
10_3	GO:0048015-phosphatidylinositol-mediated signaling	9.89044	0.102948	0.119747	18991	137	15	1	NGF
10_3	GO:0005163-nerve growth factor receptor binding	inf	0.000789848	0.00565544	18991	1	15	1	NGF
10_3	GO:0030308-negative regulation of cell growth	11.1262	0.092179	0.108584	18991	122	15	1	SERPINE2
10_3	GO:0001974-blood vessel remodeling	36.4998	0.0296082	0.046242	18991	38	15	1	ELN
10_3	GO:0019233-sensory perception of pain	28.1372	0.0380251	0.0544895	18991	49	15	1	NGF
10_3	GO:0010766-negative regulation of sodium ion transport	445.214	0.0031559	0.0134975	18991	4	15	1	SERPINE2
10_3	GO:0030833-regulation of actin filament polymerization	112.333	0.0102227	0.0242899	18991	13	15	1	ELN
10_3	GO:0014068-positive regulation of phosphatidylinositol 3-kinase signaling	27.0146	0.039548	0.0563813	18991	51	15	1	F2R
10_3	GO:0009314-response to radiation	56.2708	0.0195724	0.036034	18991	25	15	1	NGF
10_3	GO:0043202-lysosomal lumen	19.2795	0.0546547	0.0723524	18991	71	15	1	DCN
10_3	GO:0050840-extracellular matrix binding	261.917	5.26e-07	1.8e-05	18991	21	15	3	DCN;FBLN2;ELN
10_3	GO:0004866-endopeptidase inhibitor activity	38.5941	0.0280705	0.0451075	18991	36	15	1	TFPI
10_3	GO:0043065-positive regulation of apoptotic process	9.90925	0.0216797	0.0388836	18991	292	15	2	NGF;MMP9
10_3	GO:0051388-positive regulation of neurotrophin TRK receptor signaling pathway	inf	0.000789848	0.00565544	18991	1	15	1	NGF
10_3	GO:0032940-secretion by cell	190.989	0.0063025	0.0190445	18991	8	15	1	SERPINE2
10_3	GO:0043231-intracellular membrane-bounded organelle	3.74639	0.247204	0.267403	18991	356	15	1	PLG
10_3	GO:0051928-positive regulation of calcium ion transport	54.0307	0.0203478	0.0367318	18991	26	15	1	F2R
10_3	GO:0042542-response to hydrogen peroxide	34.6229	0.0311436	0.0478339	18991	40	15	1	COL1A1
10_3	GO:0003674-molecular_function	1.73093	0.455069	0.472049	18991	753	15	1	MATN2
10_3	GO:0048678-response to axon injury	58.7065	0.0187964	0.036034	18991	24	15	1	MATN2
10_3	GO:2000648-positive regulation of stem cell proliferation	168.184	0.0070877	0.0195087	18991	9	15	1	NGF
10_3	GO:0005576-extracellular region	147.434	1.98e-14	2.75e-12	18991	1659	15	14	DCN;CXCL1;NGF;ELN;COL1A1;NID1;PLG;F2R;COL4A5;COL1A2;TFPI;FBLN2;MMP9;SERPINE2
10_3	GO:0001958-endochondral ossification	49.9541	0.0218969	0.0390215	18991	28	15	1	COL1A1
10_3	GO:0010951-negative regulation of endopeptidase activity	33.7431	0.00214329	0.0115482	18991	88	15	2	SERPINE2;TFPI
10_3	GO:0001764-neuron migration	13.0773	0.0790968	0.0968675	18991	104	15	1	MATN2
10_3	GO:0008047-enzyme activator activity	30.0096	0.0357363	0.0531267	18991	46	15	1	CXCL1
10_3	GO:0008015-blood circulation	35.571	0.0303762	0.0471765	18991	39	15	1	ELN
10_3	GO:0005768-endosome	8.24114	0.122033	0.137457	18991	164	15	1	NGF
10_3	GO:0030195-negative regulation of blood coagulation	112.333	0.0102227	0.0242899	18991	13	15	1	SERPINE2
10_3	GO:0048011-neurotrophin TRK receptor signaling pathway	4.91071	0.195291	0.21544	18991	273	15	1	NGF
10_3	GO:0051930-regulation of sensory perception of pain	67.4763	0.0164651	0.0334108	18991	21	15	1	F2R
10_3	GO:0007264-small GTPase mediated signal transduction	3.83427	0.24234	0.264198	18991	348	15	1	NGF
10_3	GO:0035094-response to nicotine	56.2708	0.0195724	0.036034	18991	25	15	1	NGF
10_3	GO:0048407-platelet-derived growth factor binding	318.908	3.19e-05	0.000492603	18991	11	15	2	COL1A2;COL1A1
10_3	GO:0005584-collagen type I trimer	inf	5.82e-07	1.8e-05	18991	2	15	2	COL1A2;COL1A1
10_3	GO:0008201-heparin binding	9.81769	0.103662	0.120075	18991	138	15	1	SERPINE2
10_3	GO:0007585-respiratory gaseous exchange	40.8847	0.0265305	0.0444306	18991	34	15	1	ELN
10_3	GO:0031094-platelet dense tubular network	658.535	0.0023678	0.0115482	18991	3	15	1	F2R
10_3	GO:0030206-chondroitin sulfate biosynthetic process	56.2708	0.0195724	0.036034	18991	25	15	1	DCN
10_3	GO:0007528-neuromuscular junction development	43.5677	0.0249883	0.0431475	18991	32	15	1	COL4A5
10_3	GO:0030674-protein binding, bridging	26.4864	0.0403087	0.0571725	18991	52	15	1	COL1A2
10_3	GO:0010628-positive regulation of gene expression	9.0834	0.111477	0.128061	18991	149	15	1	NGF
10_3	GO:0032496-response to lipopolysaccharide	38.8847	0.000116733	0.00141095	18991	124	15	3	DCN;F2R;NGF
10_3	GO:0043281-regulation of cysteine-type endopeptidase activity involved in apoptotic process	122.475	0.00943983	0.0236421	18991	12	15	1	NGF
10_3	GO:0001890-placenta development	39.7453	0.0273008	0.044909	18991	35	15	1	DCN
10_3	GO:0009887-organ morphogenesis	32.2402	0.00233947	0.0115482	18991	92	15	2	DCN;ELN
10_3	GO:0051549-positive regulation of keratinocyte migration	333.879	0.00394342	0.0148145	18991	5	15	1	MMP9
10_3	GO:0006954-inflammatory response	15.2985	0.00166324	0.0102751	18991	308	15	3	CXCL1;F2R;NGF
10_3	GO:0007200-phospholipase C-activating G-protein coupled receptor signaling pathway	33.7561	0.0319105	0.0482126	18991	41	15	1	F2R
10_3	GO:0009612-response to mechanical stimulus	55.8735	0.000813732	0.00565544	18991	54	15	2	DCN;NGF
10_3	GO:0009986-cell surface	3.56184	0.258041	0.278045	18991	374	15	1	PLG
10_3	GO:0060325-face morphogenesis	44.9795	0.0242163	0.0420758	18991	31	15	1	COL1A1
10_3	GO:0060326-cell chemotaxis	30.6911	0.0349723	0.052553	18991	45	15	1	CXCL1
10_3	GO:0043410-positive regulation of MAPK cascade	21.0818	0.0501462	0.0673461	18991	65	15	1	F2R
10_3	GO:0005587-collagen type IV trimer	265.939	0.00473036	0.0158439	18991	6	15	1	COL4A5
10_3	GO:0030334-regulation of cell migration	23.6902	0.0448608	0.0617392	18991	58	15	1	SERPINE2
10_3	GO:0005102-receptor binding	16.1006	0.0014414	0.00977339	18991	293	15	3	CXCL1;F2R;SERPINE2
10_3	GO:0051591-response to cAMP	30.0096	0.0357363	0.0531267	18991	46	15	1	COL1A1
10_3	GO:0070374-positive regulation of ERK1 and ERK2 cascade	13.3362	0.0776324	0.0954948	18991	102	15	1	F2R
10_3	GO:0097190-apoptotic signaling pathway	11.8119	0.0871122	0.104384	18991	115	15	1	NGF
10_3	GO:0005201-extracellular matrix structural constituent	191.454	4.52e-10	2.51e-08	18991	54	15	5	COL1A2;COL4A5;FBLN2;ELN;COL1A1
10_3	GO:0045987-positive regulation of smooth muscle contraction	89.8567	0.0125679	0.0275109	18991	16	15	1	F2R
10_3	GO:0000186-activation of MAPKK activity	55.8735	0.000813732	0.00565544	18991	54	15	2	F2R;NGF
10_3	GO:0046332-SMAD binding	34.6229	0.0311436	0.0478339	18991	40	15	1	COL1A2
10_3	GO:0010757-negative regulation of plasminogen activation	333.879	0.00394342	0.0148145	18991	5	15	1	SERPINE2
10_3	GO:0071674-mononuclear cell migration	658.535	0.0023678	0.0115482	18991	3	15	1	PLG
10_3	GO:0007205-protein kinase C-activating G-protein coupled receptor signaling pathway	37.5159	0.0288396	0.0458138	18991	37	15	1	F2R
10_3	GO:0019904-protein domain specific binding	7.62773	0.131086	0.146943	18991	177	15	1	PLG
10_3	GO:0030225-macrophage differentiation	103.75	0.011005	0.025077	18991	14	15	1	MMP9
10_3	GO:0048771-tissue remodeling	265.939	0.00473036	0.0158439	18991	6	15	1	PLG
10_3	GO:0042246-tissue regeneration	89.8567	0.0125679	0.0275109	18991	16	15	1	PLG
10_3	GO:0009653-anatomical structure morphogenesis	14.815	0.0702779	0.0872198	18991	92	15	1	F2R
10_3	GO:0043085-positive regulation of catalytic activity	25.4894	0.0418283	0.0587287	18991	54	15	1	CXCL1
10_3	GO:0072562-blood microparticle	8.50792	0.118527	0.135043	18991	159	15	1	PLG
10_3	GO:0030168-platelet activation	34.0992	1.61e-05	0.000282514	18991	204	15	4	PLG;F2R;COL1A2;COL1A1
10_3	GO:0030208-dermatan sulfate biosynthetic process	122.475	0.00943983	0.0236421	18991	12	15	1	DCN
10_3	GO:0003105-negative regulation of glomerular filtration	333.879	0.00394342	0.0148145	18991	5	15	1	F2R
10_3	GO:0048706-embryonic skeletal system development	48.1756	0.0226706	0.0398888	18991	29	15	1	COL1A1
10_3	GO:0007202-activation of phospholipase C activity	23.2822	0.0456176	0.0618619	18991	59	15	1	NGF
10_3	GO:0008347-glial cell migration	168.184	0.0070877	0.0195087	18991	9	15	1	MATN2
10_3	GO:0009611-response to wounding	25.4894	0.0418283	0.0587287	18991	54	15	1	F2R
10_3	GO:0007179-transforming growth factor beta receptor signaling pathway	10.8555	0.0943424	0.110198	18991	125	15	1	COL1A2
10_3	GO:0007568-aging	12.0239	0.0856597	0.103088	18991	113	15	1	DCN
10_3	GO:0042628-mating plug formation	1289.96	0.00157911	0.00997713	18991	2	15	1	SERPINE2
10_3	GO:0001503-ossification	18.481	0.0569015	0.0739188	18991	74	15	1	MMP9
10_3	GO:0030335-positive regulation of cell migration	22.8078	0.00453697	0.0158439	18991	129	15	2	F2R;COL1A1
10_3	GO:0060291-long-term synaptic potentiation	64.3603	0.0172428	0.0342392	18991	22	15	1	SERPINE2
10_3	GO:0006935-chemotaxis	11.5074	0.0892869	0.106076	18991	118	15	1	CXCL1
10_3	GO:0045786-negative regulation of cell cycle	33.7561	0.0319105	0.0482126	18991	41	15	1	NGF
10_3	GO:0005578-proteinaceous extracellular matrix	34.0992	1.61e-05	0.000282514	18991	204	15	4	FBLN2;MATN2;ELN;MMP9
10_3	GO:0010811-positive regulation of cell-substrate adhesion	88.0474	0.000341289	0.00351402	18991	35	15	2	FBLN2;NID1
10_3	GO:0005829-cytosol	0.452726	0.709544	0.719903	18991	2587	15	1	SERPINE2
10_3	GO:0042802-identical protein binding	9.53067	0.00609443	0.0190445	18991	488	15	3	MMP9;COL1A2;COL1A1
10_3	GO:0031954-positive regulation of protein autophosphorylation	112.333	0.0102227	0.0242899	18991	13	15	1	NGF
10_3	GO:0006955-immune response	2.79389	0.315647	0.333649	18991	474	15	1	CXCL1
10_3	GO:0047485-protein N-terminus binding	15.4977	0.0673207	0.0843025	18991	88	15	1	DCN
10_3	GO:0050772-positive regulation of axonogenesis	74.973	0.0149079	0.031397	18991	19	15	1	NGF
10_3	GO:0005886-plasma membrane	1.01879	1	1	18991	3742	15	3	PLG;F2R;TFPI
10_3	GO:0030204-chondroitin sulfate metabolic process	28.1372	0.0380251	0.0544895	18991	49	15	1	DCN
10_3	GO:0071230-cellular response to amino acid stimulus	74.456	0.000469063	0.00449653	18991	41	15	2	COL1A2;COL1A1
10_3	GO:0032836-glomerular basement membrane development	168.184	0.0070877	0.0195087	18991	9	15	1	NID1
10_3	GO:0061108-seminal vesicle epithelium development	inf	0.000789848	0.00565544	18991	1	15	1	SERPINE2
10_3	GO:0007204-positive regulation of cytosolic calcium ion concentration	12.3566	0.083477	0.100898	18991	110	15	1	F2R
10_3	GO:0051281-positive regulation of release of sequestered calcium ion into cytosol	64.3603	0.0172428	0.0342392	18991	22	15	1	F2R
10_3	GO:0004222-metalloendopeptidase activity	12.7072	0.0812893	0.0991159	18991	107	15	1	MMP9
10_3	GO:0045773-positive regulation of axon extension	74.973	0.0149079	0.031397	18991	19	15	1	NGF
10_3	GO:0005739-mitochondrion	1.0405	1	1	18991	1220	15	1	ELN
10_3	GO:0030194-positive regulation of blood coagulation	122.475	0.00943983	0.0236421	18991	12	15	1	F2R
10_3	GO:0031090-organelle membrane	168.184	0.0070877	0.0195087	18991	9	15	1	TFPI
10_3	GO:0010955-negative regulation of protein processing	190.989	0.0063025	0.0190445	18991	8	15	1	SERPINE2
10_3	GO:0007422-peripheral nervous system development	39.7453	0.0273008	0.044909	18991	35	15	1	NGF
10_3	GO:0005589-collagen type VI trimer	658.535	0.0023678	0.0115482	18991	3	15	1	DCN
10_3	GO:0005796-Golgi lumen	34.1411	0.00209553	0.0115482	18991	87	15	2	DCN;NGF
10_3	GO:0045211-postsynaptic membrane	6.94862	0.142793	0.158786	18991	194	15	1	F2R
10_3	GO:0043123-positive regulation of I-kappaB kinase/NF-kappaB signaling	8.84246	0.114304	0.130767	18991	153	15	1	F2R
10_3	GO:0005783-endoplasmic reticulum	1.89862	0.425658	0.443195	18991	689	15	1	TFPI
10_3	GO:0043149-stress fiber assembly	168.184	0.0070877	0.0195087	18991	9	15	1	ELN
10_3	GO:0030574-collagen catabolic process	97.8158	2.81e-07	1.11e-05	18991	74	15	4	COL4A5;MMP9;COL1A2;COL1A1
10_3	GO:0001822-kidney development	14.9799	0.0695394	0.0866904	18991	91	15	1	DCN
10_3	GO:0071711-basement membrane organization	190.989	0.0063025	0.0190445	18991	8	15	1	NID1
10_3	GO:0005581-collagen trimer	19.8329	0.0531541	0.0707026	18991	69	15	1	COL4A5
10_3	GO:0051384-response to glucocorticoid	18.7391	0.0561531	0.0736348	18991	73	15	1	NGF
10_3	GO:0005509-calcium ion binding	6.66379	0.0156142	0.0325442	18991	689	15	3	FBLN2;NID1;MATN2
10_3	GO:0051919-positive regulation of fibrinolysis	445.214	0.0031559	0.0134975	18991	4	15	1	PLG
10_3	GO:0044822-poly(A) RNA binding	1.16753	0.589819	0.60283	18991	1095	15	1	DCN
10_3	GO:0002576-platelet degranulation	16.8562	0.0621246	0.0781477	18991	81	15	1	PLG
10_3	GO:0001501-skeletal system development	37.3556	0.000131244	0.00152025	18991	129	15	3	MMP9;COL1A2;COL1A1
10_3	GO:0051091-positive regulation of sequence-specific DNA binding transcription factor activity	14.4959	0.0717531	0.088655	18991	94	15	1	NGF
10_3	GO:0005057-receptor signaling protein activity	33.7561	0.0319105	0.0482126	18991	41	15	1	NGF
10_3	GO:0004252-serine-type endopeptidase activity	8.24114	0.122033	0.137457	18991	164	15	1	PLG
10_3	GO:0005975-carbohydrate metabolic process	3.75716	0.246597	0.267403	18991	355	15	1	DCN
10_3	GO:0031681-G-protein beta-subunit binding	190.989	0.0063025	0.0190445	18991	8	15	1	F2R
10_3	GO:0048812-neuron projection morphogenesis	42.194	0.0257597	0.0434012	18991	33	15	1	NGF
10_3	GO:0031232-extrinsic component of external side of plasma membrane	716.51	8.72e-06	0.00020198	18991	6	15	2	PLG;SERPINE2
10_3	GO:0060384-innervation	112.333	0.0102227	0.0242899	18991	13	15	1	SERPINE2
10_3	GO:0045666-positive regulation of neuron differentiation	17.7478	0.0591433	0.0754213	18991	77	15	1	NGF
10_3	GO:0045861-negative regulation of proteolysis	74.973	0.0149079	0.031397	18991	19	15	1	SERPINE2
10_3	GO:0005539-glycosaminoglycan binding	161.656	0.000109732	0.00138661	18991	20	15	2	DCN;SERPINE2
10_3	GO:0046872-metal ion binding	1.36505	0.659306	0.671381	18991	1924	15	2	COL1A2;COL1A1
10_3	GO:0042493-response to drug	4.44593	0.213166	0.233307	18991	301	15	1	NGF
10_3	GO:0007411-axon guidance	8.63645	0.0278415	0.0451075	18991	334	15	2	COL4A5;MATN2
10_3	GO:0050900-leukocyte migration	42.7966	8.86e-05	0.00117279	18991	113	15	3	MMP9;COL1A2;COL1A1
10_3	GO:0031012-extracellular matrix	97.7134	3.02e-11	2.1e-09	18991	175	15	7	DCN;MATN2;NID1;COL1A2;COL1A1;FBLN2;SERPINE2
10_3	GO:0006508-proteolysis	6.44322	0.153	0.169458	18991	209	15	1	MMP9
10_3	GO:0048711-positive regulation of astrocyte differentiation	168.184	0.0070877	0.0195087	18991	9	15	1	SERPINE2
10_3	GO:0007165-signal transduction	1.22686	0.572282	0.589238	18991	1045	15	1	CXCL1
10_3	GO:0030023-extracellular matrix constituent conferring elasticity	445.214	0.0031559	0.0134975	18991	4	15	1	ELN
10_3	GO:0043524-negative regulation of neuron apoptotic process	23.7392	0.00420032	0.0155692	18991	124	15	2	F2R;NGF
10_3	GO:0010544-negative regulation of platelet activation	149.234	0.00787232	0.0206463	18991	10	15	1	SERPINE2
10_3	GO:0015057-thrombin receptor activity	333.879	0.00394342	0.0148145	18991	5	15	1	F2R
10_3	GO:0014067-negative regulation of phosphatidylinositol 3-kinase signaling	134.484	0.00865637	0.0222821	18991	11	15	1	SERPINE2
10_3	GO:0015031-protein transport	3.29987	0.275196	0.294248	18991	403	15	1	COL1A1
10_3	GO:0042177-negative regulation of protein catabolic process	58.7065	0.0187964	0.036034	18991	24	15	1	SERPINE2
10_3	GO:0071560-cellular response to transforming growth factor beta stimulus	42.194	0.0257597	0.0434012	18991	33	15	1	COL1A1
10_3	GO:0043066-negative regulation of apoptotic process	2.79996	0.315092	0.333649	18991	473	15	1	NGF
10_3	GO:0008285-negative regulation of cell proliferation	18.1744	0.000173638	0.00193086	18991	376	15	4	CXCL1;PLG;SERPINE2;F2R
10_3	GO:0007584-response to nutrient	18.2301	0.0576493	0.0745419	18991	75	15	1	COL1A1
10_3	GO:0046928-regulation of neurotransmitter secretion	112.333	0.0102227	0.0242899	18991	13	15	1	NGF
10_3	GO:0005518-collagen binding	87.3168	1.14e-05	0.000243132	18991	57	15	3	DCN;NID1;MMP9
10_3	GO:0031225-anchored component of membrane	12.4716	0.0827483	0.100454	18991	109	15	1	TFPI
10_3	GO:0051602-response to electrical stimulus	96.2281	0.0117868	0.0262137	18991	15	15	1	NGF
10_3	GO:0002248-connective tissue replacement involved in inflammatory response wound healing	658.535	0.0023678	0.0115482	18991	3	15	1	F2R
10_3	GO:0007262-STAT protein import into nucleus	333.879	0.00394342	0.0148145	18991	5	15	1	F2R
10_3	GO:0045879-negative regulation of smoothened signaling pathway	64.3603	0.0172428	0.0342392	18991	22	15	1	SERPINE2
10_3	GO:0071260-cellular response to mechanical stimulus	20.7588	0.050899	0.0680285	18991	66	15	1	COL1A1
10_3	GO:0022617-extracellular matrix disassembly	205.931	7.06e-15	1.96e-12	18991	112	15	8	DCN;ELN;MMP9;NID1;PLG;COL4A5;COL1A2;COL1A1
10_3	GO:0060351-cartilage development involved in endochondral bone morphogenesis	168.184	0.0070877	0.0195087	18991	9	15	1	COL1A1
10_3	GO:0042730-fibrinolysis	79.4095	0.0141285	0.0304475	18991	18	15	1	PLG
10_3	GO:0043280-positive regulation of cysteine-type endopeptidase activity involved in apoptotic process	37.5159	0.0288396	0.0458138	18991	37	15	1	F2R
10_3	GO:0008284-positive regulation of cell proliferation	3.1025	0.289687	0.308556	18991	428	15	1	F2R
10_3	GO:0071944-cell periphery	58.7065	0.0187964	0.036034	18991	24	15	1	NID1
10_3	GO:0032455-nerve growth factor processing	445.214	0.0031559	0.0134975	18991	4	15	1	NGF
10_3	GO:0045893-positive regulation of transcription, DNA-templated	5.69583	0.0581405	0.074829	18991	501	15	2	F2R;COL1A1
10_3	GO:0005901-caveola	23.2822	0.0456176	0.0618619	18991	59	15	1	F2R
10_3	GO:0043236-laminin binding	56.2708	0.0195724	0.036034	18991	25	15	1	NID1
10_3	GO:0043434-response to peptide hormone	64.5432	0.000616672	0.00553015	18991	47	15	2	NGF;COL1A1
10_3	GO:0090263-positive regulation of canonical Wnt signaling pathway	24.1129	0.0441035	0.0609989	18991	57	15	1	COL1A1
10_3	GO:0008625-extrinsic apoptotic signaling pathway via death domain receptors	38.5941	0.0280705	0.0451075	18991	36	15	1	NGF
10_3	GO:0044267-cellular protein metabolic process	2.49529	0.345522	0.363845	18991	529	15	1	PLG
10_3	GO:0030203-glycosaminoglycan metabolic process	11.7086	0.0878377	0.104802	18991	116	15	1	DCN
10_3	GO:0008150-biological_process	2.00735	0.40847	0.428509	18991	653	15	1	MATN2
10_3	GO:0010718-positive regulation of epithelial to mesenchymal transition	56.2708	0.0195724	0.036034	18991	25	15	1	COL1A1
10_3	GO:0007519-skeletal muscle tissue development	60.5175	0.000697863	0.00565544	18991	50	15	2	DCN;ELN
10_3	GO:0031093-platelet alpha granule lumen	28.7345	0.0372627	0.0539533	18991	48	15	1	PLG
10_3	GO:0045907-positive regulation of vasoconstriction	58.7065	0.0187964	0.036034	18991	24	15	1	F2R
10_3	GO:0043394-proteoglycan binding	149.234	0.00787232	0.0206463	18991	10	15	1	NID1
10_3	GO:0010193-response to ozone	445.214	0.0031559	0.0134975	18991	4	15	1	NGF
10_3	GO:0060346-bone trabecula formation	190.989	0.0063025	0.0190445	18991	8	15	1	COL1A1
10_3	GO:0004867-serine-type endopeptidase inhibitor activity	30.2222	0.0026491	0.0126974	18991	98	15	2	SERPINE2;TFPI
10_3	GO:0007613-memory	28.7345	0.0372627	0.0539533	18991	48	15	1	NGF
10_3	GO:0004930-G-protein coupled receptor activity	1.98527	0.41185	0.430429	18991	660	15	1	F2R
10_3	GO:0043589-skin morphogenesis	480.407	1.63e-05	0.000282514	18991	8	15	2	COL1A2;COL1A1
10_3	GO:0050974-detection of mechanical stimulus involved in sensory perception	1289.96	0.00157911	0.00997713	18991	2	15	1	SERPINE2
10_3	GO:0042476-odontogenesis	48.1756	0.0226706	0.0398888	18991	29	15	1	COL1A2
10_3	GO:0070062-extracellular vesicular exosome	2.77138	0.122129	0.137457	18991	1573	15	3	PLG;NID1;COL1A2
10_3	GO:0005788-endoplasmic reticulum lumen	27.7747	0.000306608	0.00327835	18991	172	15	3	COL4A5;COL1A2;COL1A1
10_3	GO:0031091-platelet alpha granule	134.484	0.00865637	0.0222821	18991	11	15	1	SERPINE2
10_3	GO:0004175-endopeptidase activity	42.194	0.0257597	0.0434012	18991	33	15	1	PLG
10_3	GO:0008217-regulation of blood pressure	23.2822	0.0456176	0.0618619	18991	59	15	1	COL1A2
10_3	GO:0001649-osteoblast differentiation	24.1129	0.0441035	0.0609989	18991	57	15	1	COL1A1
10_3	GO:2000778-positive regulation of interleukin-6 secretion	265.939	0.00473036	0.0158439	18991	6	15	1	F2R
10_3	GO:0031104-dendrite regeneration	inf	0.000789848	0.00565544	18991	1	15	1	MATN2
10_3	GO:0030207-chondroitin sulfate catabolic process	103.75	0.011005	0.025077	18991	14	15	1	DCN
10_3	GO:0007605-sensory perception of sound	11.3129	0.090734	0.107336	18991	120	15	1	COL1A1
10_3	GO:0019800-peptide cross-linking via chondroitin 4-sulfate glycosaminoglycan	190.989	0.0063025	0.0190445	18991	8	15	1	DCN
10_3	GO:0031960-response to corticosteroid	265.939	0.00473036	0.0158439	18991	6	15	1	COL1A1
10_3	GO:0032651-regulation of interleukin-1 beta production	658.535	0.0023678	0.0115482	18991	3	15	1	F2R
10_3	GO:0032967-positive regulation of collagen biosynthetic process	61.3657	0.0180199	0.0355286	18991	23	15	1	F2R
10_3	GO:0090331-negative regulation of platelet aggregation	265.939	0.00473036	0.0158439	18991	6	15	1	SERPINE2
10_3	GO:0019897-extrinsic component of plasma membrane	67.4763	0.0164651	0.0334108	18991	21	15	1	PLG
10_3	GO:0005887-integral component of plasma membrane	1.19887	0.580434	0.595427	18991	1068	15	1	F2R
10_3	GO:0060707-trophoblast giant cell differentiation	112.333	0.0102227	0.0242899	18991	13	15	1	PLG
10_3	GO:0031594-neuromuscular junction	109.539	5.93e-06	0.00014985	18991	46	15	3	F2R;COL4A5;SERPINE2
10_3	GO:0007566-embryo implantation	38.5941	0.0280705	0.0451075	18991	36	15	1	MMP9
10_3	GO:0001957-intramembranous ossification	265.939	0.00473036	0.0158439	18991	6	15	1	COL1A1
10_3	GO:0035556-intracellular signal transduction	3.51391	0.261026	0.280174	18991	379	15	1	CXCL1
10_3	GO:0008083-growth factor activity	17.7507	0.00731435	0.0199352	18991	165	15	2	CXCL1;NGF
10_3	GO:0030198-extracellular matrix organization	92.5643	3.47e-13	3.21e-11	18991	311	15	9	DCN;ELN;MMP9;NID1;PLG;COL4A5;COL1A2;COL1A1;FBLN2
10_3	GO:0007260-tyrosine phosphorylation of STAT protein	445.214	0.0031559	0.0134975	18991	4	15	1	F2R
10_3	GO:0045445-myoblast differentiation	96.2281	0.0117868	0.0262137	18991	15	15	1	PLG
10_3	GO:0001965-G-protein alpha-subunit binding	103.75	0.011005	0.025077	18991	14	15	1	F2R
10_3	GO:0048505-regulation of timing of cell differentiation	333.879	0.00394342	0.0148145	18991	5	15	1	SERPINE2
10_3	GO:1900134-negative regulation of renin secretion into blood stream	inf	0.000789848	0.00565544	18991	1	15	1	F2R
10_3	GO:0007266-Rho protein signal transduction	28.7345	0.0372627	0.0539533	18991	48	15	1	COL1A2
10_3	GO:0005794-Golgi apparatus	1.70495	0.45998	0.47537	18991	764	15	1	F2R
10_3	GO:0007601-visual perception	7.0218	0.141423	0.157894	18991	192	15	1	COL1A1
10_3	GO:0006919-activation of cysteine-type endopeptidase activity involved in apoptotic process	17.5262	0.0598895	0.0756785	18991	78	15	1	F2R
10_3	GO:0051966-regulation of synaptic transmission, glutamatergic	223.756	0.00551672	0.0182577	18991	7	15	1	SERPINE2
10_3	GO:0001568-blood vessel development	72.5908	0.000492291	0.0045619	18991	42	15	2	COL1A2;COL1A1
10_3	GO:0005615-extracellular space	25.384	1.99e-08	9.21e-07	18991	1067	15	9	DCN;CXCL1;NGF;COL1A1;PLG;COL1A2;TFPI;MMP9;SERPINE2
10_3	GO:0010812-negative regulation of cell-substrate adhesion	240.999	5.27e-05	0.000732527	18991	14	15	2	PLG;COL1A1
10_3	GO:0005515-protein binding	2.47391	0.0930748	0.109176	18991	6004	15	8	MATN2;ELN;MMP9;PLG;F2R;COL1A2;COL1A1;SERPINE2
10_3	GO:0051603-proteolysis involved in cellular protein catabolic process	44.9795	0.0242163	0.0420758	18991	31	15	1	PLG
10_3	GO:0051482-positive regulation of cytosolic calcium ion concentration involved in phospholipase C-activating G-protein coupled signaling pathway	103.75	0.011005	0.025077	18991	14	15	1	F2R
10_3	GO:0033363-secretory granule organization	658.535	0.0023678	0.0115482	18991	3	15	1	SERPINE2
10_3	GO:0071953-elastic fiber	658.535	0.0023678	0.0115482	18991	3	15	1	ELN
10_3	GO:0070208-protein heterotrimerization	318.908	3.19e-05	0.000492603	18991	11	15	2	COL1A2;COL1A1
10_3	GO:0060155-platelet dense granule organization	168.184	0.0070877	0.0195087	18991	9	15	1	F2R
10_3	GO:0008270-zinc ion binding	1.00859	1	1	18991	1256	15	1	MMP9
10_3	GO:0071300-cellular response to retinoic acid	24.1129	0.0441035	0.0609989	18991	57	15	1	COL1A1
10_3	GO:0046716-muscle cell cellular homeostasis	84.1237	0.0133485	0.0289913	18991	17	15	1	PLG
10_3	GO:0007529-establishment of synaptic specificity at neuromuscular junction	658.535	0.0023678	0.0115482	18991	3	15	1	F2R
10_3	GO:0035025-positive regulation of Rho protein signal transduction	149.234	0.00787232	0.0206463	18991	10	15	1	F2R
10_3	GO:0030036-actin cytoskeleton organization	9.60866	0.1058	0.122043	18991	141	15	1	CXCL1
116_1	GO:0018105-peptidyl-serine phosphorylation	32.7934	0.0337122	0.047119	18991	65	10	1	MAPK1
116_1	GO:0016310-phosphorylation	83.9979	0.0136099	0.0239164	18991	26	10	1	MAPK3
116_1	GO:0051056-regulation of small GTPase mediated signal transduction	13.0625	0.0816334	0.0950203	18991	161	10	1	A2M
116_1	GO:0002755-MyD88-dependent toll-like receptor signaling pathway	61.2385	0.00075243	0.00577489	18991	79	10	2	MAPK3;MAPK1
116_1	GO:0008360-regulation of cell shape	19.7703	0.0549479	0.0693071	18991	107	10	1	VEGFA
116_1	GO:0045727-positive regulation of translation	51.1559	0.0219021	0.0330356	18991	42	10	1	MAPK1
116_1	GO:0048842-positive regulation of axon extension involved in axon guidance	417.155	0.00315565	0.0105773	18991	6	10	1	VEGFA
116_1	GO:0009986-cell surface	12.4982	0.0156786	0.0264106	18991	374	10	2	VEGFA;FURIN
116_1	GO:0005509-calcium ion binding	2.95399	0.309015	0.315999	18991	689	10	1	VCAN
116_1	GO:0007265-Ras protein signal transduction	65.4889	0.000660556	0.0057339	18991	74	10	2	MAPK3;MAPK1
116_1	GO:0002687-positive regulation of leukocyte migration	189.233	0.00630233	0.0158434	18991	12	10	1	VEGFA
116_1	GO:0045779-negative regulation of bone resorption	208.102	0.00577851	0.015495	18991	11	10	1	VEGFA
116_1	GO:0060319-primitive erythrocyte differentiation	2046.92	0.00105288	0.00577489	18991	2	10	1	VEGFA
116_1	GO:0048286-lung alveolus development	65.6128	0.0172455	0.0278699	18991	33	10	1	VEGFA
116_1	GO:0044281-small molecule metabolic process	5.33964	0.0331925	0.0465724	18991	1413	10	3	VCAN;FABP4;LIPE
116_1	GO:0034142-toll-like receptor 4 signaling pathway	50.0782	0.00110832	0.00590017	18991	96	10	2	MAPK3;MAPK1
116_1	GO:0034134-toll-like receptor 2 signaling pathway	66.4108	0.000642883	0.0057339	18991	73	10	2	MAPK3;MAPK1
116_1	GO:0060982-coronary artery morphogenesis	682.307	0.00210476	0.00810558	18991	4	10	1	VEGFA
116_1	GO:0060716-labyrinthine layer blood vessel development	110.378	0.010484	0.0205147	18991	20	10	1	MAPK1
116_1	GO:0090170-regulation of Golgi inheritance	2339.16	1.5e-06	0.000155726	18991	4	10	2	MAPK3;MAPK1
116_1	GO:0036303-lymph vessel morphogenesis	inf	0.000526565	0.00544619	18991	1	10	1	VEGFA
116_1	GO:0001974-blood vessel remodeling	56.7591	0.0198349	0.0306848	18991	38	10	1	VEGFA
116_1	GO:0000187-activation of MAPK activity	50.0782	0.00110832	0.00590017	18991	96	10	2	MAPK3;MAPK1
116_1	GO:0043202-lysosomal lumen	29.981	0.036772	0.0502319	18991	71	10	1	VCAN
116_1	GO:0009636-response to toxic substance	31.3237	0.0352432	0.0485096	18991	68	10	1	MAPK1
116_1	GO:0016298-lipase activity	509.768	0.00263033	0.00937039	18991	5	10	1	LIPE
116_1	GO:0030324-lung development	25.9084	0.0423588	0.055357	18991	82	10	1	VEGFA
116_1	GO:0045087-innate immune response	6.06661	0.0572047	0.0711618	18991	753	10	2	MAPK3;MAPK1
116_1	GO:0043154-negative regulation of cysteine-type endopeptidase activity involved in apoptotic process	33.8739	0.0326904	0.0460464	18991	63	10	1	VEGFA
116_1	GO:0006361-transcription initiation from RNA polymerase I promoter	83.9979	0.0136099	0.0239164	18991	26	10	1	MAPK3
116_1	GO:0042277-peptide binding	69.954	0.0162079	0.0266694	18991	31	10	1	FURIN
116_1	GO:0008201-heparin binding	34.5943	0.00227061	0.00865224	18991	138	10	2	ADAMTS1;VEGFA
116_1	GO:0004806-triglyceride lipase activity	139.582	0.00839516	0.0179825	18991	16	10	1	LIPE
116_1	GO:0010628-positive regulation of gene expression	14.1347	0.0757626	0.0902174	18991	149	10	1	VEGFA
116_1	GO:0050840-extracellular matrix binding	104.74	0.0110056	0.021305	18991	21	10	1	VEGFA
116_1	GO:0071542-dopaminergic neuron differentiation	160.99	0.00734924	0.017164	18991	14	10	1	VEGFA
116_1	GO:0090037-positive regulation of protein kinase C signaling	301.133	0.00420554	0.0126867	18991	8	10	1	VEGFA
116_1	GO:0060397-JAK-STAT cascade involved in growth hormone signaling pathway	214.801	6.85e-05	0.00165201	18991	24	10	2	MAPK3;MAPK1
116_1	GO:0010977-negative regulation of neuron projection development	75.1185	0.0151695	0.0261492	18991	29	10	1	KATNA1
116_1	GO:0043117-positive regulation of vascular permeability	259.291	0.00473011	0.0137365	18991	9	10	1	VEGFA
116_1	GO:0030225-macrophage differentiation	160.99	0.00734924	0.017164	18991	14	10	1	VEGFA
116_1	GO:0006915-apoptotic process	7.61889	0.0384854	0.051599	18991	605	10	2	MAPK3;MAPK1
116_1	GO:0031647-regulation of protein stability	72.3541	0.0156888	0.0264106	18991	30	10	1	MAPK1
116_1	GO:1901492-positive regulation of lymphangiogenesis	2046.92	0.00105288	0.00577489	18991	2	10	1	VEGFA
116_1	GO:0043687-post-translational protein modification	10.4289	0.100961	0.115293	18991	201	10	1	FURIN
116_1	GO:0001542-ovulation from ovarian follicle	301.133	0.00420554	0.0126867	18991	8	10	1	ADAMTS1
116_1	GO:0005856-cytoskeleton	12.9663	0.0146597	0.0255135	18991	361	10	2	MAPK3;MAPK1
116_1	GO:0007411-axon guidance	14.0388	0.0126416	0.0233483	18991	334	10	2	MAPK3;MAPK1
116_1	GO:0045596-negative regulation of cell differentiation	52.4329	0.0213857	0.0323917	18991	41	10	1	MAPK1
116_1	GO:0002042-cell migration involved in sprouting angiogenesis	149.234	0.00787232	0.0174833	18991	15	10	1	VEGFA
116_1	GO:0005925-focal adhesion	36.4808	0.00204933	0.00810558	18991	131	10	2	MAPK3;MAPK1
116_1	GO:0045785-positive regulation of cell adhesion	61.7489	0.018282	0.0287743	18991	35	10	1	VEGFA
116_1	GO:0031077-post-embryonic camera-type eye development	682.307	0.00210476	0.00810558	18991	4	10	1	VEGFA
116_1	GO:0005811-lipid particle	158.758	2.57e-06	0.000155726	18991	54	10	3	KATNA1;LIPE;FABP4
116_1	GO:0061418-regulation of transcription from RNA polymerase II promoter in response to hypoxia	83.9979	0.0136099	0.0239164	18991	26	10	1	VEGFA
116_1	GO:0008037-cell recognition	208.102	0.00577851	0.015495	18991	11	10	1	VCAN
116_1	GO:0002020-protease binding	73.7816	0.000525761	0.00544619	18991	66	10	2	A2M;FURIN
116_1	GO:0043536-positive regulation of blood vessel endothelial cell migration	130.426	0.00891774	0.018447	18991	17	10	1	VEGFA
116_1	GO:0030212-hyaluronan metabolic process	87.6333	0.0130895	0.0239164	18991	25	10	1	VEGFA
116_1	GO:0006950-response to stress	24.6865	0.0443832	0.0577939	18991	86	10	1	MAPK1
116_1	GO:0016042-lipid catabolic process	27.2574	0.0403306	0.0530897	18991	78	10	1	LIPE
116_1	GO:0008286-insulin receptor signaling pathway	31.9942	0.00264027	0.00937039	18991	149	10	2	MAPK3;MAPK1
116_1	GO:0005539-glycosaminoglycan binding	110.378	0.010484	0.0205147	18991	20	10	1	VCAN
116_1	GO:0046872-metal ion binding	0.985613	1	1	18991	1924	10	1	FURIN
116_1	GO:0031435-mitogen-activated protein kinase kinase kinase binding	110.378	0.010484	0.0205147	18991	20	10	1	MAPK1
116_1	GO:0006360-transcription from RNA polymerase I promoter	69.954	0.0162079	0.0266694	18991	31	10	1	MAPK3
116_1	GO:0046982-protein heterodimerization activity	11.7572	0.0175551	0.0282442	18991	397	10	2	KATNA1;VEGFA
116_1	GO:0045121-membrane raft	13.4829	0.0791914	0.0933787	18991	156	10	1	FURIN
116_1	GO:0007219-Notch signaling pathway	17.0234	0.0634232	0.0764212	18991	124	10	1	FURIN
116_1	GO:0001570-vasculogenesis	34.9785	0.0316676	0.0449555	18991	61	10	1	VEGFA
116_1	GO:0019959-interleukin-8 binding	1032.08	0.00157895	0.00672446	18991	3	10	1	A2M
116_1	GO:0071260-cellular response to mechanical stimulus	32.2883	0.0342228	0.0476487	18991	66	10	1	MAPK3
116_1	GO:0043025-neuronal cell body	8.15676	0.126939	0.140526	18991	256	10	1	KATNA1
116_1	GO:0005819-spindle	18.2202	0.0594434	0.0729441	18991	116	10	1	KATNA1
116_1	GO:1901727-positive regulation of histone deacetylase activity	1032.08	0.00157895	0.00672446	18991	3	10	1	VEGFA
116_1	GO:2000657-negative regulation of apolipoprotein binding	inf	0.000526565	0.00544619	18991	1	10	1	MAPK3
116_1	GO:0031663-lipopolysaccharide-mediated signaling pathway	181.064	9.36e-05	0.00211874	18991	28	10	2	MAPK3;MAPK1
116_1	GO:1902336-positive regulation of retinal ganglion cell axon guidance	2046.92	0.00105288	0.00577489	18991	2	10	1	VEGFA
116_1	GO:0031410-cytoplasmic vesicle	18.3731	0.0589448	0.0728261	18991	115	10	1	ADAMTS1
116_1	GO:0048018-receptor agonist activity	149.234	0.00787232	0.0174833	18991	15	10	1	VEGFA
116_1	GO:0051329-mitotic interphase	2046.92	0.00105288	0.00577489	18991	2	10	1	KATNA1
116_1	GO:0046340-diacylglycerol catabolic process	1032.08	0.00157895	0.00672446	18991	3	10	1	LIPE
116_1	GO:0007049-cell cycle	21.8943	0.0054565	0.0151942	18991	216	10	2	MAPK3;MAPK1
116_1	GO:0042056-chemoattractant activity	99.7774	0.0115269	0.0219619	18991	22	10	1	VEGFA
116_1	GO:0008104-protein localization	36.867	0.0301315	0.0438056	18991	58	10	1	KATNA1
116_1	GO:0008083-growth factor activity	12.7414	0.0835829	0.0963599	18991	165	10	1	VEGFA
116_1	GO:2000641-regulation of early endosome to late endosome transport	2339.16	1.5e-06	0.000155726	18991	4	10	2	MAPK3;MAPK1
116_1	GO:0005802-trans-Golgi network	19.2216	0.0564485	0.0704634	18991	110	10	1	FURIN
116_1	GO:0030141-secretory granule	29.5589	0.0372811	0.0505459	18991	72	10	1	VEGFA
116_1	GO:0031012-extracellular matrix	12.0032	0.0884403	0.101314	18991	175	10	1	VCAN
116_1	GO:0016887-ATPase activity	16.1008	0.0668931	0.0799185	18991	131	10	1	KATNA1
116_1	GO:0019858-cytosine metabolic process	2046.92	0.00105288	0.00577489	18991	2	10	1	MAPK1
116_1	GO:0008353-RNA polymerase II carboxy-terminal domain kinase activity	139.582	0.00839516	0.0179825	18991	16	10	1	MAPK1
116_1	GO:0001701-in utero embryonic development	9.47164	0.110487	0.123828	18991	221	10	1	VEGFA
116_1	GO:0072584-caveolin-mediated endocytosis	1442.85	2.49e-06	0.000155726	18991	5	10	2	MAPK3;MAPK1
116_1	GO:0005161-platelet-derived growth factor receptor binding	149.234	0.00787232	0.0174833	18991	15	10	1	VEGFA
116_1	GO:0002053-positive regulation of mesenchymal cell proliferation	61.7489	0.018282	0.0287743	18991	35	10	1	VEGFA
116_1	GO:0007507-heart development	13.8528	0.0772335	0.0913677	18991	152	10	1	VCAN
116_1	GO:0032940-secretion by cell	301.133	0.00420554	0.0126867	18991	8	10	1	FURIN
116_1	GO:0032904-negative regulation of nerve growth factor production	inf	0.000526565	0.00544619	18991	1	10	1	FURIN
116_1	GO:0008283-cell proliferation	13.7031	0.0132256	0.0239164	18991	342	10	2	VEGFA;FURIN
116_1	GO:0002052-positive regulation of neuroblast proliferation	123.271	0.00944008	0.0191984	18991	18	10	1	VEGFA
116_1	GO:0000922-spindle pole	23.0254	0.0474124	0.0610794	18991	92	10	1	KATNA1
116_1	GO:0070498-interleukin-1-mediated signaling pathway	208.102	0.00577851	0.015495	18991	11	10	1	MAPK3
116_1	GO:0007596-blood coagulation	26.58	6.8e-05	0.00165201	18991	468	10	4	MAPK3;MAPK1;VEGFA;A2M
116_1	GO:1900745-positive regulation of p38MAPK cascade	347.237	0.00368072	0.0114864	18991	7	10	1	VEGFA
116_1	GO:0050918-positive chemotaxis	83.9979	0.0136099	0.0239164	18991	26	10	1	VEGFA
116_1	GO:0004866-endopeptidase inhibitor activity	59.9901	0.0187999	0.0294613	18991	36	10	1	A2M
116_1	GO:0043330-response to exogenous dsRNA	146.71	0.000138749	0.00295453	18991	34	10	2	MAPK3;MAPK1
116_1	GO:0005576-extracellular region	4.48322	0.0500879	0.0638445	18991	1659	10	3	VEGFA;VCAN;A2M
116_1	GO:0010951-negative regulation of endopeptidase activity	54.7771	0.000932499	0.00577489	18991	88	10	2	A2M;FURIN
116_1	GO:0043627-response to estrogen	35.5765	0.0311558	0.0447555	18991	60	10	1	MAPK1
116_1	GO:0016032-viral process	14.3004	0.00255514	0.00937039	18991	555	10	3	MAPK3;MAPK1;FURIN
116_1	GO:0048011-neurotrophin TRK receptor signaling pathway	29.6659	0.000327174	0.00530838	18991	273	10	3	MAPK3;MAPK1;FURIN
116_1	GO:0050853-B cell receptor signaling pathway	69.954	0.0162079	0.0266694	18991	31	10	1	MAPK1
116_1	GO:0043120-tumor necrosis factor binding	2046.92	0.00105288	0.00577489	18991	2	10	1	A2M
116_1	GO:0001784-phosphotyrosine binding	425.954	1.94e-05	0.000780528	18991	13	10	2	MAPK3;MAPK1
116_1	GO:0048754-branching morphogenesis of an epithelial tube	75.1185	0.0151695	0.0261492	18991	29	10	1	VEGFA
116_1	GO:0006974-cellular response to DNA damage stimulus	28.2868	0.00334124	0.0110966	18991	168	10	2	MAPK3;MAPK1
116_1	GO:0032804-negative regulation of low-density lipoprotein particle receptor catabolic process	inf	0.000526565	0.00544619	18991	1	10	1	FURIN
116_1	GO:0048255-mRNA stabilization	189.233	0.00630233	0.0158434	18991	12	10	1	VEGFA
116_1	GO:0032872-regulation of stress-activated MAPK cascade	764.748	6.98e-06	0.000315656	18991	8	10	2	MAPK3;MAPK1
116_1	GO:0050872-white fat cell differentiation	189.233	0.00630233	0.0158434	18991	12	10	1	FABP4
116_1	GO:0060754-positive regulation of mast cell chemotaxis	682.307	0.00210476	0.00810558	18991	4	10	1	VEGFA
116_1	GO:0001816-cytokine production	83.9979	0.0136099	0.0239164	18991	26	10	1	FABP4
116_1	GO:0050729-positive regulation of inflammatory response	43.7327	0.0255101	0.0375393	18991	49	10	1	FABP4
116_1	GO:0030198-extracellular matrix organization	25.9397	0.000479252	0.00544619	18991	311	10	3	VCAN;A2M;FURIN
116_1	GO:0042632-cholesterol homeostasis	36.1793	0.0306438	0.0441954	18991	59	10	1	FABP4
116_1	GO:0035666-TRIF-dependent toll-like receptor signaling pathway	63.72	0.000696603	0.00577489	18991	76	10	2	MAPK3;MAPK1
116_1	GO:0005874-microtubule	7.13303	0.143575	0.156549	18991	292	10	1	KATNA1
116_1	GO:0007595-lactation	52.4329	0.0213857	0.0323917	18991	41	10	1	VEGFA
116_1	GO:0005829-cytosol	4.23215	0.0364961	0.0500438	18991	2587	10	4	MAPK3;MAPK1;LIPE;A2M
116_1	GO:0016787-hydrolase activity	10.3247	0.101918	0.11602	18991	203	10	1	LIPE
116_1	GO:0042802-identical protein binding	4.21883	0.229246	0.239847	18991	488	10	1	VEGFA
116_1	GO:0004674-protein serine/threonine kinase activity	5.74587	0.174665	0.187622	18991	361	10	1	MAPK1
116_1	GO:0031954-positive regulation of protein autophosphorylation	174.626	0.00682591	0.0164732	18991	13	10	1	VEGFA
116_1	GO:0005886-plasma membrane	1.01878	1	1	18991	3742	10	2	KATNA1;FURIN
116_1	GO:0090050-positive regulation of cell migration involved in sprouting angiogenesis	347.237	0.00368072	0.0114864	18991	7	10	1	VEGFA
116_1	GO:0005737-cytoplasm	3.22619	0.0635436	0.0764212	18991	4496	10	5	ADAMTS1;KATNA1;MAPK1;VEGFA;FABP4
116_1	GO:0038095-Fc-epsilon receptor signaling pathway	15.9931	0.00990175	0.0198149	18991	294	10	2	MAPK3;MAPK1
116_1	GO:0031334-positive regulation of protein complex assembly	174.626	0.00682591	0.0164732	18991	13	10	1	VEGFA
116_1	GO:0004222-metalloendopeptidase activity	19.7703	0.0549479	0.0693071	18991	107	10	1	ADAMTS1
116_1	GO:0032902-nerve growth factor production	2046.92	0.00105288	0.00577489	18991	2	10	1	FURIN
116_1	GO:0002756-MyD88-independent toll-like receptor signaling pathway	62.044	0.000733588	0.00577489	18991	78	10	2	MAPK3;MAPK1
116_1	GO:0030574-collagen catabolic process	28.7496	0.0382985	0.0515393	18991	74	10	1	FURIN
116_1	GO:0002576-platelet degranulation	59.6885	0.000790816	0.00577489	18991	81	10	2	VEGFA;A2M
116_1	GO:0016486-peptide hormone processing	130.426	0.00891774	0.018447	18991	17	10	1	FURIN
116_1	GO:0005769-early endosome	29.7564	0.00303651	0.0105773	18991	160	10	2	MAPK3;MAPK1
116_1	GO:0005901-caveola	144.107	3.37e-06	0.000174037	18991	59	10	3	MAPK3;MAPK1;LIPE
116_1	GO:0031143-pseudopodium	356.8	2.61e-05	0.000859189	18991	15	10	2	MAPK3;MAPK1
116_1	GO:0030496-midbody	19.2216	0.0564485	0.0704634	18991	110	10	1	KATNA1
116_1	GO:0001666-response to hypoxia	13.226	0.0806573	0.0941869	18991	159	10	1	VEGFA
116_1	GO:0016021-integral component of membrane	0.37551	0.472176	0.479308	18991	4335	10	1	FURIN
116_1	GO:0043524-negative regulation of neuron apoptotic process	17.0234	0.0634232	0.0764212	18991	124	10	1	VEGFA
116_1	GO:0043066-negative regulation of apoptotic process	4.35631	0.222973	0.235324	18991	473	10	1	VEGFA
116_1	GO:0007498-mesoderm development	72.3541	0.0156888	0.0264106	18991	30	10	1	VEGFA
116_1	GO:0042803-protein homodimerization activity	3.26289	0.284852	0.292944	18991	626	10	1	VEGFA
116_1	GO:0005578-proteinaceous extracellular matrix	23.2273	0.00488217	0.0140266	18991	204	10	2	VEGFA;VCAN
116_1	GO:0008568-microtubule-severing ATPase activity	509.768	0.00263033	0.00937039	18991	5	10	1	KATNA1
116_1	GO:0005615-extracellular space	7.2141	0.0157588	0.0264106	18991	1067	10	3	VEGFA;VCAN;FURIN
116_1	GO:0009966-regulation of signal transduction	95.2709	0.012048	0.0228345	18991	23	10	1	FURIN
116_1	GO:0000165-MAPK cascade	67.3591	0.000625446	0.0057339	18991	72	10	2	MAPK3;MAPK1
116_1	GO:0033598-mammary gland epithelial cell proliferation	259.291	0.00473011	0.0137365	18991	9	10	1	MAPK1
116_1	GO:0051894-positive regulation of focal adhesion assembly	139.582	0.00839516	0.0179825	18991	16	10	1	VEGFA
116_1	GO:0004867-serine-type endopeptidase inhibitor activity	49.1427	0.00115458	0.00605736	18991	98	10	2	A2M;FURIN
116_1	GO:0005634-nucleus	1.74859	0.478085	0.483427	18991	5243	10	4	MAPK3;KATNA1;MAPK1;FABP4
116_1	GO:0001525-angiogenesis	10.1709	0.103351	0.117283	18991	206	10	1	VEGFA
116_1	GO:0070062-extracellular vesicular exosome	2.77025	0.198364	0.211199	18991	1573	10	2	A2M;FURIN
116_1	GO:0006465-signal peptide processing	231.913	0.00525443	0.014745	18991	10	10	1	FURIN
116_1	GO:0019966-interleukin-1 binding	682.307	0.00210476	0.00810558	18991	4	10	1	A2M
116_1	GO:0005524-ATP binding	4.95431	0.0396757	0.0526103	18991	1514	10	3	MAPK3;KATNA1;MAPK1
116_1	GO:0045944-positive regulation of transcription from RNA polymerase II promoter	6.1601	0.0557166	0.0700327	18991	742	10	2	MAPK3;VEGFA
116_1	GO:0001578-microtubule bundle formation	91.1608	0.0125689	0.023333	18991	24	10	1	KATNA1
116_1	GO:0051090-regulation of sequence-specific DNA binding transcription factor activity	112.164	0.000233312	0.0044452	18991	44	10	2	MAPK3;MAPK1
116_1	GO:0038084-vascular endothelial growth factor signaling pathway	1032.08	0.00157895	0.00672446	18991	3	10	1	VEGFA
116_1	GO:0007173-epidermal growth factor receptor signaling pathway	24.8302	0.00429399	0.0128465	18991	191	10	2	MAPK3;MAPK1
116_1	GO:0005172-vascular endothelial growth factor receptor binding	1032.08	0.00157895	0.00672446	18991	3	10	1	VEGFA
116_1	GO:0006508-proteolysis	10.027	0.104782	0.118535	18991	209	10	1	FURIN
116_1	GO:0040007-growth	67.6103	0.0167268	0.0272753	18991	32	10	1	VEGFA
116_1	GO:0007275-multicellular organismal development	4.33755	0.223812	0.235523	18991	475	10	1	VCAN
116_1	GO:0035767-endothelial cell chemotaxis	347.237	0.00368072	0.0114864	18991	7	10	1	VEGFA
116_1	GO:0043204-perikaryon	42.0283	0.0265388	0.038895	18991	51	10	1	MAPK1
116_1	GO:0060749-mammary gland alveolus development	139.582	0.00839516	0.0179825	18991	16	10	1	VEGFA
116_1	GO:0019058-viral life cycle	17.8979	0.0604398	0.0736673	18991	118	10	1	FURIN
116_1	GO:0008203-cholesterol metabolic process	31.7986	0.0347331	0.0481739	18991	67	10	1	LIPE
116_1	GO:0043043-peptide biosynthetic process	347.237	0.00368072	0.0114864	18991	7	10	1	FURIN
116_1	GO:0000189-MAPK import into nucleus	1032.08	0.00157895	0.00672446	18991	3	10	1	MAPK1
116_1	GO:0019902-phosphatase binding	114.89	0.000222769	0.0044452	18991	43	10	2	MAPK3;MAPK1
116_1	GO:0016485-protein processing	72.3541	0.0156888	0.0264106	18991	30	10	1	FURIN
116_1	GO:0006468-protein phosphorylation	13.6217	0.0133734	0.0239164	18991	344	10	2	MAPK3;LIPE
116_1	GO:0048863-stem cell differentiation	123.271	0.00944008	0.0191984	18991	18	10	1	A2M
116_1	GO:0030426-growth cone	22.2953	0.0489239	0.062803	18991	95	10	1	KATNA1
116_1	GO:0035066-positive regulation of histone acetylation	160.99	0.00734924	0.017164	18991	14	10	1	MAPK3
116_1	GO:0043231-intracellular membrane-bounded organelle	5.82834	0.172447	0.185791	18991	356	10	1	VCAN
116_1	GO:0038083-peptidyl-tyrosine autophosphorylation	509.768	0.00263033	0.00937039	18991	5	10	1	MAPK3
116_1	GO:0090190-positive regulation of branching involved in ureteric bud morphogenesis	116.466	0.00996217	0.0198149	18991	19	10	1	VEGFA
116_1	GO:0000186-activation of MAPKK activity	90.5796	0.000351937	0.00530838	18991	54	10	2	MAPK3;MAPK1
116_1	GO:0048406-nerve growth factor binding	417.155	0.00315565	0.0105773	18991	6	10	1	FURIN
116_1	GO:0032147-activation of protein kinase activity	91.1608	0.0125689	0.023333	18991	24	10	1	VEGFA
116_1	GO:0019068-virion assembly	174.626	0.00682591	0.0164732	18991	13	10	1	FURIN
116_1	GO:0051013-microtubule severing	301.133	0.00420554	0.0126867	18991	8	10	1	KATNA1
116_1	GO:0005730-nucleolus	2.44753	0.235853	0.245342	18991	1761	10	2	MAPK3;MAPK1
116_1	GO:0038190-VEGF-activated neuropilin signaling pathway	inf	0.000526565	0.00544619	18991	1	10	1	VEGFA
116_1	GO:0048844-artery morphogenesis	99.7774	0.0115269	0.0219619	18991	22	10	1	VEGFA
116_1	GO:0032455-nerve growth factor processing	682.307	0.00210476	0.00810558	18991	4	10	1	FURIN
116_1	GO:0030246-carbohydrate binding	13.9455	0.0767435	0.0910857	18991	151	10	1	VCAN
116_1	GO:0002224-toll-like receptor signaling pathway	43.5956	0.00145138	0.00672446	18991	110	10	2	MAPK3;MAPK1
116_1	GO:0005770-late endosome	52.9305	0.000996699	0.00577489	18991	91	10	2	MAPK3;MAPK1
116_1	GO:0060326-cell chemotaxis	47.679	0.0234499	0.0349335	18991	45	10	1	VEGFA
116_1	GO:0034138-toll-like receptor 3 signaling pathway	60.4536	0.000771507	0.00577489	18991	80	10	2	MAPK3;MAPK1
116_1	GO:0070374-positive regulation of ERK1 and ERK2 cascade	47.1316	0.00124985	0.00646353	18991	102	10	2	MAPK3;VEGFA
116_1	GO:0007155-cell adhesion	4.64886	0.210715	0.223692	18991	444	10	1	VCAN
116_1	GO:0051781-positive regulation of cell division	44.6567	0.0249954	0.0370834	18991	48	10	1	VEGFA
116_1	GO:0050927-positive regulation of positive chemotaxis	189.233	0.00630233	0.0158434	18991	12	10	1	VEGFA
116_1	GO:0031122-cytoplasmic microtubule organization	130.426	0.00891774	0.018447	18991	17	10	1	KATNA1
116_1	GO:0007597-blood coagulation, intrinsic pathway	123.271	0.00944008	0.0191984	18991	18	10	1	A2M
116_1	GO:0010595-positive regulation of endothelial cell migration	61.7489	0.018282	0.0287743	18991	35	10	1	VEGFA
116_1	GO:0033138-positive regulation of peptidyl-serine phosphorylation	41.1857	0.0270528	0.0394883	18991	52	10	1	VEGFA
116_1	GO:0030168-platelet activation	62.4483	2.58e-06	0.000155726	18991	204	10	4	MAPK3;MAPK1;VEGFA;A2M
116_1	GO:0006357-regulation of transcription from RNA polymerase II promoter	7.39316	0.138983	0.151999	18991	282	10	1	VEGFA
116_1	GO:0030424-axon	12.9	0.0826086	0.0958472	18991	163	10	1	KATNA1
116_1	GO:0032839-dendrite cytoplasm	174.626	0.00682591	0.0164732	18991	13	10	1	MAPK1
116_1	GO:0070371-ERK1 and ERK2 cascade	130.426	0.00891774	0.018447	18991	17	10	1	MAPK1
116_1	GO:0038033-positive regulation of endothelial cell chemotaxis by VEGF-activated vascular endothelial growth factor receptor signaling pathway	682.307	0.00210476	0.00810558	18991	4	10	1	VEGFA
116_1	GO:0019838-growth factor binding	83.9979	0.0136099	0.0239164	18991	26	10	1	A2M
116_1	GO:0008134-transcription factor binding	7.75625	0.13298	0.146318	18991	269	10	1	MAPK1
116_1	GO:0030335-positive regulation of cell migration	37.0582	0.00198812	0.00810558	18991	129	10	2	MAPK1;VEGFA
116_1	GO:0006935-chemotaxis	17.8979	0.0604398	0.0736673	18991	118	10	1	MAPK1
116_1	GO:0033878-hormone-sensitive lipase activity	inf	0.000526565	0.00544619	18991	1	10	1	LIPE
116_1	GO:0005604-basement membrane	58.9424	0.000810359	0.00577489	18991	82	10	2	ADAMTS1;VEGFA
116_1	GO:0001934-positive regulation of protein phosphorylation	46.1954	0.00129887	0.00662238	18991	104	10	2	MAPK3;VEGFA
116_1	GO:0070849-response to epidermal growth factor	1442.85	2.49e-06	0.000155726	18991	5	10	2	MAPK3;MAPK1
116_1	GO:0030204-chondroitin sulfate metabolic process	43.7327	0.0255101	0.0375393	18991	49	10	1	VCAN
116_1	GO:0051493-regulation of cytoskeleton organization	334.048	2.98e-05	0.00089985	18991	16	10	2	MAPK3;MAPK1
116_1	GO:0000139-Golgi membrane	4.30948	0.225069	0.236159	18991	478	10	1	FURIN
116_1	GO:1900086-positive regulation of peptidyl-tyrosine autophosphorylation	2046.92	0.00105288	0.00577489	18991	2	10	1	VEGFA
116_1	GO:0038124-toll-like receptor TLR6:TLR2 signaling pathway	68.3349	0.000608243	0.0057339	18991	71	10	2	MAPK3;MAPK1
116_1	GO:0030206-chondroitin sulfate biosynthetic process	87.6333	0.0130895	0.0239164	18991	25	10	1	VCAN
116_1	GO:0031093-platelet alpha granule lumen	102.782	0.000277886	0.00499266	18991	48	10	2	VEGFA;A2M
116_1	GO:0060948-cardiac vascular smooth muscle cell development	1032.08	0.00157895	0.00672446	18991	3	10	1	VEGFA
116_1	GO:0042462-eye photoreceptor cell development	139.582	0.00839516	0.0179825	18991	16	10	1	VEGFA
116_1	GO:0005975-carbohydrate metabolic process	5.84511	0.172002	0.185791	18991	355	10	1	VCAN
116_1	GO:0038091-positive regulation of cell proliferation by VEGF-activated platelet derived growth factor receptor signaling pathway	1032.08	0.00157895	0.00672446	18991	3	10	1	VEGFA
116_1	GO:0043183-vascular endothelial growth factor receptor 1 binding	2046.92	0.00105288	0.00577489	18991	2	10	1	VEGFA
116_1	GO:0006469-negative regulation of protein kinase activity	34.9785	0.0316676	0.0449555	18991	61	10	1	FABP4
116_1	GO:0072686-mitotic spindle	91.1608	0.0125689	0.023333	18991	24	10	1	MAPK1
116_1	GO:0071456-cellular response to hypoxia	24.1184	0.0453939	0.0588982	18991	88	10	1	VEGFA
116_1	GO:0007165-signal transduction	1.90897	0.432275	0.440798	18991	1045	10	1	MAPK1
116_1	GO:0008285-negative regulation of cell proliferation	5.51168	0.181288	0.19416	18991	376	10	1	ADAMTS1
116_1	GO:0050679-positive regulation of epithelial cell proliferation	36.1793	0.0306438	0.0441954	18991	59	10	1	VEGFA
116_1	GO:0045766-positive regulation of angiogenesis	23.3141	0.0469082	0.0606456	18991	91	10	1	VEGFA
116_1	GO:0000122-negative regulation of transcription from RNA polymerase II promoter	3.66095	0.258725	0.266833	18991	560	10	1	VEGFA
116_1	GO:0005796-Golgi lumen	55.4217	0.000911562	0.00577489	18991	87	10	2	VCAN;FURIN
116_1	GO:0001822-kidney development	52.9305	0.000996699	0.00577489	18991	91	10	2	ADAMTS1;VEGFA
116_1	GO:0003151-outflow tract morphogenesis	58.3295	0.0193175	0.0300126	18991	37	10	1	VEGFA
116_1	GO:0038123-toll-like receptor TLR1:TLR2 signaling pathway	68.3349	0.000608243	0.0057339	18991	71	10	2	MAPK3;MAPK1
116_1	GO:0051044-positive regulation of membrane protein ectodomain proteolysis	174.626	0.00682591	0.0164732	18991	13	10	1	FURIN
116_1	GO:0030203-glycosaminoglycan metabolic process	18.2202	0.0594434	0.0729441	18991	116	10	1	VCAN
116_1	GO:0008284-positive regulation of cell proliferation	10.8855	0.0202303	0.0311632	18991	428	10	2	MAPK1;VEGFA
116_1	GO:0019082-viral protein processing	189.233	0.00630233	0.0158434	18991	12	10	1	FURIN
116_1	GO:0005540-hyaluronic acid binding	104.74	0.0110056	0.021305	18991	21	10	1	VCAN
116_1	GO:0043406-positive regulation of MAP kinase activity	47.679	0.0234499	0.0349335	18991	45	10	1	VEGFA
116_1	GO:0072562-blood microparticle	13.226	0.0806573	0.0941869	18991	159	10	1	A2M
116_1	GO:0019899-enzyme binding	8.49401	0.122267	0.135768	18991	246	10	1	A2M
116_1	GO:0030509-BMP signaling pathway	34.9785	0.0316676	0.0449555	18991	61	10	1	MAPK3
116_1	GO:0005815-microtubule organizing center	17.2998	0.0624297	0.0758374	18991	122	10	1	MAPK1
116_1	GO:0034166-toll-like receptor 10 signaling pathway	74.6905	0.000509972	0.00544619	18991	65	10	2	MAPK3;MAPK1
116_1	GO:0005504-fatty acid binding	130.426	0.00891774	0.018447	18991	17	10	1	FABP4
116_1	GO:0042176-regulation of protein catabolic process	160.99	0.00734924	0.017164	18991	14	10	1	FURIN
116_1	GO:0050852-T cell receptor signaling pathway	22.0619	0.0494272	0.0632249	18991	96	10	1	MAPK1
116_1	GO:0051216-cartilage development	31.3237	0.0352432	0.0485096	18991	68	10	1	MAPK3
116_1	GO:0006975-DNA damage induced protein phosphorylation	347.237	0.00368072	0.0114864	18991	7	10	1	MAPK3
116_1	GO:0048739-cardiac muscle fiber development	347.237	0.00368072	0.0114864	18991	7	10	1	VEGFA
116_1	GO:0009887-organ morphogenesis	52.3454	0.00101856	0.00577489	18991	92	10	2	MAPK3;MAPK1
116_1	GO:0017187-peptidyl-glutamic acid carboxylation	208.102	0.00577851	0.015495	18991	11	10	1	FURIN
116_1	GO:0001869-negative regulation of complement activation, lectin pathway	2046.92	0.00105288	0.00577489	18991	2	10	1	A2M
116_1	GO:0001764-neuron migration	20.3542	0.0534451	0.0678847	18991	104	10	1	KATNA1
116_1	GO:0043129-surfactant homeostasis	231.913	0.00525443	0.014745	18991	10	10	1	VEGFA
116_1	GO:0045892-negative regulation of transcription, DNA-templated	4.51294	0.216231	0.228877	18991	457	10	1	FABP4
116_1	GO:0008270-zinc ion binding	1.5693	0.495617	0.499758	18991	1256	10	1	ADAMTS1
116_1	GO:0061419-positive regulation of transcription from RNA polymerase II promoter in response to hypoxia	1032.08	0.00157895	0.00672446	18991	3	10	1	VEGFA
116_1	GO:0019433-triglyceride catabolic process	273.804	4.25e-05	0.00118265	18991	19	10	2	FABP4;LIPE
116_1	GO:0038096-Fc-gamma receptor signaling pathway involved in phagocytosis	23.5852	0.00474328	0.0137365	18991	201	10	2	MAPK3;MAPK1
116_1	GO:0007399-nervous system development	7.50121	0.13714	0.150438	18991	278	10	1	VEGFA
116_1	GO:0048469-cell maturation	55.2712	0.0203521	0.031218	18991	39	10	1	VEGFA
116_1	GO:0008347-glial cell migration	259.291	0.00473011	0.0137365	18991	9	10	1	VCAN
116_1	GO:2001237-negative regulation of extrinsic apoptotic signaling pathway	58.3295	0.0193175	0.0300126	18991	37	10	1	VEGFA
116_1	GO:0003007-heart morphogenesis	61.7489	0.018282	0.0287743	18991	35	10	1	VEGFA
116_1	GO:0002092-positive regulation of receptor internalization	116.466	0.00996217	0.0198149	18991	19	10	1	VEGFA
116_1	GO:1902533-positive regulation of intracellular signal transduction	417.155	0.00315565	0.0105773	18991	6	10	1	VEGFA
116_1	GO:0051272-positive regulation of cellular component movement	208.102	0.00577851	0.015495	18991	11	10	1	VEGFA
116_1	GO:0048661-positive regulation of smooth muscle cell proliferation	47.679	0.0234499	0.0349335	18991	45	10	1	VEGFA
116_1	GO:0016020-membrane	1.68219	0.472687	0.479308	18991	1177	10	1	VEGFA
116_1	GO:0051897-positive regulation of protein kinase B signaling	28.3614	0.0388069	0.0516474	18991	75	10	1	VEGFA
116_1	GO:0005215-transporter activity	9.97801	0.105259	0.118703	18991	210	10	1	FABP4
116_1	GO:0010467-gene expression	3.02695	0.302949	0.310673	18991	673	10	1	MAPK3
116_1	GO:0019233-sensory perception of pain	100.488	0.000289629	0.00499266	18991	49	10	2	MAPK3;MAPK1
116_1	GO:0007179-transforming growth factor beta receptor signaling pathway	16.8843	0.0639196	0.0766189	18991	125	10	1	FURIN
116_1	GO:0048010-vascular endothelial growth factor receptor signaling pathway	99.7774	0.0115269	0.0219619	18991	22	10	1	VEGFA
116_1	GO:0001938-positive regulation of endothelial cell proliferation	33.8739	0.0326904	0.0460464	18991	63	10	1	VEGFA
116_1	GO:0002575-basophil chemotaxis	inf	0.000526565	0.00544619	18991	1	10	1	VEGFA
116_1	GO:0007229-integrin-mediated signaling pathway	27.6157	0.039823	0.0526128	18991	77	10	1	ADAMTS1
116_1	GO:0030140-trans-Golgi network transport vesicle	189.233	0.00630233	0.0158434	18991	12	10	1	FURIN
116_1	GO:0030207-chondroitin sulfate catabolic process	160.99	0.00734924	0.017164	18991	14	10	1	VCAN
116_1	GO:0032911-negative regulation of transforming growth factor beta1 production	2046.92	0.00105288	0.00577489	18991	2	10	1	FURIN
116_1	GO:0050873-brown fat cell differentiation	72.3541	0.0156888	0.0264106	18991	30	10	1	FABP4
116_1	GO:0007067-mitotic nuclear division	8.60252	0.120861	0.13462	18991	243	10	1	KATNA1
116_1	GO:0001968-fibronectin binding	91.1608	0.0125689	0.023333	18991	24	10	1	VEGFA
116_1	GO:0032793-positive regulation of CREB transcription factor activity	174.626	0.00682591	0.0164732	18991	13	10	1	VEGFA
116_1	GO:0038127-ERBB signaling pathway	682.307	0.00210476	0.00810558	18991	4	10	1	MAPK1
116_1	GO:0001569-patterning of blood vessels	61.7489	0.018282	0.0287743	18991	35	10	1	VEGFA
116_1	GO:0008017-microtubule binding	13.3962	0.0796803	0.0936502	18991	157	10	1	KATNA1
116_1	GO:0008237-metallopeptidase activity	28.3614	0.0388069	0.0516474	18991	75	10	1	ADAMTS1
116_1	GO:0015630-microtubule cytoskeleton	44.8234	0.0013741	0.00672446	18991	107	10	2	MAPK3;MAPK1
116_1	GO:0071285-cellular response to lithium ion	149.234	0.00787232	0.0174833	18991	15	10	1	FABP4
116_1	GO:0019901-protein kinase binding	6.84731	0.149056	0.162037	18991	304	10	1	LIPE
116_1	GO:0004707-MAP kinase activity	389.642	2.26e-05	0.000819324	18991	14	10	2	MAPK3;MAPK1
116_1	GO:0034162-toll-like receptor 9 signaling pathway	66.4108	0.000642883	0.0057339	18991	73	10	2	MAPK3;MAPK1
116_1	GO:0005515-protein binding	5.05112	0.0144185	0.025215	18991	6004	10	7	LIPE;VCAN;MAPK3;KATNA1;MAPK1;VEGFA;A2M
116_1	GO:0033129-positive regulation of histone phosphorylation	509.768	0.00263033	0.00937039	18991	5	10	1	MAPK3
116_1	GO:0052548-regulation of endopeptidase activity	1032.08	0.00157895	0.00672446	18991	3	10	1	FURIN
116_1	GO:0005813-centrosome	6.20164	0.163071	0.176742	18991	335	10	1	KATNA1
116_1	GO:0007268-synaptic transmission	5.32274	0.186989	0.199675	18991	389	10	1	MAPK1
116_1	GO:0030224-monocyte differentiation	130.426	0.00891774	0.018447	18991	17	10	1	VEGFA
116_1	GO:0090259-regulation of retinal ganglion cell axon guidance	2046.92	0.00105288	0.00577489	18991	2	10	1	VEGFA
116_1	GO:0043184-vascular endothelial growth factor receptor 2 binding	509.768	0.00263033	0.00937039	18991	5	10	1	VEGFA
116_1	GO:0034146-toll-like receptor 5 signaling pathway	74.6905	0.000509972	0.00544619	18991	65	10	2	MAPK3;MAPK1
116_1	GO:0031988-membrane-bounded vesicle	189.233	0.00630233	0.0158434	18991	12	10	1	VEGFA
116_1	GO:0051403-stress-activated MAPK cascade	90.5796	0.000351937	0.00530838	18991	54	10	2	MAPK3;MAPK1
116_1	GO:0022617-extracellular matrix disassembly	42.8071	0.00150404	0.00672446	18991	112	10	2	A2M;FURIN
116_1	GO:0005739-mitochondrion	3.64549	0.131742	0.145399	18991	1220	10	2	MAPK3;MAPK1
116_1	GO:0005654-nucleoplasm	4.13118	0.108221	0.121664	18991	1085	10	2	MAPK3;MAPK1
116_1	GO:0008543-fibroblast growth factor receptor signaling pathway	29.1989	0.00314916	0.0105773	18991	163	10	2	MAPK3;MAPK1
116_1	GO:0003169-coronary vein morphogenesis	2046.92	0.00105288	0.00577489	18991	2	10	1	VEGFA
116_1	GO:0004252-serine-type endopeptidase activity	12.8202	0.0830959	0.0961045	18991	164	10	1	FURIN
116_1	GO:0050930-induction of positive chemotaxis	149.234	0.00787232	0.0174833	18991	15	10	1	VEGFA
116_1	GO:0050731-positive regulation of peptidyl-tyrosine phosphorylation	29.5589	0.0372811	0.0505459	18991	72	10	1	VEGFA
116_1	GO:0003677-DNA binding	1.10512	1	1	18991	1735	10	1	MAPK1
116_1	GO:0035924-cellular response to vascular endothelial growth factor stimulus	116.466	0.00996217	0.0198149	18991	19	10	1	VEGFA
116_1	GO:0008233-peptidase activity	26.5677	0.0413452	0.0542281	18991	80	10	1	FURIN
116_1	GO:0045502-dynein binding	189.233	0.00630233	0.0158434	18991	12	10	1	KATNA1
116_1	GO:0030855-epithelial cell differentiation	29.1486	0.0377899	0.0510446	18991	73	10	1	VEGFA
116_1	GO:0030949-positive regulation of vascular endothelial growth factor receptor signaling pathway	139.582	0.00839516	0.0179825	18991	16	10	1	VEGFA
116_1	GO:0001541-ovarian follicle development	53.8594	0.020869	0.0318758	18991	40	10	1	VEGFA
116_1	GO:0045893-positive regulation of transcription, DNA-templated	4.10628	0.234645	0.244788	18991	501	10	1	MAPK1
116_1	GO:0044267-cellular protein metabolic process	3.88281	0.246159	0.255328	18991	529	10	1	FURIN
116_1	GO:0006351-transcription, DNA-templated	2.30518	0.255719	0.264486	18991	1859	10	2	MAPK3;MAPK1
116_1	GO:0019221-cytokine-mediated signaling pathway	9.13497	0.114272	0.127674	18991	229	10	1	MAPK3
116_1	GO:0035148-tube formation	417.155	0.00315565	0.0105773	18991	6	10	1	VEGFA
116_1	GO:0010800-positive regulation of peptidyl-threonine phosphorylation	149.234	0.00787232	0.0174833	18991	15	10	1	MAPK1
116_1	GO:0004175-endopeptidase activity	65.6128	0.0172455	0.0278699	18991	33	10	1	FURIN
116_1	GO:0071679-commissural neuron axon guidance	347.237	0.00368072	0.0114864	18991	7	10	1	VEGFA
116_1	GO:0042758-long-chain fatty acid catabolic process	1032.08	0.00157895	0.00672446	18991	3	10	1	LIPE
116_1	GO:0007264-small GTPase mediated signal transduction	23.1232	0.000665259	0.0057339	18991	348	10	3	MAPK3;MAPK1;A2M
116_1	GO:0009409-response to cold	69.954	0.0162079	0.0266694	18991	31	10	1	VEGFA
116_1	GO:0005125-cytokine activity	12.6635	0.0840697	0.0966134	18991	166	10	1	VEGFA
116_1	GO:0042088-T-helper 1 type immune response	231.913	0.00525443	0.014745	18991	10	10	1	VEGFA
116_1	GO:0060347-heart trabecula formation	149.234	0.00787232	0.0174833	18991	15	10	1	ADAMTS1
116_1	GO:0048593-camera-type eye morphogenesis	149.234	0.00787232	0.0174833	18991	15	10	1	VEGFA
116_1	GO:0005794-Golgi apparatus	5.97569	0.0587073	0.072781	18991	764	10	2	MAPK3;MAPK1
116_1	GO:0018107-peptidyl-threonine phosphorylation	67.6103	0.0167268	0.0272753	18991	32	10	1	MAPK1
116_1	GO:0030208-dermatan sulfate biosynthetic process	189.233	0.00630233	0.0158434	18991	12	10	1	VCAN
119_6	GO:0007050-cell cycle arrest	15.9773	0.0673879	0.077637	18991	132	10	1	IL8
119_6	GO:0042119-neutrophil activation	578.686	1.12e-05	0.000424384	18991	10	10	2	IL8;CCL5
119_6	GO:0010759-positive regulation of macrophage chemotaxis	347.237	0.00368072	0.0111526	18991	7	10	1	CCL5
119_6	GO:0046817-chemokine receptor antagonist activity	inf	0.000526565	0.00483483	18991	1	10	1	CCL5
119_6	GO:0016004-phospholipase activator activity	417.155	0.00315565	0.0102813	18991	6	10	1	CCL5
119_6	GO:0042327-positive regulation of phosphorylation	99.7774	0.0115269	0.0212967	18991	22	10	1	CCL5
119_6	GO:0051918-negative regulation of fibrinolysis	231.913	0.00525443	0.0139657	18991	10	10	1	THBD
119_6	GO:0007399-nervous system development	7.50121	0.13714	0.147352	18991	278	10	1	FGF2
119_6	GO:0007507-heart development	13.8528	0.0772335	0.087647	18991	152	10	1	VCAN
119_6	GO:0050918-positive chemotaxis	196.113	8.06e-05	0.00162733	18991	26	10	2	FGF2;CCL5
119_6	GO:0009897-external side of plasma membrane	44.1858	0.000103787	0.00184985	18991	185	10	3	CXCR3;LDLR;CXCL12
119_6	GO:0008015-blood circulation	55.2712	0.0203521	0.03068	18991	39	10	1	CXCL12
119_6	GO:0008344-adult locomotory behavior	45.6147	0.0244805	0.0349886	18991	47	10	1	CXCL12
119_6	GO:0048842-positive regulation of axon extension involved in axon guidance	417.155	0.00315565	0.0102813	18991	6	10	1	CXCL12
119_6	GO:0042629-mast cell granule	139.582	0.00839516	0.017543	18991	16	10	1	SRGN
119_6	GO:0043623-cellular protein complex assembly	189.233	0.00630233	0.0152769	18991	12	10	1	CCL5
119_6	GO:0045071-negative regulation of viral genome replication	63.6153	0.0177638	0.0281803	18991	34	10	1	CCL5
119_6	GO:0007265-Ras protein signal transduction	28.7496	0.0382985	0.0493807	18991	74	10	1	FGF2
119_6	GO:0019956-chemokine binding	682.307	0.00210476	0.00966278	18991	4	10	1	CXCR3
119_6	GO:0006874-cellular calcium ion homeostasis	61.2385	0.00075243	0.00670548	18991	79	10	2	CXCL12;CCL5
119_6	GO:0007267-cell-cell signaling	8.82186	0.118042	0.127739	18991	237	10	1	CCL5
119_6	GO:0048245-eosinophil chemotaxis	259.291	0.00473011	0.0132706	18991	9	10	1	CCL5
119_6	GO:0030816-positive regulation of cAMP metabolic process	1442.85	2.49e-06	0.00018888	18991	5	10	2	CXCR3;PF4
119_6	GO:0008203-cholesterol metabolic process	31.7986	0.0347331	0.0457571	18991	67	10	1	LDLR
119_6	GO:0045091-regulation of single stranded viral RNA replication via double stranded DNA intermediate	inf	0.000526565	0.00483483	18991	1	10	1	IL8
119_6	GO:0043491-protein kinase B signaling	72.3541	0.0156888	0.0258007	18991	30	10	1	CCL5
119_6	GO:0010818-T cell chemotaxis	417.155	0.00315565	0.0102813	18991	6	10	1	CXCR3
119_6	GO:0000189-MAPK import into nucleus	1032.08	0.00157895	0.00824864	18991	3	10	1	FGF2
119_6	GO:0090026-positive regulation of monocyte chemotaxis	511.273	1.37e-05	0.00046093	18991	11	10	2	CXCL12;CCL5
119_6	GO:0045765-regulation of angiogenesis	91.1608	0.0125689	0.0226689	18991	24	10	1	FGF2
119_6	GO:0007275-multicellular organismal development	4.33755	0.223812	0.232243	18991	475	10	1	VCAN
119_6	GO:0044281-small molecule metabolic process	3.11273	0.167408	0.176741	18991	1413	10	2	LDLR;VCAN
119_6	GO:0007596-blood coagulation	17.0575	0.00156822	0.00824864	18991	468	10	3	SRGN;THBD;PF4
119_6	GO:0005737-cytoplasm	0.80592	1	1	18991	4496	10	2	CXCR3;CCL5
119_6	GO:0016485-protein processing	72.3541	0.0156888	0.0258007	18991	30	10	1	SRGN
119_6	GO:0048661-positive regulation of smooth muscle cell proliferation	47.679	0.0234499	0.0343252	18991	45	10	1	CCL5
119_6	GO:0006468-protein phosphorylation	6.03606	0.167101	0.176741	18991	344	10	1	CCL5
119_6	GO:0002676-regulation of chronic inflammatory response	inf	0.000526565	0.00483483	18991	1	10	1	CCL5
119_6	GO:0007186-G-protein coupled receptor signaling pathway	25.444	0.000506774	0.00483483	18991	317	10	3	CXCR3;CXCL12;IL8
119_6	GO:0042159-lipoprotein catabolic process	682.307	0.00210476	0.00966278	18991	4	10	1	LDLR
119_6	GO:0006629-lipid metabolic process	13.5707	0.0787023	0.0889805	18991	155	10	1	LDLR
119_6	GO:0034976-response to endoplasmic reticulum stress	44.6567	0.0249954	0.0353907	18991	48	10	1	IL8
119_6	GO:0016494-C-X-C chemokine receptor activity	347.237	0.00368072	0.0111526	18991	7	10	1	CXCR3
119_6	GO:0006816-calcium ion transport	27.9836	0.0393151	0.0502636	18991	76	10	1	CCL5
119_6	GO:0048015-phosphatidylinositol-mediated signaling	15.387	0.0698581	0.080178	18991	137	10	1	FGF2
119_6	GO:0070100-negative regulation of chemokine-mediated signaling pathway	509.768	0.00263033	0.00996238	18991	5	10	1	CCL5
119_6	GO:0004672-protein kinase activity	7.41988	0.138522	0.148312	18991	281	10	1	CCL5
119_6	GO:0042102-positive regulation of T cell proliferation	46.6239	0.0239653	0.0345785	18991	46	10	1	CCL5
119_6	GO:0045347-negative regulation of MHC class II biosynthetic process	417.155	0.00315565	0.0102813	18991	6	10	1	PF4
119_6	GO:0043552-positive regulation of phosphatidylinositol 3-kinase activity	87.6333	0.0130895	0.0230588	18991	25	10	1	FGF2
119_6	GO:0043231-intracellular membrane-bounded organelle	5.82834	0.172447	0.180801	18991	356	10	1	VCAN
119_6	GO:0014068-positive regulation of phosphatidylinositol 3-kinase signaling	42.0283	0.0265388	0.0368865	18991	51	10	1	CCL5
119_6	GO:0009314-response to radiation	87.6333	0.0130895	0.0230588	18991	25	10	1	CXCL12
119_6	GO:0043202-lysosomal lumen	29.981	0.036772	0.0480254	18991	71	10	1	VCAN
119_6	GO:0001938-positive regulation of endothelial cell proliferation	77.2548	0.000479103	0.00483483	18991	63	10	2	CXCL12;FGF2
119_6	GO:0009636-response to toxic substance	31.3237	0.0352432	0.0462281	18991	68	10	1	CCL5
119_6	GO:0030229-very-low-density lipoprotein particle receptor activity	682.307	0.00210476	0.00966278	18991	4	10	1	LDLR
119_6	GO:0030669-clathrin-coated endocytic vesicle membrane	69.954	0.0162079	0.0261224	18991	31	10	1	LDLR
119_6	GO:0042098-T cell proliferation	123.271	0.00944008	0.0185737	18991	18	10	1	CXCL12
119_6	GO:0034362-low-density lipoprotein particle	160.99	0.00734924	0.0161364	18991	14	10	1	LDLR
119_6	GO:0030324-lung development	25.9084	0.0423588	0.053478	18991	82	10	1	FGF2
119_6	GO:0051928-positive regulation of calcium ion transport	83.9979	0.0136099	0.0235645	18991	26	10	1	CCL5
119_6	GO:0001759-organ induction	149.234	0.00787232	0.0166805	18991	15	10	1	FGF2
119_6	GO:0045651-positive regulation of macrophage differentiation	208.102	0.00577851	0.014649	18991	11	10	1	PF4
119_6	GO:0060644-mammary gland epithelial cell differentiation	189.233	0.00630233	0.0152769	18991	12	10	1	FGF2
119_6	GO:0031729-CCR4 chemokine receptor binding	2046.92	0.00105288	0.00725052	18991	2	10	1	CCL5
119_6	GO:0000186-activation of MAPKK activity	39.6147	0.02808	0.0384988	18991	54	10	1	FGF2
119_6	GO:0008354-germ cell migration	208.102	0.00577851	0.014649	18991	11	10	1	CXCL12
119_6	GO:0045948-positive regulation of translational initiation	208.102	0.00577851	0.014649	18991	11	10	1	CCL5
119_6	GO:0019722-calcium-mediated signaling	112.164	0.000233312	0.00372071	18991	44	10	2	CXCR3;IL8
119_6	GO:0031730-CCR5 chemokine receptor binding	417.155	0.00315565	0.0102813	18991	6	10	1	CCL5
119_6	GO:0031584-activation of phospholipase D activity	509.768	0.00263033	0.00996238	18991	5	10	1	CCL5
119_6	GO:0010008-endosome membrane	12.8202	0.0830959	0.0922273	18991	164	10	1	LDLR
119_6	GO:0046668-regulation of retinal cell programmed cell death	1032.08	0.00157895	0.00824864	18991	3	10	1	FGF2
119_6	GO:0016032-viral process	3.6949	0.256711	0.263673	18991	555	10	1	LDLR
119_6	GO:0042803-protein homodimerization activity	3.26289	0.284852	0.290607	18991	626	10	1	CCL5
119_6	GO:0048011-neurotrophin TRK receptor signaling pathway	7.64079	0.134831	0.145387	18991	273	10	1	FGF2
119_6	GO:0006661-phosphatidylinositol biosynthetic process	37.4809	0.029619	0.040065	18991	57	10	1	FGF2
119_6	GO:0045087-innate immune response	2.69318	0.332807	0.33726	18991	753	10	1	FGF2
119_6	GO:0001569-patterning of blood vessels	61.7489	0.018282	0.0287018	18991	35	10	1	CXCL12
119_6	GO:0033371-T cell secretory granule organization	inf	0.000526565	0.00483483	18991	1	10	1	SRGN
119_6	GO:2001240-negative regulation of extrinsic apoptotic signaling pathway in absence of ligand	63.6153	0.0177638	0.0281803	18991	34	10	1	PF4
119_6	GO:0045070-positive regulation of viral genome replication	130.426	0.00891774	0.0178945	18991	17	10	1	CCL5
119_6	GO:0051209-release of sequestered calcium ion into cytosol	83.9979	0.0136099	0.0235645	18991	26	10	1	FGF2
119_6	GO:0010535-positive regulation of activation of JAK2 kinase activity	417.155	0.00315565	0.0102813	18991	6	10	1	CCL5
119_6	GO:0010544-negative regulation of platelet activation	231.913	0.00525443	0.0139657	18991	10	10	1	THBD
119_6	GO:0008201-heparin binding	34.5943	0.00227061	0.00996238	18991	138	10	2	PF4;FGF2
119_6	GO:0048678-response to axon injury	91.1608	0.0125689	0.0226689	18991	24	10	1	FGF2
119_6	GO:0016021-integral component of membrane	0.37551	0.472176	0.475313	18991	4335	10	1	LDLR
119_6	GO:0042379-chemokine receptor binding	764.748	6.98e-06	0.000301954	18991	8	10	2	CXCL12;CCL5
119_6	GO:0007166-cell surface receptor signaling pathway	13.1426	0.0811455	0.0907272	18991	160	10	1	CXCR3
119_6	GO:0048246-macrophage chemotaxis	160.99	0.00734924	0.0161364	18991	14	10	1	CCL5
119_6	GO:0030246-carbohydrate binding	31.5628	0.00271035	0.0101387	18991	151	10	2	THBD;VCAN
119_6	GO:0010628-positive regulation of gene expression	14.1347	0.0757626	0.0863011	18991	149	10	1	PF4
119_6	GO:0021940-positive regulation of cerebellar granule cell precursor proliferation	1032.08	0.00157895	0.00824864	18991	3	10	1	FGF2
119_6	GO:0034112-positive regulation of homotypic cell-cell adhesion	1032.08	0.00157895	0.00824864	18991	3	10	1	CCL5
119_6	GO:0005576-extracellular region	24.4661	3.63e-06	0.000220125	18991	1659	10	7	CCL5;VCAN;PF4;SRGN;CXCL12;FGF2;IL8
119_6	GO:0031726-CCR1 chemokine receptor binding	417.155	0.00315565	0.0102813	18991	6	10	1	CCL5
119_6	GO:0090023-positive regulation of neutrophil chemotaxis	130.426	0.00891774	0.0178945	18991	17	10	1	IL8
119_6	GO:0009612-response to mechanical stimulus	39.6147	0.02808	0.0384988	18991	54	10	1	CXCL12
119_6	GO:0009986-cell surface	12.4982	0.0156786	0.0258007	18991	374	10	2	LDLR;THBD
119_6	GO:0005770-late endosome	23.3141	0.0469082	0.0577771	18991	91	10	1	LDLR
119_6	GO:0060326-cell chemotaxis	47.679	0.0234499	0.0343252	18991	45	10	1	CXCL12
119_6	GO:0001948-glycoprotein binding	47.679	0.0234499	0.0343252	18991	45	10	1	LDLR
119_6	GO:0002407-dendritic cell chemotaxis	160.99	0.00734924	0.0161364	18991	14	10	1	CCL5
119_6	GO:0005102-receptor binding	7.10833	0.144033	0.153616	18991	293	10	1	CXCL12
119_6	GO:0051591-response to cAMP	46.6239	0.0239653	0.0345785	18991	46	10	1	THBD
119_6	GO:0005125-cytokine activity	12.6635	0.0840697	0.0929676	18991	166	10	1	FGF2
119_6	GO:0070374-positive regulation of ERK1 and ERK2 cascade	20.7401	0.0524421	0.0638151	18991	102	10	1	FGF2
119_6	GO:0033364-mast cell secretory granule organization	2046.92	0.00105288	0.00725052	18991	2	10	1	SRGN
119_6	GO:0007155-cell adhesion	18.0075	0.00134766	0.00824864	18991	444	10	3	CXCR3;CXCL12;VCAN
119_6	GO:0051781-positive regulation of cell division	44.6567	0.0249954	0.0353907	18991	48	10	1	FGF2
119_6	GO:0071407-cellular response to organic cyclic compound	58.3295	0.0193175	0.0297117	18991	37	10	1	CCL5
119_6	GO:0031328-positive regulation of cellular biosynthetic process	2046.92	0.00105288	0.00725052	18991	2	10	1	CCL5
119_6	GO:0006700-C21-steroid hormone biosynthetic process	347.237	0.00368072	0.0111526	18991	7	10	1	FGF2
119_6	GO:0060128-corticotropin hormone secreting cell differentiation	1032.08	0.00157895	0.00824864	18991	3	10	1	FGF2
119_6	GO:0005887-integral component of plasma membrane	7.20695	0.0157987	0.0258007	18991	1068	10	3	CXCR3;LDLR;THBD
119_6	GO:0010764-negative regulation of fibroblast migration	509.768	0.00263033	0.00996238	18991	5	10	1	FGF2
119_6	GO:0030299-intestinal cholesterol absorption	301.133	0.00420554	0.0123716	18991	8	10	1	LDLR
119_6	GO:0032958-inositol phosphate biosynthetic process	1032.08	0.00157895	0.00824864	18991	3	10	1	FGF2
119_6	GO:0006915-apoptotic process	3.38019	0.27663	0.283172	18991	605	10	1	CXCR3
119_6	GO:0045653-negative regulation of megakaryocyte differentiation	509.768	0.00263033	0.00996238	18991	5	10	1	PF4
119_6	GO:0032496-response to lipopolysaccharide	17.0234	0.0634232	0.0739124	18991	124	10	1	THBD
119_6	GO:0046427-positive regulation of JAK-STAT cascade	149.234	0.00787232	0.0166805	18991	15	10	1	CCL5
119_6	GO:0043950-positive regulation of cAMP-mediated signaling	425.954	1.94e-05	0.000587983	18991	13	10	2	CXCR3;PF4
119_6	GO:0007565-female pregnancy	24.6865	0.0443832	0.0555706	18991	86	10	1	THBD
119_6	GO:0042632-cholesterol homeostasis	36.1793	0.0306438	0.0409033	18991	59	10	1	LDLR
119_6	GO:0043537-negative regulation of blood vessel endothelial cell migration	174.626	0.00682591	0.0157882	18991	13	10	1	FGF2
119_6	GO:0008347-glial cell migration	259.291	0.00473011	0.0132706	18991	9	10	1	VCAN
119_6	GO:0033373-maintenance of protease location in mast cell secretory granule	inf	0.000526565	0.00483483	18991	1	10	1	SRGN
119_6	GO:0010165-response to X-ray	116.466	0.00996217	0.0194744	18991	19	10	1	THBD
119_6	GO:0060045-positive regulation of cardiac muscle cell proliferation	110.378	0.010484	0.0201054	18991	20	10	1	FGF2
119_6	GO:2000110-negative regulation of macrophage apoptotic process	682.307	0.00210476	0.00966278	18991	4	10	1	CCL5
119_6	GO:0033603-positive regulation of dopamine secretion	417.155	0.00315565	0.0102813	18991	6	10	1	CXCL12
119_6	GO:0060548-negative regulation of cell death	59.9901	0.0187999	0.0290631	18991	36	10	1	FGF2
119_6	GO:2000107-negative regulation of leukocyte apoptotic process	509.768	0.00263033	0.00996238	18991	5	10	1	CXCL12
119_6	GO:0030195-negative regulation of blood coagulation	174.626	0.00682591	0.0157882	18991	13	10	1	THBD
119_6	GO:0043235-receptor complex	18.7012	0.057947	0.0688547	18991	113	10	1	LDLR
119_6	GO:0006935-chemotaxis	166.066	2.09e-09	5.97e-07	18991	118	10	5	CXCR3;CXCL12;FGF2;IL8;CCL5
119_6	GO:0048566-embryonic digestive tract development	130.426	0.00891774	0.0178945	18991	17	10	1	IL8
119_6	GO:0005153-interleukin-8 receptor binding	2046.92	0.00105288	0.00725052	18991	2	10	1	IL8
119_6	GO:0005578-proteinaceous extracellular matrix	10.2733	0.102396	0.111604	18991	204	10	1	VCAN
119_6	GO:0005829-cytosol	0.704446	1	1	18991	2587	10	1	FGF2
119_6	GO:0030595-leukocyte chemotaxis	301.133	0.00420554	0.0123716	18991	8	10	1	PF4
119_6	GO:0006987-activation of signaling protein activity involved in unfolded protein response	32.7934	0.0337122	0.0448018	18991	65	10	1	IL8
119_6	GO:0045236-CXCR chemokine receptor binding	2046.92	0.00105288	0.00725052	18991	2	10	1	CXCL12
119_6	GO:0045785-positive regulation of cell adhesion	61.7489	0.018282	0.0287018	18991	35	10	1	CCL5
119_6	GO:0048864-stem cell development	417.155	0.00315565	0.0102813	18991	6	10	1	FGF2
119_6	GO:0006955-immune response	26.2349	7.14e-05	0.0015455	18991	474	10	4	CXCL12;PF4;IL8;CCL5
119_6	GO:0015914-phospholipid transport	130.426	0.00891774	0.0178945	18991	17	10	1	LDLR
119_6	GO:0004435-phosphatidylinositol phospholipase C activity	77.7278	0.0146498	0.0246606	18991	28	10	1	CCL5
119_6	GO:0031623-receptor internalization	69.954	0.0162079	0.0261224	18991	31	10	1	IL8
119_6	GO:0030301-cholesterol transport	160.99	0.00734924	0.0161364	18991	14	10	1	LDLR
119_6	GO:0044344-cellular response to fibroblast growth factor stimulus	273.804	4.25e-05	0.00107239	18991	19	10	2	IL8;CCL5
119_6	GO:0070234-positive regulation of T cell apoptotic process	509.768	0.00263033	0.00996238	18991	5	10	1	CCL5
119_6	GO:0030204-chondroitin sulfate metabolic process	43.7327	0.0255101	0.0359515	18991	49	10	1	VCAN
119_6	GO:0032760-positive regulation of tumor necrosis factor production	59.9901	0.0187999	0.0290631	18991	36	10	1	PF4
119_6	GO:0008037-cell recognition	208.102	0.00577851	0.014649	18991	11	10	1	VCAN
119_6	GO:0005515-protein binding	5.05112	0.0144185	0.0245438	18991	6004	10	7	CCL5;VCAN;LDLR;SRGN;THBD;FGF2;IL8
119_6	GO:0038095-Fc-epsilon receptor signaling pathway	7.08379	0.144491	0.153616	18991	294	10	1	FGF2
119_6	GO:0009408-response to heat	52.4329	0.0213857	0.0320785	18991	41	10	1	CXCL12
119_6	GO:0051281-positive regulation of release of sequestered calcium ion into cytosol	99.7774	0.0115269	0.0212967	18991	22	10	1	CXCR3
119_6	GO:2000503-positive regulation of natural killer cell chemotaxis	509.768	0.00263033	0.00996238	18991	5	10	1	CCL5
119_6	GO:0001658-branching involved in ureteric bud morphogenesis	42.8052	0.0260246	0.0363385	18991	50	10	1	FGF2
119_6	GO:0022029-telencephalon cell migration	1032.08	0.00157895	0.00824864	18991	3	10	1	CXCL12
119_6	GO:0007204-positive regulation of cytosolic calcium ion concentration	19.2216	0.0564485	0.0678727	18991	110	10	1	CXCR3
119_6	GO:0050710-negative regulation of cytokine secretion	174.626	0.00682591	0.0157882	18991	13	10	1	SRGN
119_6	GO:0004888-transmembrane signaling receptor activity	19.4009	0.0559486	0.0675395	18991	109	10	1	THBD
119_6	GO:0008045-motor neuron axon guidance	104.74	0.0110056	0.0206286	18991	21	10	1	CXCL12
119_6	GO:0043536-positive regulation of blood vessel endothelial cell migration	130.426	0.00891774	0.0178945	18991	17	10	1	FGF2
119_6	GO:0008543-fibroblast growth factor receptor signaling pathway	12.9	0.0826086	0.0920236	18991	163	10	1	FGF2
119_6	GO:0005041-low-density lipoprotein receptor activity	231.913	0.00525443	0.0139657	18991	10	10	1	LDLR
119_6	GO:0007159-leukocyte cell-cell adhesion	80.7258	0.01413	0.0241886	18991	27	10	1	CCL5
119_6	GO:0008626-granzyme-mediated apoptotic signaling pathway	509.768	0.00263033	0.00996238	18991	5	10	1	SRGN
119_6	GO:0030206-chondroitin sulfate biosynthetic process	87.6333	0.0130895	0.0230588	18991	25	10	1	VCAN
119_6	GO:0005509-calcium ion binding	11.4272	0.00471331	0.0132706	18991	689	10	3	LDLR;VCAN;THBD
119_6	GO:0004950-chemokine receptor activity	123.271	0.00944008	0.0185737	18991	18	10	1	CXCR3
119_6	GO:0002548-monocyte chemotaxis	130.426	0.00891774	0.0178945	18991	17	10	1	CCL5
119_6	GO:0008286-insulin receptor signaling pathway	14.1347	0.0757626	0.0863011	18991	149	10	1	FGF2
119_6	GO:0060591-chondroblast differentiation	682.307	0.00210476	0.00966278	18991	4	10	1	FGF2
119_6	GO:0033382-maintenance of granzyme B location in T cell secretory granule	inf	0.000526565	0.00483483	18991	1	10	1	SRGN
119_6	GO:0001667-ameboidal cell migration	347.237	0.00368072	0.0111526	18991	7	10	1	CXCL12
119_6	GO:0043434-response to peptide hormone	45.6147	0.0244805	0.0349886	18991	47	10	1	CXCL12
119_6	GO:0005769-early endosome	13.1426	0.0811455	0.0907272	18991	160	10	1	LDLR
119_6	GO:0005975-carbohydrate metabolic process	5.84511	0.172002	0.180801	18991	355	10	1	VCAN
119_6	GO:0010820-positive regulation of T cell chemotaxis	259.291	0.00473011	0.0132706	18991	9	10	1	CCL5
119_6	GO:0071347-cellular response to interleukin-1	146.71	0.000138749	0.0023356	18991	34	10	2	IL8;CCL5
119_6	GO:0034383-low-density lipoprotein particle clearance	301.133	0.00420554	0.0123716	18991	8	10	1	LDLR
119_6	GO:0061045-negative regulation of wound healing	347.237	0.00368072	0.0111526	18991	7	10	1	FGF2
119_6	GO:0051262-protein tetramerization	80.7258	0.01413	0.0241886	18991	27	10	1	CCL5
119_6	GO:0006928-cellular component movement	49.1427	0.00115458	0.00777417	18991	98	10	2	CXCR3;IL8
119_6	GO:0019958-C-X-C chemokine binding	2046.92	0.00105288	0.00725052	18991	2	10	1	CXCR3
119_6	GO:0005539-glycosaminoglycan binding	110.378	0.010484	0.0201054	18991	20	10	1	VCAN
119_6	GO:0031100-organ regeneration	42.8052	0.0260246	0.0363385	18991	50	10	1	CXCL12
119_6	GO:0050900-leukocyte migration	18.7012	0.057947	0.0688547	18991	113	10	1	THBD
119_6	GO:0031214-biomineral tissue development	95.2709	0.012048	0.0221246	18991	23	10	1	SRGN
119_6	GO:0010899-regulation of phosphatidylcholine catabolic process	2046.92	0.00105288	0.00725052	18991	2	10	1	LDLR
119_6	GO:0007165-signal transduction	7.37794	0.0148957	0.0249358	18991	1045	10	3	CXCL12;FGF2;IL8
119_6	GO:0008009-chemokine activity	283.197	7.46e-09	7.53e-07	18991	48	10	4	CXCL12;PF4;IL8;CCL5
119_6	GO:0045089-positive regulation of innate immune response	174.626	0.00682591	0.0157882	18991	13	10	1	CCL5
119_6	GO:1900118-negative regulation of execution phase of apoptosis	417.155	0.00315565	0.0102813	18991	6	10	1	CXCR3
119_6	GO:0042060-wound healing	29.1486	0.0377899	0.0489331	18991	73	10	1	FGF2
119_6	GO:0030169-low-density lipoprotein particle binding	149.234	0.00787232	0.0166805	18991	15	10	1	LDLR
119_6	GO:0042588-zymogen granule	682.307	0.00210476	0.00966278	18991	4	10	1	SRGN
119_6	GO:0008285-negative regulation of cell proliferation	12.4303	0.015838	0.0258007	18991	376	10	2	FGF2;IL8
119_6	GO:0030502-negative regulation of bone mineralization	139.582	0.00839516	0.017543	18991	16	10	1	SRGN
119_6	GO:0005518-collagen binding	37.4809	0.029619	0.040065	18991	57	10	1	SRGN
[truncated: 15,977 more rows]
