# Supplementary material for: Network analysis of coronary artery disease risk genes elucidates disease mechanisms and druggable targets
Source: Sci Rep. 2018 Feb 21;8:3434. doi: 10.1038/s41598-018-20721-6 (PMC5821758; doi:10.1038/s41598-018-20721-6)
Supplement: Supplementary file 9 — Supplementary Table 8 [file 41598_2018_20721_MOESM9_ESM.xlsx]

## Sheet: 1_5
Supplementary Table 8. Gene level scoring and drugging analysis results. Gene level scoring and drugging details for the top 25 modules are shown (one sheet per module).
Gene	Integrated gene score	Distance to GWAS gene score	Kinase or GPCR	Mouse CAD phenotype	Drug in DGIdb	Vascular tissue expression	Target vs tox tissue expression	DgIdb_drug_primary_name
ADM	9.22514	4	NA	1	2	1	1.225139	PAROXETINE
C3	6.28866	2	NA	1	2	1	0.2886611	POT-4 : S-HYDROXYCYSTEINE : INTRAVENOUS IMMUNOGLOBULIN
C5	5.00456	1	NA	1	2	1	0.004564108	INTRAVENOUS IMMUNOGLOBULIN : ECULIZUMAB : ARC1905
CFH	3.07112	2	NA	NA	NA	1	0.07112227
MASP1	1.8708	1	NA	NA	NA	1	-0.1292002

## Sheet: 10_3
Gene	Integrated gene score	Distance to GWAS gene score	Kinase or GPCR	Mouse CAD phenotype	Drug in DGIdb	Vascular tissue expression	Target vs tox tissue expression	DgIdb_drug_primary_name
PLG	7.9819	4	NA	1	2	1	-0.01809686	UROKINASE : TRANEXAMIC ACID : STREPTOKINASE : ALTEPLASE : RETEPLASE : ANISTREPLASE : AMINOCAPROIC ACID : TENECTEPLASE : BICINE : DESMOTEPLASE : APROTININ : ANTITHROMBIN : AMEDIPLASE : PLASMIN : 6-AMINOCAPROIC ACID : BIS-TRIAZOLE DERIVATIVE 10
F2R	7.91263	2	2	1	2	1	-0.08736691	VORAPAXAR : RUSALATIDE : STREPTOKINASE : SR-123781A : SCH-530348
MMP9	7.131	2	NA	1	2	1	1.131001	MARIMASTAT : TST10088 : COL-3 : AE-941 : ANTIHYPERTENSIVES : CELECOXIB : METHYLDOPA : HYDRALAZINE : NIFEDIPINE : AZD1236 : "2R,3R,4R,5S)-N,3,4,5-TETRAHYDROXY-1-[4-(PHENOXY)PHENYL]SULFONYLPIPERIDINE-2-CARBOXAMIDE" : AZD6605 : NEOVASTAT : S-3304 : PRINOMASTAT : PG-116800
DCN	6.30956	2	NA	1	2	1	0.3095633	TRIS(HYDROXYMETHYL)AMINOMETHANE
TFPI	5.14851	1	NA	1	2	1	0.1485105	COAGULATION FACTOR VIIA : DALTEPARIN
NGF	5.07522	2	NA	NA	2	1	0.07521514	CLENBUTEROL : RI 624 : TANEZUMAB : CERE-110 : PG110 : METHADONE
NID1	4.50347	1	NA	NA	2	1	0.5034735	UROKINASE
COL1A2	4.1305	1	NA	NA	2	1	0.1304997	COLLAGENASE CLOSTRIDIUM HISTOLYTICUM : COLLAGENASE
COL1A1	4.06955	1	NA	NA	2	1	0.06955167	PAMIDRONATE : ETIDRONIC ACID : SOMATROPIN RECOMBINANT : ZOLEDRONATE : COLLAGENASE CLOSTRIDIUM HISTOLYTICUM : HALOFUGINONE : COLLAGENASE
ELN	4.01671	1	NA	NA	2	1	0.01670642	ROFECOXIB : PRT-201
FBLN2	2.98706	2	NA	NA	NA	1	-0.01293767
MATN2	2.86548	2	NA	NA	NA	1	-0.1345165
COL4A5	2.80709	2	NA	NA	NA	1	-0.1929076
CXCL1	2.08135	0	NA	1	NA	1	0.08135232
SERPINE2	1.53893	1	NA	NA	NA	1	-0.4610662

## Sheet: 17_3
Gene	Integrated gene score	Distance to GWAS gene score	Kinase or GPCR	Mouse CAD phenotype	Drug in DGIdb	Vascular tissue expression	Target vs tox tissue expression	DgIdb_drug_primary_name
LRP1	8.66203	4	NA	1	2	1	0.6620296	ANTIHEMOPHILIC FACTOR : COAGULATION FACTOR IX : TENECTEPLASE
MMP9	7.131	2	NA	1	2	1	1.131001	MARIMASTAT : TST10088 : COL-3 : AE-941 : ANTIHYPERTENSIVES : CELECOXIB : METHYLDOPA : HYDRALAZINE : NIFEDIPINE : AZD1236 : "2R,3R,4R,5S)-N,3,4,5-TETRAHYDROXY-1-[4-(PHENOXY)PHENYL]SULFONYLPIPERIDINE-2-CARBOXAMIDE" : AZD6605 : NEOVASTAT : S-3304 : PRINOMASTAT : PG-116800
DCN	6.30956	2	NA	1	2	1	0.3095633	TRIS(HYDROXYMETHYL)AMINOMETHANE
MMP14	6.11428	2	NA	1	2	1	0.1142774	MARIMASTAT : PRINOMASTAT
PLAT	5.97402	2	NA	1	2	1	-0.02598064	UROKINASE : TRANEXAMIC ACID : IBUPROFEN : 5-(DIMETHYLAMINO)-2-NAPHTHALENESULFONIC ACID : AMINOCAPROIC ACID : ILOPROST : 6-AMINOCAPROIC ACID
PLAU	5.3871	1	NA	1	2	1	0.3870971	6-[(Z)-AMINO(IMINO)METHYL]-N-[3-(CYCLOPENTYLOXY)PHENYL]-2-NAPHTHAMIDE : "THIENO[2,3-B]PYRIDINE-2-CARBOXAMIDINE" : "4-(2-AMINOETHOXY)-N-(3-CHLORO-5-PIPERIDIN-1-YLPHENYL)-3,5-DIMETHYLBENZAMIDE" : AMILORIDE : 6-(N-PHENYLCARBAMYL)-2-NAPHTHALENECARBOXAMIDINE : "4-(2-AMINOETHOXY)-3,5-DICHLORO-N-[3-(1-METHYLETHOXY)PHENYL]BENZAMIDE" : "4-(2-AMINOETHOXY)-N-(2,5-DIETHOXYPHENYL)-3,5-DIMETHYLBENZAMIDE" : "4-…
MMP2	5.07926	1	NA	1	2	1	0.07925751	NEOVASTAT : S-3304 : PRINOMASTAT : MARIMASTAT : TST10088 : AE-941 : COL-3 : HALOFUGINONE : SC-74020 : CAPTOPRIL : AZD6605 : TANOMASTAT : ARP100 : TILUDRONIC ACID : BB-3644 : METASTAT : BMS 275291 : BATIMASTAT : PG-116800 : RO-26-2853 : PAMIDRONATE : ZOLEDRONATE
ELANE	4.3549	2	NA	NA	2	NA	0.3548982	DERMOLASTIN : SIVELESTAT SODIUM HYDRATE : AZD9668 : DX-890 : ALPHA-1-PROTEINASE INHIBITOR : ALVELESTAT : ALPHA1-PROTEINASE INHIBITOR : SIVELESTAT : ERDOSTEINE : ELAFIN : ALPHA-1 PROTEINASE INHIBITOR : "MDL 101,146" : FILGRASTIM : ONO-6818 : PEGFILGRASTIM
FBLN2	2.98706	2	NA	NA	NA	1	-0.01293767
MATN2	2.86548	2	NA	NA	NA	1	-0.1345165
COL4A5	2.80709	2	NA	NA	NA	1	-0.1929076
SERPINE2	1.53893	1	NA	NA	NA	1	-0.4610662

## Sheet: 18_4
Gene	Integrated gene score	Distance to GWAS gene score	Kinase or GPCR	Mouse CAD phenotype	Drug in DGIdb	Vascular tissue expression	Target vs tox tissue expression	DgIdb_drug_primary_name
THBS1	7.22379	2	NA	1	2	1	1.223794	CVX-045
DCN	6.30956	2	NA	1	2	1	0.3095633	TRIS(HYDROXYMETHYL)AMINOMETHANE
COL4A1	5.54425	4	NA	NA	NA	1	0.5442519
TGFB3	5.15135	1	NA	1	2	1	0.151346	"1,4-DIETHYLENE DIOXIDE"
TGFB2	5.01771	1	NA	1	2	1	0.01770983	LERDELIMUMAB : BELAGENPUMATUCEL-L : TRABEDERSEN : AP12009
VEGFA	4.68279	1	NA	1	2	1	-0.3172085	AFLIBERCEPT : THALIDOMIDE : BEVACIZUMAB : VEGLIN : VEGF GENE THERAPY : EW-A-401 : BEVASIRANIB : VEGF-121 : AE-941 : SB-509 : PEGAPTANIB : 4SC-202 : RANIBIZUMAB : SORAFENIB TOSYLATE : ENDOSTATIN (84-114)-NH2 (JKC367) : ZIV-AFLIBERCEPT : DALTEPARIN : VANDETANIB : MINOCYCLINE : TRIS(HYDROXYMETHYL)AMINOMETHANE : GLICLAZIDE : CARVEDILOL : ABT-510 : VEGF-AS : PYROGLUTAMIC ACID : IRINOTECAN : CELECOXIB …

## Sheet: 36_4
Gene	Integrated gene score	Distance to GWAS gene score	Kinase or GPCR	Mouse CAD phenotype	Drug in DGIdb	Vascular tissue expression	Target vs tox tissue expression	DgIdb_drug_primary_name
ADM	9.22514	4	NA	1	2	1	1.225139	PAROXETINE
EDNRB	8.29884	2	2	1	2	1	0.2988428	BOSENTAN : MACITENTAN : SITAXENTAN : SPI-1620 : AMBRISENTAN : RO 46-8443 : "[<SUP>125</SUP>I][ALA<SUP>1,3,11,15</SUP>]ET-1" : "[ALA<SUP>1,3,11,15</SUP>]ET-1" : BQ 3020 : ENDOTHELIN-3 : IRL 1620 : SARAFOTOXIN S6C : RES7011 : [<SUP>125</SUP>I]BQ3020 : A192621 : "[<SUP>125</SUP>I]ET-1 (HUMAN, MOUSE, RAT)" : [<SUP>125</SUP>I]IRL1620 : BQ788 : IRL 2500
CALCRL	7.51058	2	2	NA	2	1	0.5105824	TELCAGEPANT : CGRP
EDN1	6.20067	2	NA	1	2	1	0.2006704	TBC-3711 : MURAGLITAZAR
CMA1	4.9119	1	NA	1	2	NA	0.9118957	JNJ-10311795 : NK3201 : [(1S)-1-(5-CHLORO-1-BENZOTHIEN-3-YL)-2-(2-NAPHTHYLAMINO)-2-OXOETHYL]PHOSPHONIC ACID : 2-(N-MORPHOLINO)-ETHANESULFONIC ACID : 2-[3-({METHYL[1-(2-NAPHTHOYL)PIPERIDIN-4-YL]AMINO}CARBONYL)-2-NAPHTHYL]-1-(1-NAPHTHYL)-2-OXOETHYLPHOSPHONIC ACID : PHENYLALANYLMETHANE : BENZYLSULFINIC ACID
ECE1	4.04937	1	NA	NA	2	1	0.04937019	"5-(2-HYDROXYETHYL)NONANE-1,9-DIOL" : DAGLUTRIL : (2S)-2-(2-BENZYL-3-{[(1R)-1-{[(BENZYLOXY)CARBONYL]AMINO}-2-PHENYLETHYL](HYDROXY)PHOSPHORYL}PROPANAMIDO)-3-(1H-INDOL-3-YL)PROPANOIC ACID : KC-12615
NPPC	3.27938	1	NA	1	NA	1	0.2793844
GNA11	2.59772	2	NA	NA	NA	1	-0.4022806
EDN3	2.25988	2	NA	NA	NA	NA	0.259884

## Sheet: 69_5
Gene	Integrated gene score	Distance to GWAS gene score	Kinase or GPCR	Mouse CAD phenotype	Drug in DGIdb	Vascular tissue expression	Target vs tox tissue expression	DgIdb_drug_primary_name
FN1	8.19004	4	NA	1	2	1	0.1900449	AS1409 : OCRIPLASMIN : 1311-L19SIP
THBS1	7.22379	2	NA	1	2	1	1.223794	CVX-045
MMP9	7.131	2	NA	1	2	1	1.131001	MARIMASTAT : TST10088 : COL-3 : AE-941 : ANTIHYPERTENSIVES : CELECOXIB : METHYLDOPA : HYDRALAZINE : NIFEDIPINE : AZD1236 : "2R,3R,4R,5S)-N,3,4,5-TETRAHYDROXY-1-[4-(PHENOXY)PHENYL]SULFONYLPIPERIDINE-2-CARBOXAMIDE" : AZD6605 : NEOVASTAT : S-3304 : PRINOMASTAT : PG-116800
TGFB1	6.71899	2	NA	1	2	1	0.718995	GLATIRAMER ACETATE : HYALURONIDASE : GC-1008
DCN	6.30956	2	NA	1	2	1	0.3095633	TRIS(HYDROXYMETHYL)AMINOMETHANE
COL4A1	5.54425	4	NA	NA	NA	1	0.5442519
TIMP1	5.40409	1	NA	1	2	1	0.4040911	PACLITAXEL
VCAN	5.32546	1	NA	1	2	1	0.3254606	HYALURONAN
COL4A2	5.23361	4	NA	NA	NA	1	0.233611
TIMP3	5.20288	1	NA	1	2	1	0.202883	PIMAGEDINE HCL
TFPI	5.14851	1	NA	1	2	1	0.1485105	COAGULATION FACTOR VIIA : DALTEPARIN
COL1A2	5.1305	2	NA	NA	2	1	0.1304997	COLLAGENASE CLOSTRIDIUM HISTOLYTICUM : COLLAGENASE
COL1A1	5.06955	2	NA	NA	2	1	0.06955167	PAMIDRONATE : ETIDRONIC ACID : SOMATROPIN RECOMBINANT : ZOLEDRONATE : COLLAGENASE CLOSTRIDIUM HISTOLYTICUM : HALOFUGINONE : COLLAGENASE
TGFB2	5.01771	1	NA	1	2	1	0.01770983	LERDELIMUMAB : BELAGENPUMATUCEL-L : TRABEDERSEN : AP12009
ELN	5.01671	2	NA	NA	2	1	0.01670642	ROFECOXIB : PRT-201
COL18A1	5.01275	1	NA	1	2	1	0.01274546	METHOTREXATE : BEVACIZUMAB : PEMETREXED
HAPLN1	4.42494	1	NA	NA	2	1	0.4249396	HYALURONAN
FBN1	4.27348	2	NA	1	NA	1	0.2734794
BGN	4.21289	2	NA	1	NA	1	0.2128907
P4HB	4.15634	1	NA	NA	2	1	0.1563366	RIBOSTAMYCIN
COL4A6	3.26044	2	NA	NA	NA	1	0.2604351
ECM1	3.22111	2	NA	NA	NA	1	0.2211085
SRGN	3.15872	1	NA	NA	NA	1	1.158719
COL4A3	3.03418	2	NA	NA	NA	1	0.03418017
TIMP2	2.98919	1	NA	1	NA	1	-0.01080803
THBS2	2.92237	1	NA	NA	NA	1	0.9223733
COL4A5	2.80709	2	NA	NA	NA	1	-0.1929076
COL4A4	2.62449	2	NA	NA	NA	1	-0.3755093
SCUBE3	2.48473	1	NA	NA	NA	1	0.4847271
BTC	2.46146	1	NA	NA	NA	1	0.4614592
SURF4	1.91663	1	NA	NA	NA	1	-0.08336644

## Sheet: 72_6
Gene	Integrated gene score	Distance to GWAS gene score	Kinase or GPCR	Mouse CAD phenotype	Drug in DGIdb	Vascular tissue expression	Target vs tox tissue expression	DgIdb_drug_primary_name
EDNRA	9.96243	4	2	1	2	1	-0.03756565	ZIBOTENTAN : SITAXSENTAN : AMBRISENTAN : BOSENTAN : AVOSENTAN : PF-1228305 : ATRASENTAN : ACETYLSALICYLIC ACID : "2-HYDROXY-3,5-DIIODOBENZOIC ACID" : SITAXENTAN : ACTELION-1 : MACITENTAN : SPP 301 : PS433540 : DARUSENTAN : PD-156707 : [<SUP>125</SUP>I]SARAFOTOXIN S6B : [<SUP>125</SUP>I]ET-2 (HUMAN) : [<SUP>3</SUP>H]BQ123 : [<SUP>3</SUP>H]S0139 : SARAFOTOXIN S6B : [<SUP>125</SUP>I]PD151242 : BQ123…
C5AR1	7.47804	1	2	NA	2	1	1.478042	PMX205 : YSFKPMPLAR : <I>N</I>-METHYL-PHE-LYS-PRO-<SMALL>D</SMALL>-CHA-TRP-<SMALL>D</SMALL>-ARG-CO<SUB>2</SUB>H : C5A : RPR121154 : "L-156,602" : <I>N</I>-METHYL-PHE-LYS-PRO-<SMALL>D</SMALL>-CHA-CHA-<SMALL>D</SMALL>-ARG-CO<SUB>2</SUB>H : JPE1375 : NDT9520492 : [<SUP>125</SUP>I]C5A (HUMAN) : ACPHE-ORN-PRO-D-CHA-TRP-ARG : C5A DES-ARG : RIBOSOMAL PROTEIN S19 : W54011 : C089 : PMX53 : CHIPS : CCX168
GNAI2	4.4103	2	NA	1	NA	1	0.4103001
GDI1	3.66187	1	NA	NA	2	1	-0.338134	GERAN-8-YL GERAN
GNAI3	2.28096	1	NA	NA	NA	1	0.2809629
RGS14	2.243	1	NA	NA	NA	1	0.242996
GNB2	1.88357	1	NA	NA	NA	1	-0.1164289

## Sheet: 82_4
Gene	Integrated gene score	Distance to GWAS gene score	Kinase or GPCR	Mouse CAD phenotype	Drug in DGIdb	Vascular tissue expression	Target vs tox tissue expression	DgIdb_drug_primary_name
LRP1	8.66203	4	NA	1	2	1	0.6620296	ANTIHEMOPHILIC FACTOR : COAGULATION FACTOR IX : TENECTEPLASE
FN1	8.19004	4	NA	1	2	1	0.1900449	AS1409 : OCRIPLASMIN : 1311-L19SIP
THBS1	7.22379	2	NA	1	2	1	1.223794	CVX-045
MMP9	7.131	2	NA	1	2	1	1.131001	MARIMASTAT : TST10088 : COL-3 : AE-941 : ANTIHYPERTENSIVES : CELECOXIB : METHYLDOPA : HYDRALAZINE : NIFEDIPINE : AZD1236 : "2R,3R,4R,5S)-N,3,4,5-TETRAHYDROXY-1-[4-(PHENOXY)PHENYL]SULFONYLPIPERIDINE-2-CARBOXAMIDE" : AZD6605 : NEOVASTAT : S-3304 : PRINOMASTAT : PG-116800
TNFRSF11B	7.06697	2	NA	1	2	1	1.066966	PAMIDRONATE : ZOLEDRONATE
AKT2	6.91139	1	2	1	2	1	-0.08861122	4-(4-CHLOROPHENYL)-4-[4-(1H-PYRAZOL-4-YL)PHENYL]PIPERIDINE : "N-[(1S)-2-AMINO-1-PHENYLETHYL]-5-(1H-PYRROLO[2,3-B]PYRIDIN-4-YL)THIOPHENE-2-CARBOXAMIDE" : ISOQUINOLINE-5-SULFONIC ACID (2-(2-(4-CHLOROBENZYLOXY)ETHYLAMINO)ETHYL)AMIDE : (2S)-1-(1H-INDOL-3-YL)-3-{[5-(3-METHYL-1H-INDAZOL-5-YL)PYRIDIN-3-YL]OXY}PROPAN-2-AMINE : MK2206 : AZD4547 : GDC-0068 : EVEROLIMUS : GSK2126458 : XL418 : TRICIRIBINE : …
CTSG	6.31701	2	NA	1	2	1	0.3170062	DERMOLASTIN : BIS-NAPTHYL BETA-KETOPHOSPHONIC ACID : 2-[3-({METHYL[1-(2-NAPHTHOYL)PIPERIDIN-4-YL]AMINO}CARBONYL)-2-NAPHTHYL]-1-(1-NAPHTHYL)-2-OXOETHYLPHOSPHONIC ACID : "1,3-BIS(PHENYLMETHYL)-1,3-DIAZETIDINE-2,4-DIONE"
DCN	6.30956	2	NA	1	2	1	0.3095633	TRIS(HYDROXYMETHYL)AMINOMETHANE
PDGFB	6.17157	2	NA	1	2	1	0.1715659	ADENOVIRAL PDGF B : AXITINIB : SUNITINIB
MMP2	6.07926	2	NA	1	2	1	0.07925751	NEOVASTAT : S-3304 : PRINOMASTAT : MARIMASTAT : TST10088 : AE-941 : COL-3 : HALOFUGINONE : SC-74020 : CAPTOPRIL : AZD6605 : TANOMASTAT : ARP100 : TILUDRONIC ACID : BB-3644 : METASTAT : BMS 275291 : BATIMASTAT : PG-116800 : RO-26-2853 : PAMIDRONATE : ZOLEDRONATE
TRIB3	5.97391	2	2	1	NA	1	-0.02609167
TGFB1	5.71899	1	NA	1	2	1	0.718995	GLATIRAMER ACETATE : HYALURONIDASE : GC-1008
COL4A1	5.54425	4	NA	NA	NA	1	0.5442519
CALR	5.46456	2	NA	NA	2	1	0.4645576	MELATONIN : ANTIHEMOPHILIC FACTOR : TENECTEPLASE
CD36	5.45952	1	NA	1	2	1	0.4595172	ABT-510
APP	5.38623	2	NA	1	2	1	-0.6137744	AD01 : POSIPHEN : ACC-001 : PONEZUMAB : HOMOTAURINE : NRM8499 : SOLANEZUMAB : BAPINEUZUMAB : SCYLLO-INOSITOL : CAPROSPINOL : BIIB037 : MABT5102A : GANTENERUMAB : EXEBRYL-1 : BAN2401 : METHIONINE SULFOXIDE : CAD106 : MITO-4509 : R1450 : ANTI-ABETA
TFPI	5.14851	1	NA	1	2	1	0.1485105	COAGULATION FACTOR VIIA : DALTEPARIN
SPARC	5.12484	2	NA	NA	2	1	0.124841	NAB-PACLITAXEL
ITGB3	5.099	2	NA	NA	2	1	0.09900093	LEFRADAFIBAN : ANTITHYMOCYTE GLOBULIN : EPTIFIBATIDE : LM-609 : TIROFIBAN : ABCIXIMAB : CNTO-95 : CILENGITIDE : GANTOFIBAN : GLPG0187 : L-000845704 : ASPIRIN
COL1A1	5.06955	2	NA	NA	2	1	0.06955167	PAMIDRONATE : ETIDRONIC ACID : SOMATROPIN RECOMBINANT : ZOLEDRONATE : COLLAGENASE CLOSTRIDIUM HISTOLYTICUM : HALOFUGINONE : COLLAGENASE
COL18A1	5.01275	1	NA	1	2	1	0.01274546	METHOTREXATE : BEVACIZUMAB : PEMETREXED
VEGFA	4.68279	1	NA	1	2	1	-0.3172085	AFLIBERCEPT : THALIDOMIDE : BEVACIZUMAB : VEGLIN : VEGF GENE THERAPY : EW-A-401 : BEVASIRANIB : VEGF-121 : AE-941 : SB-509 : PEGAPTANIB : 4SC-202 : RANIBIZUMAB : SORAFENIB TOSYLATE : ENDOSTATIN (84-114)-NH2 (JKC367) : ZIV-AFLIBERCEPT : DALTEPARIN : VANDETANIB : MINOCYCLINE : TRIS(HYDROXYMETHYL)AMINOMETHANE : GLICLAZIDE : CARVEDILOL : ABT-510 : VEGF-AS : PYROGLUTAMIC ACID : IRINOTECAN : CELECOXIB …
COL3A1	4.46021	1	NA	NA	2	1	0.4602106	COLLAGENASE CLOSTRIDIUM HISTOLYTICUM : COLLAGENASE
ELANE	4.3549	2	NA	NA	2	NA	0.3548982	DERMOLASTIN : SIVELESTAT SODIUM HYDRATE : AZD9668 : DX-890 : ALPHA-1-PROTEINASE INHIBITOR : ALVELESTAT : ALPHA1-PROTEINASE INHIBITOR : SIVELESTAT : ERDOSTEINE : ELAFIN : ALPHA-1 PROTEINASE INHIBITOR : "MDL 101,146" : FILGRASTIM : ONO-6818 : PEGFILGRASTIM
FBN1	4.27348	2	NA	1	NA	1	0.2734794
FGF2	4.22498	1	NA	NA	2	1	0.2249763	SIROLIMUS : SUCRALFATE : PENTOSAN POLYSULFATE : "1,4-DIDEOXY-O2-SULFO-GLUCURONIC ACID" : "N,O6-DISULFO-GLUCOSAMINE" : "1,4-DIDEOXY-5-DEHYDRO-O2-SULFO-GLUCURONIC ACID" : ABT-510
CD47	3.95567	1	NA	NA	2	1	-0.0443329	ABT-510
ITGAV	3.91982	1	NA	NA	2	1	-0.08018	ANTITHYMOCYTE GLOBULIN : VOLOCIXIMAB : CNTO-95 : CILENGITIDE : GLPG0187 : L-000845704
ECM1	3.22111	2	NA	NA	NA	1	0.2211085
BGN	3.21289	1	NA	1	NA	1	0.2128907
IGFBP5	3.02725	2	NA	NA	NA	1	0.02725194
LRP5	2.87605	1	NA	1	NA	1	-0.1239501
CORO1A	2.30546	1	NA	NA	NA	1	0.3054647
JAG1	2.28086	1	NA	NA	NA	1	0.2808618
SCARB2	2.26476	1	NA	NA	NA	1	0.2647594
COL5A1	2.21879	1	NA	NA	NA	1	0.2187928
CFH	2.07112	1	NA	NA	NA	1	0.07112227

## Sheet: 84_3
Gene	Integrated gene score	Distance to GWAS gene score	Kinase or GPCR	Mouse CAD phenotype	Drug in DGIdb	Vascular tissue expression	Target vs tox tissue expression	DgIdb_drug_primary_name
FN1	8.19004	4	NA	1	2	1	0.1900449	AS1409 : OCRIPLASMIN : 1311-L19SIP
THBS1	7.22379	2	NA	1	2	1	1.223794	CVX-045
F2R	6.91263	1	2	1	2	1	-0.08736691	VORAPAXAR : RUSALATIDE : STREPTOKINASE : SR-123781A : SCH-530348
ITGB1	6.60819	2	NA	1	2	1	0.6081942	F200 : JSM 6427 : GLPG0187 : R1295 : ANTITHYMOCYTE GLOBULIN : VOLOCIXIMAB : FIRATEGRAST : SAN-300 : ATL1102 : PF-04605412 : VITAXIN : R411
C1QA	6.57219	2	NA	1	2	1	0.5721874	IMMUNE GLOBULIN : CETUXIMAB : ETANERCEPT : ADALIMUMAB : ABCIXIMAB : GEMTUZUMAB OZOGAMICIN : TRASTUZUMAB : RITUXIMAB : BASILIXIMAB : MUROMONAB : IBRITUMOMAB : TOSITUMOMAB : ALEMTUZUMAB : ALEFACEPT : EFALIZUMAB : NATALIZUMAB : PALIVIZUMAB : DACLIZUMAB : BEVACIZUMAB
PLAUR	6.51065	1	NA	1	2	1	1.510645	RETEPLASE : UROKINASE : ANISTREPLASE : WX-UK1 : TENECTEPLASE : ALTEPLASE
F2RL2	6.44817	2	2	NA	2	1	-0.5518342	VORAPAXAR : RUSALATIDE
CTSG	6.31701	2	NA	1	2	1	0.3170062	DERMOLASTIN : BIS-NAPTHYL BETA-KETOPHOSPHONIC ACID : 2-[3-({METHYL[1-(2-NAPHTHOYL)PIPERIDIN-4-YL]AMINO}CARBONYL)-2-NAPHTHYL]-1-(1-NAPHTHYL)-2-OXOETHYLPHOSPHONIC ACID : "1,3-BIS(PHENYLMETHYL)-1,3-DIAZETIDINE-2,4-DIONE"
DCN	6.30956	2	NA	1	2	1	0.3095633	TRIS(HYDROXYMETHYL)AMINOMETHANE
C3	6.28866	2	NA	1	2	1	0.2886611	POT-4 : S-HYDROXYCYSTEINE : INTRAVENOUS IMMUNOGLOBULIN
FGG	6.00008	2	NA	1	2	1	8.341506e-05	RECOMBINANT FACTOR IX FC FUSION PROTEIN : ALFIMEPRASE : SUCRALFATE : TIROFIBAN : ABCIXIMAB : EPTIFIBATIDE
PLAT	5.97402	2	NA	1	2	1	-0.02598064	UROKINASE : TRANEXAMIC ACID : IBUPROFEN : 5-(DIMETHYLAMINO)-2-NAPHTHALENESULFONIC ACID : AMINOCAPROIC ACID : ILOPROST : 6-AMINOCAPROIC ACID
IGF1	5.6397	1	NA	1	2	1	0.6397011	DEOXY-BIGCHAP : "N-DODECYL-N,N-DIMETHYL-3-AMMONIO-1-PROPANESULFONATE" : RECOMBINANT HUMAN INSULIN-LIKE GROWTH FACTOR BINDING PROTEIN-3 : NNZ-2566
COL4A1	5.54425	4	NA	NA	NA	1	0.5442519
C1QB	5.54099	2	NA	NA	2	1	0.5409934	BEVACIZUMAB : DACLIZUMAB : ALEMTUZUMAB : TOSITUMOMAB : IBRITUMOMAB : MUROMONAB : BASILIXIMAB : RITUXIMAB : TRASTUZUMAB : GEMTUZUMAB OZOGAMICIN : ABCIXIMAB : NATALIZUMAB : ADALIMUMAB : CETUXIMAB : ETANERCEPT : ALEFACEPT : EFALIZUMAB : PALIVIZUMAB
ICAM1	5.52515	1	NA	1	2	1	0.5251487	NATALIZUMAB : HYALURONAN : SAR 1118 : ALICAFORSEN : BI-505 : COXSACKIEVIRUS TYPE A21
NID1	5.50347	2	NA	NA	2	1	0.5034735	UROKINASE
C1QC	5.46749	2	NA	NA	2	1	0.4674854	BEVACIZUMAB : IBRITUMOMAB : MUROMONAB : ABCIXIMAB : ADALIMUMAB : RITUXIMAB : TRASTUZUMAB : NATALIZUMAB : GEMTUZUMAB OZOGAMICIN : CETUXIMAB : BASILIXIMAB : EFALIZUMAB : PALIVIZUMAB : TOSITUMOMAB : DACLIZUMAB : ALEMTUZUMAB : ALEFACEPT : ETANERCEPT
CTSK	5.44976	1	NA	1	2	1	0.4497636	BALICATIB : ODANACATIB : L873724 : RELACATIB : VEL-0230 : MIV-701 : 1-[N[(PHENYLMETHOXY)CARBONYL]-L-LEUCYL-4-[[N/N-[(PHENYLMETHOXY)CARBONYL]-/NL-LEUCYL]AMINO]-3-PYRROLIDINONE/N : 1-(PHENYLMETHYL)CYCLOPENTYL[(1S)-1-FORMYLPENTYL]CARBAMATE : N2-[(BENZYLOXY)CARBONYL]-N1-[(3S)-1-CYANOPYRROLIDIN-3-YL]-L-LEUCINAMIDE : 6-(CYCLOHEXYLAMINO)-9-[2-(4-METHYLPIPERAZIN-1-YL)-ETHYL]-9H-PURINE-2-CARBONITRILE : "N…
PLAU	5.3871	1	NA	1	2	1	0.3870971	6-[(Z)-AMINO(IMINO)METHYL]-N-[3-(CYCLOPENTYLOXY)PHENYL]-2-NAPHTHAMIDE : "THIENO[2,3-B]PYRIDINE-2-CARBOXAMIDINE" : "4-(2-AMINOETHOXY)-N-(3-CHLORO-5-PIPERIDIN-1-YLPHENYL)-3,5-DIMETHYLBENZAMIDE" : AMILORIDE : 6-(N-PHENYLCARBAMYL)-2-NAPHTHALENECARBOXAMIDINE : "4-(2-AMINOETHOXY)-3,5-DICHLORO-N-[3-(1-METHYLETHOXY)PHENYL]BENZAMIDE" : "4-(2-AMINOETHOXY)-N-(2,5-DIETHOXYPHENYL)-3,5-DIMETHYLBENZAMIDE" : "4-…
IGFBP3	5.30302	2	NA	NA	2	1	0.3030169	MECASERMIN : FLUOROURACIL : CELECOXIB
SERPINE1	5.2722	1	NA	1	2	1	0.2722017	PLASMIN : ALTEPLASE : UROKINASE : RETEPLASE : ANISTREPLASE : TENECTEPLASE : DROTRECOGIN ALFA : TROGLITAZONE : CITALOPRAM : FLUOXETINE : ANTIDEPRESSANTS
F8	5.22116	1	NA	1	2	1	0.2211592	RECOMBINANT HUMAN THROMBIN : MAX-AD FACTOR VIII : DROTRECOGIN ALFA : RECOMBINANT FACTOR VIIA : TB-402 : VON WILLEBRAND FACTOR (VWF)/COAGULATION FACTOR VIII COMPLEX : THROMBIN : COAGULATION FACTOR IX : DROTRECOGIN ALFA (ACTIVATED)
VKORC1	5.16423	1	NA	1	2	1	0.1642305	MENADIONE : DICOUMAROL : PHENINDIONE : WARFARIN : ACENOCOUMAROL : PHENPROCOUMON : DICUMAROL : WARFARIN SODIUM : WARFARIN POTASSIUM : TECARFARIN : COUMARIN : ALITRETINOIN
ITGB2	5.15226	0	NA	1	2	1	1.152264	SIMVASTATIN : SAR 1118
SPARC	5.12484	2	NA	NA	2	1	0.124841	NAB-PACLITAXEL
F10	5.08857	1	NA	1	2	1	0.0885708	HEPARIN : "2-O, 3-O DESULFATED HEPARIN" : OTAMIXABAN : CS-3030 : TAK-442 : BETRIXABAN : APIXABAN : FACTOR VIII : RIVAROXABAN : RECOMBINANT FACTOR IX FC FUSION PROTEIN : ANTITHROMBIN : THROMBIN : RECOMBINANT HUMAN THROMBIN : RFIX : RECOMBINANT ANTIHEMOPHILIC FACTOR : LY-517717 : EDOXABAN : ANTIHEMOPHILIC FACTOR : EP217609 : EP42675 : COAGULATION FACTOR IX : COAGULATION FACTOR VIIA : TINZAPARIN : N…
TF	5.07406	2	NA	NA	2	1	0.07405967	ALUMINIUM
BDKRB2	5.07036	1	2	NA	2	NA	0.07035977	ICATIBANT : FR167344 : BRADYZIDE : WIN 64338 : NPC 18565 : [TYR<SUP>8</SUP>]BRADYKININ : B-9430 : "[HYP<SUP>3</SUP>,TYR(ME)<SUP>8</SUP>]BK" : JMV1431 : BRADYKININ : FR191413 : "[THI<SUP>5,8</SUP>,D-PHE<SUP>7</SUP>]BRADYKININ" : NPC-567 : NPC-349 : [<SUP>3</SUP>H]NPC17731 : [DES-ARG<SUP>9</SUP>]BRADYKININ : FR190997 : NPC 17731 : ANATIBANT : MET-LYS-BRADYKININ : FR173657 : "[PHE<SUP>8</SUP>,<I>&PS…
F13A1	5.05552	2	NA	NA	2	1	0.05552031	"1,2-PROPANEDIOL" : N-ACETYL-SERINE
CFB	5.01137	2	NA	NA	2	1	0.01136611	DIISOPROPYLPHOSPHONO GROUP : 4-GUANIDINOBENZOIC ACID
FGA	5.0001	2	NA	1	2	NA	0.0001007206	ALFIMEPRASE : ANCROD : ALTEPLASE : RETEPLASE : TENECTEPLASE : SUCRALFATE : ANISTREPLASE : EP-2104R : RECOMBINANT FACTOR IX FC FUSION PROTEIN : TIROFIBAN : EPTIFIBATIDE : ABCIXIMAB
F2	5.00005	2	NA	1	2	NA	5.235916e-05	"1-(2-{[(6-AMINO-2-METHYLPYRIDIN-3-YL)METHYL]AMINO}ETHYL)-6-CHLORO-3-[(2,2-DIFLUORO-2-PYRIDIN-2-YLETHYL)AMINO]-1,4-DIHYDROPYRAZIN-2-OL" : "N4-(N,N-DIPHENYLCARBAMOYL)-AMINOGUANIDINE" : SURAMIN : [[CYCLOHEXANESULFONYL-GLYCYL]-3[PYRIDIN-4-YL-AMINOMETHYL]ALANYL]PIPERIDINE : (2R)-2-(5-CHLORO-2-THIENYL)-N-{(3S)-1-[(1S)-1-METHYL-2-MORPHOLIN-4-YL-2-OXOETHYL]-2-OXOPYRROLIDIN-3-YL}PROPENE-1-SULFONAMIDE : H…
F2RL3	4.81793	1	2	NA	2	NA	-0.1820715	RUSALATIDE : VORAPAXAR
THBD	4.47334	1	NA	NA	2	1	0.4733425	DROTRECOGIN ALFA : IBUPROFEN
GGCX	4.41821	1	NA	NA	2	1	0.4182118	MENADIONE : COAGULATION FACTOR VIIA : DROTRECOGIN ALFA : COAGULATION FACTOR IX : PHYLLOQUINONE : L-GLUTAMIC ACID : ANISINDIONE : PHYTONADIONE
SERPING1	4.34767	1	NA	NA	2	1	0.3476684	C1-INH : RECOMBINANT HUMAN C1 ESTERASE INHIBITOR
CFD	4.33534	1	NA	NA	2	1	0.3353429	"3,4-DICHLOROISOCOUMARIN" : ISATOIC ANHYDRIDE : ANTI-FACTOR D
CDH5	4.30295	1	NA	NA	2	1	0.3029473	FX06 : LENALIDOMIDE
FBN1	4.27348	2	NA	1	NA	1	0.2734794
PROS1	4.17712	1	NA	NA	2	1	0.1771162	SODIUM TETRADECYL SULFATE : MENADIONE : DROTRECOGIN ALFA
SPP1	4.13426	1	NA	1	2	1	-0.8657371	ZOLEDRONATE : PAMIDRONATE
ECE1	4.04937	1	NA	NA	2	1	0.04937019	"5-(2-HYDROXYETHYL)NONANE-1,9-DIOL" : DAGLUTRIL : (2S)-2-(2-BENZYL-3-{[(1R)-1-{[(BENZYLOXY)CARBONYL]AMINO}-2-PHENYLETHYL](HYDROXY)PHOSPHORYL}PROPANAMIDO)-3-(1H-INDOL-3-YL)PROPANOIC ACID : KC-12615
C6	4.01509	2	NA	1	NA	1	0.01508986
KLKB1	4.00153	1	NA	NA	2	1	0.00153417	ECALLANTIDE : BCX4161 : ANTITHROMBIN : DX-88
SERPINF2	3.98926	2	NA	NA	2	NA	-0.01074164	OCRIPLASMIN
AGT	3.96973	1	NA	NA	2	1	-0.03027417	CYT006-ANGQB : "ANTIINFLAMMATORY AGENTS, NON-STEROIDS" : HYDROCHLOROTHIAZIDE : BENAZEPRIL : PS433540
SERPINB6	3.75234	1	NA	NA	2	1	-0.247659	DROTRECOGIN ALFA
ITGAM	3.65255	1	NA	1	NA	1	0.6525549
SERPINA5	3.57283	1	NA	NA	2	1	-0.4271653	UROKINASE : T-1249 : DROTRECOGIN ALFA
ELANE	3.3549	1	NA	NA	2	NA	0.3548982	DERMOLASTIN : SIVELESTAT SODIUM HYDRATE : AZD9668 : DX-890 : ALPHA-1-PROTEINASE INHIBITOR : ALVELESTAT : ALPHA1-PROTEINASE INHIBITOR : SIVELESTAT : ERDOSTEINE : ELAFIN : ALPHA-1 PROTEINASE INHIBITOR : "MDL 101,146" : FILGRASTIM : ONO-6818 : PEGFILGRASTIM
IGFBP5	3.02725	2	NA	NA	NA	1	0.02725194
KNG1	2.97417	1	NA	NA	2	NA	-0.0258253	HYDROCHLOROTHIAZIDE : CANDESARTAN
FBLN1	2.89829	2	NA	NA	NA	1	-0.1017073
MFAP2	2.88455	2	NA	NA	NA	1	-0.1154535
PROZ	2.84104	1	NA	NA	2	NA	-0.1589628	MENADIONE
PTX3	2.84102	1	NA	1	NA	1	-0.1589818
SERPINE2	2.53893	2	NA	NA	NA	1	-0.4610662
SERPINB8	2.35411	1	NA	NA	NA	1	0.3541112
CFH	2.07112	1	NA	NA	NA	1	0.07112227
IGFBP1	2.00008	1	NA	1	NA	NA	7.895776e-05
CD93	1.42415	0	NA	NA	NA	1	0.4241524
KLK1	1.38475	0	NA	NA	2	NA	-0.6152468	ECALLANTIDE : APROTININ

## Sheet: 89_3
Gene	Integrated gene score	Distance to GWAS gene score	Kinase or GPCR	Mouse CAD phenotype	Drug in DGIdb	Vascular tissue expression	Target vs tox tissue expression	DgIdb_drug_primary_name
FN1	8.19004	4	NA	1	2	1	0.1900449	AS1409 : OCRIPLASMIN : 1311-L19SIP
THBS1	7.22379	2	NA	1	2	1	1.223794	CVX-045
MMP9	7.131	2	NA	1	2	1	1.131001	MARIMASTAT : TST10088 : COL-3 : AE-941 : ANTIHYPERTENSIVES : CELECOXIB : METHYLDOPA : HYDRALAZINE : NIFEDIPINE : AZD1236 : "2R,3R,4R,5S)-N,3,4,5-TETRAHYDROXY-1-[4-(PHENOXY)PHENYL]SULFONYLPIPERIDINE-2-CARBOXAMIDE" : AZD6605 : NEOVASTAT : S-3304 : PRINOMASTAT : PG-116800
FYN	6.87953	2	2	NA	2	1	-0.1204669	DASATINIB : ENMD-2076 : 1-METHOXY-2-[2-(2-METHOXY-ETHOXY]-ETHANE : VX-680
CD44	6.64943	2	NA	1	2	1	0.6494346	HYALURONAN
ITGB1	6.60819	2	NA	1	2	1	0.6081942	F200 : JSM 6427 : GLPG0187 : R1295 : ANTITHYMOCYTE GLOBULIN : VOLOCIXIMAB : FIRATEGRAST : SAN-300 : ATL1102 : PF-04605412 : VITAXIN : R411
PLAUR	6.51065	1	NA	1	2	1	1.510645	RETEPLASE : UROKINASE : ANISTREPLASE : WX-UK1 : TENECTEPLASE : ALTEPLASE
CCL5	6.46595	1	NA	1	2	1	1.465954	HEPARIN DISACCHARIDE III-S : HEPARIN DISACCHARIDE I-S
CTSG	6.31701	2	NA	1	2	1	0.3170062	DERMOLASTIN : BIS-NAPTHYL BETA-KETOPHOSPHONIC ACID : 2-[3-({METHYL[1-(2-NAPHTHOYL)PIPERIDIN-4-YL]AMINO}CARBONYL)-2-NAPHTHYL]-1-(1-NAPHTHYL)-2-OXOETHYLPHOSPHONIC ACID : "1,3-BIS(PHENYLMETHYL)-1,3-DIAZETIDINE-2,4-DIONE"
DCN	6.30956	2	NA	1	2	1	0.3095633	TRIS(HYDROXYMETHYL)AMINOMETHANE
CXCL12	6.29824	2	NA	1	2	1	0.298244	MYOCELL SDF-1 : TINZAPARIN
PDGFB	6.17157	2	NA	1	2	1	0.1715659	ADENOVIRAL PDGF B : AXITINIB : SUNITINIB
MMP2	6.07926	2	NA	1	2	1	0.07925751	NEOVASTAT : S-3304 : PRINOMASTAT : MARIMASTAT : TST10088 : AE-941 : COL-3 : HALOFUGINONE : SC-74020 : CAPTOPRIL : AZD6605 : TANOMASTAT : ARP100 : TILUDRONIC ACID : BB-3644 : METASTAT : BMS 275291 : BATIMASTAT : PG-116800 : RO-26-2853 : PAMIDRONATE : ZOLEDRONATE
PLAT	5.97402	2	NA	1	2	1	-0.02598064	UROKINASE : TRANEXAMIC ACID : IBUPROFEN : 5-(DIMETHYLAMINO)-2-NAPHTHALENESULFONIC ACID : AMINOCAPROIC ACID : ILOPROST : 6-AMINOCAPROIC ACID
PF4	5.93579	1	NA	1	2	1	0.9357886	DROTRECOGIN ALFA
PLA2G2A	5.80277	1	NA	1	2	1	0.8027746	6-PHENYL-4(R)-(7-PHENYL-HEPTANOYLAMINO)-HEXANOIC ACID : GINKGO BILOBA : "1,4-BUTANEDIOL" : SURAMIN : INDOMETHACIN : 4-(1-BENZYL-3-CARBAMOYLMETHYL-2-METHYL-1H-INDOL-5-YLOXY)-BUTYRIC ACID : [3-(1-BENZYL-3-CARBAMOYLMETHYL-2-METHYL-1H-INDOL-5-YLOXY)-PROPYL-]-PHOSPHONIC ACID : DICLOFENAC : N-TRIDECANOIC ACID : "1-{2-[2-(2-METHOXYETHOXY)ETHOXY]ETHOXY}-4-(1,1,3,3-TETRAMETHYLBUTYL)BENZENE" : ELAIDOYLAMID…
PTK2B	5.73875	2	2	NA	2	NA	-0.2612482	GENISTEIN : LEFLUNOMIDE : "4-{[4-{[(1R,2R)-2-(DIMETHYLAMINO)CYCLOPENTYL]AMINO}-5-(TRIFLUOROMETHYL)PYRIMIDIN-2-YL]AMINO}-N-METHYLBENZENESULFONAMIDE" : INCB28050 : INCB18424 : ALOISINE : PF00562271
TGFB1	5.71899	1	NA	1	2	1	0.718995	GLATIRAMER ACETATE : HYALURONIDASE : GC-1008
ITGA5	5.68381	2	NA	NA	2	1	0.683812	VITAXIN : PF-04605412 : VOLOCIXIMAB : JSM 6427 : GLPG0187 : F200 : CILENGITIDE
COL4A1	5.54425	4	NA	NA	NA	1	0.5442519
C1QB	5.54099	2	NA	NA	2	1	0.5409934	BEVACIZUMAB : DACLIZUMAB : ALEMTUZUMAB : TOSITUMOMAB : IBRITUMOMAB : MUROMONAB : BASILIXIMAB : RITUXIMAB : TRASTUZUMAB : GEMTUZUMAB OZOGAMICIN : ABCIXIMAB : NATALIZUMAB : ADALIMUMAB : CETUXIMAB : ETANERCEPT : ALEFACEPT : EFALIZUMAB : PALIVIZUMAB
NID1	5.50347	2	NA	NA	2	1	0.5034735	UROKINASE
C1QC	5.46749	2	NA	NA	2	1	0.4674854	BEVACIZUMAB : IBRITUMOMAB : MUROMONAB : ABCIXIMAB : ADALIMUMAB : RITUXIMAB : TRASTUZUMAB : NATALIZUMAB : GEMTUZUMAB OZOGAMICIN : CETUXIMAB : BASILIXIMAB : EFALIZUMAB : PALIVIZUMAB : TOSITUMOMAB : DACLIZUMAB : ALEMTUZUMAB : ALEFACEPT : ETANERCEPT
CD36	5.45952	1	NA	1	2	1	0.4595172	ABT-510
APP	5.38623	2	NA	1	2	1	-0.6137744	AD01 : POSIPHEN : ACC-001 : PONEZUMAB : HOMOTAURINE : NRM8499 : SOLANEZUMAB : BAPINEUZUMAB : SCYLLO-INOSITOL : CAPROSPINOL : BIIB037 : MABT5102A : GANTENERUMAB : EXEBRYL-1 : BAN2401 : METHIONINE SULFOXIDE : CAD106 : MITO-4509 : R1450 : ANTI-ABETA
IGFBP3	5.30302	2	NA	NA	2	1	0.3030169	MECASERMIN : FLUOROURACIL : CELECOXIB
ILK	5.25734	2	2	NA	NA	1	0.2573392
PDGFA	5.18362	2	NA	NA	2	1	0.1836243	SUNITINIB
TGFB3	5.15135	1	NA	1	2	1	0.151346	"1,4-DIETHYLENE DIOXIDE"
SPARC	5.12484	2	NA	NA	2	1	0.124841	NAB-PACLITAXEL
MMP14	5.11428	1	NA	1	2	1	0.1142774	MARIMASTAT : PRINOMASTAT
ACHE	5.06954	2	NA	1	2	NA	0.06953886	"(4AR,6S,8AR)-11-[8-(1,3-DIOXO-1,3-DIHYDRO-2H-ISOINDOL-2-YL)OCTYL]-6-HYDROXY-3-METHOXY-5,6,9,10-TETRAHYDRO-4AH-[1]BENZOFURO[3A,3,2-EF][2]BENZAZEPIN-11-IUM" : METHYLPHOSPHINIC ACID : METHYLPHOSPHONIC ACID ESTER GROUP : ACETYLCHOLINE : "3,8-DIAMINO-6-PHENYL-5-[6-[1-[2-[(1,2,3,4-TETRAHYDRO-9-ACRIDINYL)AMINO]ETHYL]-1H-1,2,3-TRIAZOL-5-YL]HEXYL]-PHENANTHRIDINIUM" : "2-[4-(DIMETHYLAMINO)PHENYL]-6-HYDROX…
TGFB2	5.01771	1	NA	1	2	1	0.01770983	LERDELIMUMAB : BELAGENPUMATUCEL-L : TRABEDERSEN : AP12009
CFB	5.01137	2	NA	NA	2	1	0.01136611	DIISOPROPYLPHOSPHONO GROUP : 4-GUANIDINOBENZOIC ACID
ALB	4.99996	2	NA	NA	2	1	-4.127718e-05	CEFOTAXIME : ERYTHROMYCIN : VANCOMYCIN : RIFAMPICIN : IODIPAMIDE : BISMUTH : GADOBENATE DIMEGLUMINE : EBSELEN : SODIUM LAURYL SULFATE
FBN1	4.27348	2	NA	1	NA	1	0.2734794
CAV1	4.20923	2	NA	1	NA	1	0.2092282
COL8A1	4.03607	2	NA	1	NA	1	0.03607275
TGFBI	3.63192	2	NA	NA	NA	1	0.6319246
LGALS3BP	3.48871	2	NA	1	NA	1	-0.5112929
DPP4	3.38572	0	NA	1	2	1	-0.6142792	"(2S,3S)-4-CYCLOPROPYL-3-{(3R,5R)-3-[2-FLUORO-4-(METHYLSULFONYL)PHENYL]-1,2,4-OXADIAZOLIDIN-5-YL}-1-[(3S)-3-FLUOROPYRROLIDIN-1-YL]-1-OXOBUTAN-2-AMINE" : 4-[(3R)-3-{[2-(4-FLUOROPHENYL)-2-OXOETHYL]AMINO}BUTYL]BENZAMIDE : "(3R)-4-[(3R)-3-AMINO-4-(2,4,5-TRIFLUOROPHENYL)BUTANOYL]-3-(2,2,2-TRIFLUOROETHYL)-1,4-DIAZEPAN-2-ONE" : "2-({8-[(3R)-3-AMINOPIPERIDIN-1-YL]-1,3-DIMETHYL-2,6-DIOXO-1,2,3,6-TETRAHYDR…
BGN	3.21289	1	NA	1	NA	1	0.2128907
TLN1	3.20752	2	NA	NA	NA	1	0.2075228
MYOC	3.17382	2	NA	NA	NA	1	0.1738229
GNB2L1	3.09571	2	NA	NA	NA	1	0.09571113
FBLN2	2.98706	2	NA	NA	NA	1	-0.01293767
SDC4	2.97903	1	NA	1	NA	1	-0.02096719
FBLN1	2.89829	2	NA	NA	NA	1	-0.1017073
PXN	2.89117	2	NA	NA	NA	1	-0.1088345
MATN2	2.86548	2	NA	NA	NA	1	-0.1345165
ADAMTS4	2.85529	2	NA	NA	NA	NA	0.8552861
COCH	2.73735	2	NA	NA	NA	1	-0.2626481
COL7A1	2.53473	2	NA	NA	NA	1	-0.4652722
CFH	2.07112	1	NA	NA	NA	1	0.07112227
FBLN5	2.01307	1	NA	NA	NA	1	0.01307114
HRG	1.99999	2	NA	NA	NA	NA	-1.157245e-05
LUM	1.97207	1	NA	NA	NA	1	-0.02793051
CFI	1.96003	1	NA	NA	NA	1	-0.03997207

[truncated: 15 more sheets: 91_4, 108_3, 116_1, 119_6, 124_1, 126_2, 130_2, 130_3, 134_1, 137_2, 139_5, 142_2, 143_5, 163_1, 171_2]
