# Supplementary material for: Network analysis of coronary artery disease risk genes elucidates disease mechanisms and druggable targets
Source: Sci Rep. 2018 Feb 21;8:3434. doi: 10.1038/s41598-018-20721-6 (PMC5821758; doi:10.1038/s41598-018-20721-6)
Supplement: Supplementary file 10 — Supplementary Table 9 [file 41598_2018_20721_MOESM10_ESM.xlsx]

## Sheet: 1_5
Supplementary Table 9. Drug enrichment analysis of the modules. The ATC drug code enrichment analysis results for the top 25 modules are shown (one sheet per module).
Hits	Total	Proportion	Pvalue	ATC_group
1	510	0.00196078	0.114446	NERVOUS_SYSTEM
0	461	0	1	ALIMENTARY_TRACT_AND_METABOLISM
0	194	0	1	BLOOD_AND_BLOOD_FORMING_ORGANS
0	456	0	1	CARDIOVASCULAR_SYSTEM
0	269	0	1	DERMATOLOGICALS
0	215	0	1	GENITO-URINARY_SYSTEM_AND_SEX_HORMONES
0	85	0	1	SYSTEMIC_HORMONAL_PREPARATIONS,_EXCLUDING_SEX_HORMONES_AND_INSULINS
0	400	0	1	ANTIINFECTIVES_FOR_SYSTEMIC_USE
0	289	0	1	ANTINEOPLASTIC_AND_IMMUNOMODULATING_AGENTS
0	170	0	1	MUSCULO-SKELETAL_SYSTEM
0	144	0	1	ANTIPARASITIC_PRODUCTS,_INSECTICIDES_AND_REPELLENTS
0	275	0	1	RESPIRATORY_SYSTEM
0	236	0	1	SENSORY_ORGANS
0	251	0	1	VARIOUS

## Sheet: 10_3
Hits	Total	Proportion	Pvalue	ATC_group
5	194	0.0257732	8.80664e-05	BLOOD_AND_BLOOD_FORMING_ORGANS
2	170	0.0117647	0.0742512	MUSCULO-SKELETAL_SYSTEM
2	456	0.00438596	0.318985	CARDIOVASCULAR_SYSTEM
1	144	0.00694444	0.327438	ANTIPARASITIC_PRODUCTS,_INSECTICIDES_AND_REPELLENTS
1	275	0.00363636	0.524375	RESPIRATORY_SYSTEM
0	510	0	1	NERVOUS_SYSTEM
0	461	0	1	ALIMENTARY_TRACT_AND_METABOLISM
0	269	0	1	DERMATOLOGICALS
0	215	0	1	GENITO-URINARY_SYSTEM_AND_SEX_HORMONES
0	85	0	1	SYSTEMIC_HORMONAL_PREPARATIONS,_EXCLUDING_SEX_HORMONES_AND_INSULINS
0	400	0	1	ANTIINFECTIVES_FOR_SYSTEMIC_USE
0	289	0	1	ANTINEOPLASTIC_AND_IMMUNOMODULATING_AGENTS
0	236	0	1	SENSORY_ORGANS
0	251	0	1	VARIOUS

## Sheet: 17_3
Hits	Total	Proportion	Pvalue	ATC_group
5	456	0.0109649	0.00770127	CARDIOVASCULAR_SYSTEM
3	170	0.0176471	0.0151971	MUSCULO-SKELETAL_SYSTEM
2	194	0.0103093	0.123101	BLOOD_AND_BLOOD_FORMING_ORGANS
1	144	0.00694444	0.374309	ANTIPARASITIC_PRODUCTS,_INSECTICIDES_AND_REPELLENTS
1	215	0.00465116	0.499662	GENITO-URINARY_SYSTEM_AND_SEX_HORMONES
1	275	0.00363636	0.584576	RESPIRATORY_SYSTEM
0	510	0	1	NERVOUS_SYSTEM
0	461	0	1	ALIMENTARY_TRACT_AND_METABOLISM
0	269	0	1	DERMATOLOGICALS
0	85	0	1	SYSTEMIC_HORMONAL_PREPARATIONS,_EXCLUDING_SEX_HORMONES_AND_INSULINS
0	400	0	1	ANTIINFECTIVES_FOR_SYSTEMIC_USE
0	289	0	1	ANTINEOPLASTIC_AND_IMMUNOMODULATING_AGENTS
0	236	0	1	SENSORY_ORGANS
0	251	0	1	VARIOUS

## Sheet: 18_4
Hits	Total	Proportion	Pvalue	ATC_group
3	289	0.0103806	0.013923	ANTINEOPLASTIC_AND_IMMUNOMODULATING_AGENTS
2	461	0.00433839	0.201337	ALIMENTARY_TRACT_AND_METABOLISM
1	236	0.00423729	0.372552	SENSORY_ORGANS
1	400	0.0025	0.538571	ANTIINFECTIVES_FOR_SYSTEMIC_USE
1	456	0.00219298	0.58344	CARDIOVASCULAR_SYSTEM
0	510	0	1	NERVOUS_SYSTEM
0	194	0	1	BLOOD_AND_BLOOD_FORMING_ORGANS
0	269	0	1	DERMATOLOGICALS
0	215	0	1	GENITO-URINARY_SYSTEM_AND_SEX_HORMONES
0	85	0	1	SYSTEMIC_HORMONAL_PREPARATIONS,_EXCLUDING_SEX_HORMONES_AND_INSULINS
0	170	0	1	MUSCULO-SKELETAL_SYSTEM
0	144	0	1	ANTIPARASITIC_PRODUCTS,_INSECTICIDES_AND_REPELLENTS
0	275	0	1	RESPIRATORY_SYSTEM
0	251	0	1	VARIOUS

## Sheet: 36_4
Hits	Total	Proportion	Pvalue	ATC_group
3	456	0.00657895	0.00413299	CARDIOVASCULAR_SYSTEM
1	510	0.00196078	0.385127	NERVOUS_SYSTEM
0	461	0	1	ALIMENTARY_TRACT_AND_METABOLISM
0	194	0	1	BLOOD_AND_BLOOD_FORMING_ORGANS
0	269	0	1	DERMATOLOGICALS
0	215	0	1	GENITO-URINARY_SYSTEM_AND_SEX_HORMONES
0	85	0	1	SYSTEMIC_HORMONAL_PREPARATIONS,_EXCLUDING_SEX_HORMONES_AND_INSULINS
0	400	0	1	ANTIINFECTIVES_FOR_SYSTEMIC_USE
0	289	0	1	ANTINEOPLASTIC_AND_IMMUNOMODULATING_AGENTS
0	170	0	1	MUSCULO-SKELETAL_SYSTEM
0	144	0	1	ANTIPARASITIC_PRODUCTS,_INSECTICIDES_AND_REPELLENTS
0	275	0	1	RESPIRATORY_SYSTEM
0	236	0	1	SENSORY_ORGANS
0	251	0	1	VARIOUS

## Sheet: 69_5
Hits	Total	Proportion	Pvalue	ATC_group
2	170	0.0117647	0.0316148	MUSCULO-SKELETAL_SYSTEM
2	289	0.00692042	0.0782224	ANTINEOPLASTIC_AND_IMMUNOMODULATING_AGENTS
2	456	0.00438596	0.159167	CARDIOVASCULAR_SYSTEM
1	144	0.00694444	0.222985	ANTIPARASITIC_PRODUCTS,_INSECTICIDES_AND_REPELLENTS
0	510	0	1	NERVOUS_SYSTEM
0	461	0	1	ALIMENTARY_TRACT_AND_METABOLISM
0	194	0	1	BLOOD_AND_BLOOD_FORMING_ORGANS
0	269	0	1	DERMATOLOGICALS
0	215	0	1	GENITO-URINARY_SYSTEM_AND_SEX_HORMONES
0	85	0	1	SYSTEMIC_HORMONAL_PREPARATIONS,_EXCLUDING_SEX_HORMONES_AND_INSULINS
0	400	0	1	ANTIINFECTIVES_FOR_SYSTEMIC_USE
0	275	0	1	RESPIRATORY_SYSTEM
0	236	0	1	SENSORY_ORGANS
0	251	0	1	VARIOUS

## Sheet: 72_6
Hits	Total	Proportion	Pvalue	ATC_group
3	456	0.00657895	0.00112016	CARDIOVASCULAR_SYSTEM
0	510	0	1	NERVOUS_SYSTEM
0	461	0	1	ALIMENTARY_TRACT_AND_METABOLISM
0	194	0	1	BLOOD_AND_BLOOD_FORMING_ORGANS
0	269	0	1	DERMATOLOGICALS
0	215	0	1	GENITO-URINARY_SYSTEM_AND_SEX_HORMONES
0	85	0	1	SYSTEMIC_HORMONAL_PREPARATIONS,_EXCLUDING_SEX_HORMONES_AND_INSULINS
0	400	0	1	ANTIINFECTIVES_FOR_SYSTEMIC_USE
0	289	0	1	ANTINEOPLASTIC_AND_IMMUNOMODULATING_AGENTS
0	170	0	1	MUSCULO-SKELETAL_SYSTEM
0	144	0	1	ANTIPARASITIC_PRODUCTS,_INSECTICIDES_AND_REPELLENTS
0	275	0	1	RESPIRATORY_SYSTEM
0	236	0	1	SENSORY_ORGANS
0	251	0	1	VARIOUS

## Sheet: 82_4
Hits	Total	Proportion	Pvalue	ATC_group
7	289	0.0242215	0.00120279	ANTINEOPLASTIC_AND_IMMUNOMODULATING_AGENTS
4	170	0.0235294	0.0193251	MUSCULO-SKELETAL_SYSTEM
2	144	0.0138889	0.223085	ANTIPARASITIC_PRODUCTS,_INSECTICIDES_AND_REPELLENTS
4	456	0.00877193	0.260128	CARDIOVASCULAR_SYSTEM
2	194	0.0103093	0.332193	BLOOD_AND_BLOOD_FORMING_ORGANS
2	461	0.00433839	0.754452	ALIMENTARY_TRACT_AND_METABOLISM
1	236	0.00423729	0.767671	SENSORY_ORGANS
1	275	0.00363636	0.815817	RESPIRATORY_SYSTEM
1	400	0.0025	0.91125	ANTIINFECTIVES_FOR_SYSTEMIC_USE
1	510	0.00196078	0.952511	NERVOUS_SYSTEM
0	269	0	1	DERMATOLOGICALS
0	215	0	1	GENITO-URINARY_SYSTEM_AND_SEX_HORMONES
0	85	0	1	SYSTEMIC_HORMONAL_PREPARATIONS,_EXCLUDING_SEX_HORMONES_AND_INSULINS
0	251	0	1	VARIOUS

## Sheet: 84_3
Hits	Total	Proportion	Pvalue	ATC_group
29	194	0.149485	3.00401e-24	BLOOD_AND_BLOOD_FORMING_ORGANS
10	456	0.0219298	0.0425852	CARDIOVASCULAR_SYSTEM
3	170	0.0176471	0.3734	MUSCULO-SKELETAL_SYSTEM
2	215	0.00930233	0.762518	GENITO-URINARY_SYSTEM_AND_SEX_HORMONES
2	236	0.00847458	0.804275	SENSORY_ORGANS
2	289	0.00692042	0.881411	ANTINEOPLASTIC_AND_IMMUNOMODULATING_AGENTS
1	269	0.00371747	0.968459	DERMATOLOGICALS
1	275	0.00363636	0.970716	RESPIRATORY_SYSTEM
2	461	0.00433839	0.978182	ALIMENTARY_TRACT_AND_METABOLISM
0	510	0	1	NERVOUS_SYSTEM
0	85	0	1	SYSTEMIC_HORMONAL_PREPARATIONS,_EXCLUDING_SEX_HORMONES_AND_INSULINS
0	400	0	1	ANTIINFECTIVES_FOR_SYSTEMIC_USE
0	144	0	1	ANTIPARASITIC_PRODUCTS,_INSECTICIDES_AND_REPELLENTS
0	251	0	1	VARIOUS

## Sheet: 89_3
Hits	Total	Proportion	Pvalue	ATC_group
5	170	0.0294118	0.0589778	MUSCULO-SKELETAL_SYSTEM
6	236	0.0254237	0.0659341	SENSORY_ORGANS
6	289	0.0207612	0.130611	ANTINEOPLASTIC_AND_IMMUNOMODULATING_AGENTS
8	510	0.0156863	0.217784	NERVOUS_SYSTEM
7	461	0.0151844	0.27558	ALIMENTARY_TRACT_AND_METABOLISM
6	456	0.0131579	0.427851	CARDIOVASCULAR_SYSTEM
2	144	0.0138889	0.537113	ANTIPARASITIC_PRODUCTS,_INSECTICIDES_AND_REPELLENTS
2	194	0.0103093	0.692322	BLOOD_AND_BLOOD_FORMING_ORGANS
2	269	0.00743494	0.840843	DERMATOLOGICALS
3	400	0.0075	0.854825	ANTIINFECTIVES_FOR_SYSTEMIC_USE
1	215	0.00465116	0.931134	GENITO-URINARY_SYSTEM_AND_SEX_HORMONES
1	251	0.00398406	0.955307	VARIOUS
1	275	0.00363636	0.966429	RESPIRATORY_SYSTEM
0	85	0	1	SYSTEMIC_HORMONAL_PREPARATIONS,_EXCLUDING_SEX_HORMONES_AND_INSULINS

[truncated: 15 more sheets: 91_4, 108_3, 116_1, 119_6, 124_1, 126_2, 130_2, 130_3, 134_1, 137_2, 139_5, 142_4, 143_5, 163_1, 171_2]
