# Supplementary material for: Network analysis of coronary artery disease risk genes elucidates disease mechanisms and druggable targets
Source: Sci Rep. 2018 Feb 21;8:3434. doi: 10.1038/s41598-018-20721-6 (PMC5821758; doi:10.1038/s41598-018-20721-6)
Supplement: Supplementary file 11 — Online Supplementary Material [file 41598_2018_20721_MOESM11_ESM.zip]

Archive with 1 entries (1 files):
- Lempiainen_Online_Table_full.txt
